# Supplementary material for: HGT-Finder: A New Tool for Horizontal Gene Transfer Finding and Application to Aspergillus genomes
Source: Toxins (Basel). 2015 Oct 9;7(10):4035–53. doi: 10.3390/toxins7104035 (PMC4626719; doi:10.3390/toxins7104035)
Supplement: Supplementary file 1 [file toxins-07-04035-s001.zip]

Archive with 9 entries (8 files):
- toxins-97781-supplementary/
- toxins-97781-supplementary/TableS1.xls
- toxins-97781-supplementary/TableS2.xls
- toxins-97781-supplementary/TableS3.xlsx
- toxins-97781-supplementary/TableS4.xlsx
- toxins-97781-supplementary/TableS5.xlsx
- toxins-97781-supplementary/TableS6.xlsx
- toxins-97781-supplementary/toxins-97781-figure S1-S2.pdf
- toxins-97781-supplementary/toxins-97781-Supplemental data file 1.pdf
