# Supplementary material for: HGT-Finder: A New Tool for Horizontal Gene Transfer Finding and Application to Aspergillus genomes
Source: Toxins (Basel). 2015 Oct 9;7(10):4035–53. doi: 10.3390/toxins7104035 (PMC4626719; doi:10.3390/toxins7104035)
Supplement: Supplementary file 1 [file toxins-07-04035-s001.zip › toxins-97781-supplementary/TableS1.xls]

## Sheet: Aspfu
47 HTGs identified in Aspergillus fumigatus Af293 using different R thresholds
		R threshold
Gene	# of occurrence	0.2	0.3	0.4	0.5	0.6	0.7	0.8	0.9
Afu8g00520	7	1	1	1	1	1	1	1	0
Afu3g14910	6	1	1	1	1	1	1	0	0
Afu5g00530	6	0	1	1	1	1	1	1	0
Afu5g14210	6	1	1	1	0	1	1	1	0
Afu1g00990	6	0	1	1	1	1	1	1	0
Afu1g01000	6	1	1	1	1	1	1	0	0
Afu8g00430	6	1	1	1	1	1	1	0	0
Afu3g02585	5	1	1	1	1	1	0	0	0
Afu3g13290	5	1	1	1	1	1	0	0	0
Afu5g00540	5	1	1	1	1	1	0	0	0
Afu5g00940	5	1	1	1	1	1	0	0	0
Afu6g09745	5	1	1	1	1	1	0	0	0
Afu7g00690	5	1	1	1	1	1	0	0	0
Afu8g00550	5	1	1	1	1	1	0	0	0
Afu1g01220	4	1	1	1	0	1	0	0	0
Afu1g16130	4	0	0	0	1	1	1	1	0
Afu1g01900	4	0	1	0	1	1	1	0	0
Afu2g07740	4	1	1	1	1	0	0	0	0
Afu2g15990	4	1	1	1	1	0	0	0	0
Afu2g17370	4	1	1	1	1	0	0	0	0
Afu2g18080	4	1	1	1	1	0	0	0	0
Afu3g02930	4	0	1	1	1	1	0	0	0
Afu3g10175	4	1	1	1	1	0	0	0	0
Afu3g12910	4	0	1	1	1	1	0	0	0
Afu3g15310	4	0	1	1	1	1	0	0	0
Afu3g15340	4	0	1	1	1	1	0	0	0
Afu4g01180	4	1	1	1	1	0	0	0	0
Afu4g01340	4	0	0	1	1	1	1	0	0
Afu5g00510	4	1	1	1	1	0	0	0	0
Afu5g03190	4	1	1	0	1	1	0	0	0
Afu5g08250	4	1	1	1	1	0	0	0	0
Afu5g14090	4	1	1	1	1	0	0	0	0
Afu5g14810	4	0	0	1	1	1	1	0	0
Afu6g08030	4	1	1	1	1	0	0	0	0
Afu1g00980	4	0	1	1	1	1	0	0	0
Afu1g01010	4	0	1	1	1	1	0	0	0
Afu6g13980	4	1	1	1	1	0	0	0	0
Afu6g14640	4	0	0	1	1	1	1	0	0
Afu7g01118	4	1	1	1	1	0	0	0	0
Afu7g05100	4	0	0	1	1	1	1	0	0
Afu7g06935	4	0	1	1	1	1	0	0	0
Afu8g00110	4	1	1	1	1	0	0	0	0
Afu8g00310	4	1	1	1	1	0	0	0	0
Afu8g00530	4	0	0	0	1	1	1	1	0
Afu8g00710	4	1	1	1	1	0	0	0	0
Afu8g01040	4	1	1	1	1	0	0	0	0
Afu8g06290	4	1	1	1	1	0	0	0	0
Total # of genes		31	41	43	45	30	14	6	0

## Sheet: Aspfl
49 HTGs identified in Aspergillus flavus NRRL3357 using different R thresholds
		R threshold
Gene	# of occurrence	0.2	0.3	0.4	0.5	0.6	0.7	0.8	0.9
jgi|Aspfl1|25898|7000001155851784	8	1	1	1	1	1	1	1	1
jgi|Aspfl1|30340|7000001155810318	8	1	1	1	1	1	1	1	1
jgi|Aspfl1|26449|7000001155835769	7	1	1	1	1	1	1	1	0
jgi|Aspfl1|35410|7000001155839654	7	1	1	1	1	1	1	1	0
jgi|Aspfl1|26289|7000001155838790	6	1	1	1	0	0	1	1	1
jgi|Aspfl1|26725|7000001155834498	6	0	0	1	1	1	1	1	1
jgi|Aspfl1|28108|7000001155814543	6	1	1	1	1	1	1	0	0
jgi|Aspfl1|30191|7000001155811134	6	0	1	1	1	1	1	1	0
jgi|Aspfl1|33412|7000001155788948	6	1	1	1	1	1	1	0	0
jgi|Aspfl1|34201|7000001155845550	6	1	1	1	1	1	1	0	0
jgi|Aspfl1|25708|7000001155853491	5	0	0	1	1	1	1	1	0
jgi|Aspfl1|26243|7000001155801103	5	0	0	0	1	1	1	1	1
jgi|Aspfl1|31459|7000001155830612	5	1	1	1	1	1	0	0	0
jgi|Aspfl1|34026|7000001155847114	5	0	0	1	1	1	1	1	0
jgi|Aspfl1|34283|7000001155844631	5	0	0	0	1	1	1	1	1
jgi|Aspfl1|36776|7000001155820396	5	0	0	1	1	1	1	1	0
jgi|Aspfl1|36864|7000001155826408	5	1	1	1	1	1	0	0	0
jgi|Aspfl1|37499|7000001155805610	5	0	0	1	1	1	1	1	0
jgi|Aspfl1|25648|7000001155851711	4	0	0	0	1	1	1	1	0
jgi|Aspfl1|26205|7000001155833769	4	0	0	1	0	0	1	1	1
jgi|Aspfl1|26212|7000001155797771	4	0	0	1	0	0	1	1	1
jgi|Aspfl1|26332|7000001155801308	4	0	0	1	1	1	1	0	0
jgi|Aspfl1|26473|7000001155834273	4	0	0	0	1	1	1	1	0
jgi|Aspfl1|27612|7000001155802518	4	0	0	0	1	1	1	1	0
jgi|Aspfl1|28126|7000001155815021	4	1	1	1	1	0	0	0	0
jgi|Aspfl1|28502|7000001155815982	4	0	0	1	1	1	1	0	0
jgi|Aspfl1|30253|7000001155811358	4	1	1	1	1	0	0	0	0
jgi|Aspfl1|30309|7000001155809523	4	0	0	0	0	1	1	1	1
jgi|Aspfl1|30359|7000001155810877	4	0	0	1	1	1	1	0	0
jgi|Aspfl1|30791|7000001155810546	4	0	1	1	1	1	0	0	0
jgi|Aspfl1|31332|7000001155831804	4	0	1	1	1	1	0	0	0
jgi|Aspfl1|31452|7000001155832158	4	1	1	1	1	0	0	0	0
jgi|Aspfl1|31864|7000001155799061	4	1	1	0	0	0	1	1	0
jgi|Aspfl1|31878|7000001155799102	4	0	1	1	1	1	0	0	0
jgi|Aspfl1|32093|7000001155799752	4	0	1	1	1	1	0	0	0
jgi|Aspfl1|32752|7000001155822444	4	1	1	1	1	0	0	0	0
jgi|Aspfl1|32772|7000001155823868	4	0	0	1	1	1	1	0	0
jgi|Aspfl1|32955|7000001155824397	4	0	1	1	0	1	1	0	0
jgi|Aspfl1|33836|7000001155846667	4	0	0	0	1	1	1	1	0
jgi|Aspfl1|34146|7000001155847497	4	1	1	1	1	0	0	0	0
jgi|Aspfl1|34324|7000001155850414	4	0	1	0	1	1	1	0	0
jgi|Aspfl1|34372|7000001155848057	4	0	0	1	1	1	1	0	0
jgi|Aspfl1|35440|7000001155840381	4	0	0	1	1	1	1	0	0
jgi|Aspfl1|35731|7000001155842256	4	0	1	1	1	1	0	0	0
jgi|Aspfl1|35747|7000001155842869	4	0	0	0	1	1	1	1	0
jgi|Aspfl1|37283|7000001155828473	4	0	1	0	1	1	1	0	0
jgi|Aspfl1|37286|7000001155828479	4	1	1	1	1	0	0	0	0
jgi|Aspfl1|37422|7000001155807080	4	0	0	1	1	1	1	0	0
jgi|Aspfl1|37424|7000001155807088	4	0	0	1	1	1	1	0	0
Total # of genes		17	26	38	43	39	36	22	9

## Sheet: Aspni
101 HTGs identified in Aspergillus nidulans FGSC A4 using different R thresholds
		R threshold
Gene	# of occurrence	0.2	0.3	0.4	0.5	0.6	0.7	0.8	0.9
jgi|Aspnid1|2528|AN3640	7	1	1	1	1	1	1	1	0
jgi|Aspnid1|8767|AN3333	7	1	1	1	1	1	1	1	0
jgi|Aspnid1|8770|AN3330	7	1	1	1	1	1	1	1	0
jgi|Aspnid1|9324|AN2835	7	1	1	1	1	1	1	1	0
jgi|Aspnid1|9751|AN8451	7	1	1	1	1	1	1	1	0
jgi|Aspnid1|10180|AN5696	6	1	1	1	1	1	1	0	0
jgi|Aspnid1|10228|AN5651	6	1	1	1	1	1	1	0	0
jgi|Aspnid1|10356|AN5543	6	0	0	1	1	1	1	1	1
jgi|Aspnid1|10524|AN11477	6	1	1	1	1	1	1	0	0
jgi|Aspnid1|1604|AN12170	6	1	1	1	1	1	1	0	0
jgi|Aspnid1|2133|AN10494	6	0	1	1	1	1	1	1	0
jgi|Aspnid1|2146|AN12039	6	1	1	1	1	1	1	0	0
jgi|Aspnid1|4731|AN6672	6	1	1	1	1	1	1	0	0
jgi|Aspnid1|5127|AN9284	6	0	0	1	1	1	1	1	1
jgi|Aspnid1|7733|AN2023	6	1	1	1	1	1	1	0	0
jgi|Aspnid1|8154|AN2402	6	0	1	1	1	1	1	1	0
jgi|Aspnid1|8769|AN3331	6	0	1	1	1	1	1	1	0
jgi|Aspnid1|9833|AN8526	6	1	1	1	1	1	1	0	0
jgi|Aspnid1|1057|AN11124	5	0	1	1	1	1	1	0	0
jgi|Aspnid1|1263|AN7849	5	1	1	1	1	1	0	0	0
jgi|Aspnid1|1332|AN12004	5	1	1	1	1	1	0	0	0
jgi|Aspnid1|1336|AN7914	5	0	0	1	1	1	1	1	0
jgi|Aspnid1|1395|AN7971	5	0	1	1	1	1	1	0	0
jgi|Aspnid1|1655|AN8199	5	0	1	1	1	1	1	0	0
jgi|Aspnid1|1744|AN8266	5	1	1	1	1	1	0	0	0
jgi|Aspnid1|2101|AN4010	5	1	1	1	1	1	0	0	0
jgi|Aspnid1|2121|AN3990	5	0	0	1	1	1	1	1	0
jgi|Aspnid1|2773|AN10932	5	0	1	1	1	1	1	0	0
jgi|Aspnid1|2835|AN7316	5	0	1	1	1	1	1	0	0
jgi|Aspnid1|3116|AN7068	5	0	0	1	1	1	1	1	0
jgi|Aspnid1|3117|AN7067	5	0	0	1	1	1	1	1	0
jgi|Aspnid1|3118|AN7066	5	0	0	1	1	1	1	1	0
jgi|Aspnid1|3119|AN10888	5	0	1	1	1	1	1	0	0
jgi|Aspnid1|3123|AN7062	5	0	0	1	1	1	1	1	0
jgi|Aspnid1|3702|AN7822	5	0	1	1	1	1	1	0	0
jgi|Aspnid1|3766|AN6457	5	0	1	1	1	1	1	0	0
jgi|Aspnid1|4717|AN6660	5	1	1	1	1	1	0	0	0
jgi|Aspnid1|4883|AN11981	5	1	1	1	1	1	0	0	0
jgi|Aspnid1|5150|AN9305	5	0	1	1	1	1	1	0	0
jgi|Aspnid1|5180|AN11220	5	1	1	1	1	1	0	0	0
jgi|Aspnid1|5238|AN9389	5	1	1	1	1	1	0	0	0
jgi|Aspnid1|6928|AN12391	5	1	1	1	1	1	0	0	0
jgi|Aspnid1|7739|AN2030	5	0	1	1	1	1	1	0	0
jgi|Aspnid1|7743|AN2034	5	0	1	1	1	1	1	0	0
jgi|Aspnid1|8377|AN2588	5	1	1	1	1	1	0	0	0
jgi|Aspnid1|8889|AN3218	5	1	1	1	1	1	0	0	0
jgi|Aspnid1|9385|AN2783	5	0	1	1	1	1	1	0	0
jgi|Aspnid1|9695|AN8402	5	0	0	1	1	1	1	1	0
jgi|Aspnid1|10528|AN5384	4	0	1	1	1	1	0	0	0
jgi|Aspnid1|10670|AN5260	4	0	0	1	1	1	1	0	0
jgi|Aspnid1|1314|AN7893	4	0	0	1	1	1	1	0	0
jgi|Aspnid1|1315|AN7894	4	0	0	1	1	1	1	0	0
jgi|Aspnid1|1331|AN7909	4	0	1	1	1	1	0	0	0
jgi|Aspnid1|1333|AN7911	4	0	0	1	1	1	1	0	0
jgi|Aspnid1|1396|AN7972	4	0	0	0	1	1	1	1	0
jgi|Aspnid1|1592|AN8146	4	1	1	1	1	0	0	0	0
jgi|Aspnid1|1938|AN4156	4	0	1	1	1	1	0	0	0
jgi|Aspnid1|1967|AN4129	4	0	0	0	1	1	1	1	0
jgi|Aspnid1|2562|AN3611	4	0	1	1	1	1	0	0	0
jgi|Aspnid1|2744|AN7400	4	0	1	1	1	1	0	0	0
jgi|Aspnid1|2745|AN7399	4	0	0	1	1	1	1	0	0
jgi|Aspnid1|2763|AN10933	4	0	0	0	1	1	1	1	0
jgi|Aspnid1|2764|AN10939	4	0	0	1	1	1	1	0	0
jgi|Aspnid1|2765|AN7380	4	0	0	1	1	1	1	0	0
jgi|Aspnid1|2874|AN7282	4	0	0	1	1	1	1	0	0
jgi|Aspnid1|3079|AN7099	4	1	1	1	0	1	0	0	0
jgi|Aspnid1|3092|AN7088	4	0	0	1	1	1	1	0	0
jgi|Aspnid1|3121|AN7064	4	0	1	1	1	1	0	0	0
jgi|Aspnid1|3122|AN7063	4	0	0	0	1	1	1	1	0
jgi|Aspnid1|3767|AN6456	4	1	1	1	1	0	0	0	0
jgi|Aspnid1|3846|AN6382	4	1	1	1	1	0	0	0	0
jgi|Aspnid1|4854|AN6782	4	1	1	0	1	1	0	0	0
jgi|Aspnid1|4872|AN6798	4	0	1	1	1	1	0	0	0
jgi|Aspnid1|5028|AN6936	4	0	1	1	1	1	0	0	0
jgi|Aspnid1|5120|AN9277	4	0	1	1	1	1	0	0	0
jgi|Aspnid1|5121|AN9278	4	0	0	0	1	1	1	1	0
jgi|Aspnid1|5172|AN9327	4	0	0	0	1	1	1	1	0
jgi|Aspnid1|5179|AN11824	4	1	1	1	1	0	0	0	0
jgi|Aspnid1|5182|AN9336	4	0	1	1	1	1	0	0	0
jgi|Aspnid1|5239|AN9390	4	0	1	1	1	1	0	0	0
jgi|Aspnid1|5486|AN1203	4	0	1	1	1	1	0	0	0
jgi|Aspnid1|5504|AN1185	4	0	0	1	1	1	1	0	0
jgi|Aspnid1|6733|AN0080	4	0	0	1	1	1	1	0	0
jgi|Aspnid1|6847|AN9030	4	1	1	1	1	0	0	0	0
jgi|Aspnid1|7310|AN1642	4	0	1	1	1	1	0	0	0
jgi|Aspnid1|7562|AN1869	4	1	1	1	1	0	0	0	0
jgi|Aspnid1|7742|AN2033	4	0	0	1	1	1	1	0	0
jgi|Aspnid1|7745|AN2036	4	0	1	1	1	1	0	0	0
jgi|Aspnid1|7747|AN2038	4	0	1	1	1	1	0	0	0
jgi|Aspnid1|7786|AN2075	4	1	0	1	1	1	0	0	0
jgi|Aspnid1|7834|AN2118	4	0	0	0	1	1	1	1	0
jgi|Aspnid1|8325|AN2543	4	1	1	1	1	0	0	0	0
jgi|Aspnid1|8330|AN2548	4	1	1	1	1	0	0	0	0
jgi|Aspnid1|8431|AN11199	4	0	0	1	1	1	1	0	0
jgi|Aspnid1|8436|AN9214	4	1	1	1	1	0	0	0	0
jgi|Aspnid1|8697|AN3395	4	1	1	1	1	0	0	0	0
jgi|Aspnid1|8747|AN3352	4	0	0	1	1	1	1	0	0
jgi|Aspnid1|9363|AN2805	4	0	0	1	1	1	1	0	0
jgi|Aspnid1|9563|AN2622	4	1	1	1	1	0	0	0	0
jgi|Aspnid1|9746|AN8447	4	1	1	1	1	0	0	0	0
jgi|Aspnid1|9823|AN8514	4	0	1	1	1	1	0	0	0
Total # of genes		39	69	93	100	89	59	24	2
