# Supplementary material for: HGT-Finder: A New Tool for Horizontal Gene Transfer Finding and Application to Aspergillus genomes
Source: Toxins (Basel). 2015 Oct 9;7(10):4035–53. doi: 10.3390/toxins7104035 (PMC4626719; doi:10.3390/toxins7104035)
Supplement: Supplementary file 1 [file toxins-07-04035-s001.zip › toxins-97781-supplementary/TableS2.xls]

## Sheet: Aspfu
Shared taxonomic level by query and subject	# of hit genomes	Gene	X value	P value	Q value	Best hit protein (based on E value)	Identity	E value	Best non-self hit protein (different taxonomy ID as the query)	D value	R value	Taxonomic lineage of the best non-self hit genome
leotiomyceta	4	jgi|Aspfu1|80|Afu1g00990	0.344062	1.14996e-38	4.01089e-35	gi|70990000|ref|XP_749849.1|	100	0	gi|452001398|gb|EMD93858.1|	0.411765	0.89464	root;cellular organisms;Eukaryota;Opisthokonta;Fungi;Dikarya;Ascomycota;saccharomyceta;Pezizomycotina;*leotiomyceta*;dothideomyceta;Dothideomycetes;Pleosporomycetidae;Pleosporales;Pleosporineae;Pleosporaceae;Bipolaris;Bipolaris maydis;Bipolaris maydis C5
leotiomyceta	2	jgi|Aspfu1|81|Afu1g01000	0.338773	3.30644e-37	5.76617e-34	gi|70990002|ref|XP_749850.1|	100	0	gi|682350276|gb|KFY42096.1|	0.411765	0.778616	root;cellular organisms;Eukaryota;Opisthokonta;Fungi;Dikarya;Ascomycota;saccharomyceta;Pezizomycotina;*leotiomyceta*;sordariomyceta;Leotiomycetes;Leotiomycetes incertae sedis;Pseudeurotiaceae;Pseudogymnoascus;Pseudogymnoascus pannorum;Pseudogymnoascus pannorum VKM F-4513 (FW-928)
leotiomyceta	4	jgi|Aspfu1|9195|Afu8g00430	0.315414	4.08907e-31	4.754e-28	gi|70983267|ref|XP_747161.1|	100	1e-112	gi|666863904|gb|KEZ40611.1|	0.411765	0.756098	root;cellular organisms;Eukaryota;Opisthokonta;Fungi;Dikarya;Ascomycota;saccharomyceta;Pezizomycotina;*leotiomyceta*;sordariomyceta;Sordariomycetes;Hypocreomycetidae;Microascales;Microascaceae;Scedosporium;Scedosporium apiospermum
leotiomyceta	9	jgi|Aspfu1|9203|Afu8g00520	0.288199	9.78151e-25	8.52907e-22	gi|70983251|ref|XP_747153.1|	100	9e-120	gi|629730139|ref|XP_007824533.1|	0.411765	0.804598	root;cellular organisms;Eukaryota;Opisthokonta;Fungi;Dikarya;Ascomycota;saccharomyceta;Pezizomycotina;*leotiomyceta*;sordariomyceta;Sordariomycetes;Hypocreomycetidae;Hypocreales;Clavicipitaceae;mitosporic Clavicipitaceae;Metarhizium;Metarhizium robertsii;Metarhizium robertsii ARSEF 23
leotiomyceta	2	jgi|Aspfu1|82|Afu1g01010	0.284946	5.02498e-24	3.50526e-21	gi|70990004|ref|XP_749851.1|	100	0	gi|682350290|gb|KFY42107.1|	0.411765	0.673206	root;cellular organisms;Eukaryota;Opisthokonta;Fungi;Dikarya;Ascomycota;saccharomyceta;Pezizomycotina;*leotiomyceta*;sordariomyceta;Leotiomycetes;Leotiomycetes incertae sedis;Pseudeurotiaceae;Pseudogymnoascus;Pseudogymnoascus pannorum;Pseudogymnoascus pannorum VKM F-4513 (FW-928)
leotiomyceta	2	jgi|Aspfu1|78|Afu1g00970	0.275962	4.04278e-22	2.35009e-19	gi|70989996|ref|XP_749847.1|	100	0	gi|682350279|gb|KFY42099.1|	0.411765	0.692575	root;cellular organisms;Eukaryota;Opisthokonta;Fungi;Dikarya;Ascomycota;saccharomyceta;Pezizomycotina;*leotiomyceta*;sordariomyceta;Leotiomycetes;Leotiomycetes incertae sedis;Pseudeurotiaceae;Pseudogymnoascus;Pseudogymnoascus pannorum;Pseudogymnoascus pannorum VKM F-4513 (FW-928)
leotiomyceta	1	jgi|Aspfu1|79|Afu1g00980	0.261923	2.60648e-19	1.29871e-16	gi|70989998|ref|XP_749848.1|	100	0	gi|682350278|gb|KFY42098.1|	0.411765	0.636098	root;cellular organisms;Eukaryota;Opisthokonta;Fungi;Dikarya;Ascomycota;saccharomyceta;Pezizomycotina;*leotiomyceta*;sordariomyceta;Leotiomycetes;Leotiomycetes incertae sedis;Pseudeurotiaceae;Pseudogymnoascus;Pseudogymnoascus pannorum;Pseudogymnoascus pannorum VKM F-4513 (FW-928)
leotiomyceta	2	jgi|Aspfu1|3521|Afu3g02585	0.261306	3.42624e-19	1.49377e-16	gi|70986170|ref|XP_748580.1|	100	0	gi|667522903|gb|KFA51954.1|	0.411765	0.601562	root;cellular organisms;Eukaryota;Opisthokonta;Fungi;Dikarya;Ascomycota;saccharomyceta;Pezizomycotina;*leotiomyceta*;sordariomyceta;Sordariomycetes;Hypocreomycetidae;Hypocreales;mitosporic Hypocreales;Stachybotrys;Stachybotrys chartarum;Stachybotrys chartarum IBT 40293
Aspergillaceae	7	jgi|Aspfu1|3340|Afu3g00730	0.252157	1.77583e-17	6.882e-15	gi|70985777|ref|XP_748394.1|	100	0	gi|119473615|ref|XP_001258683.1|	0.176471	0.94186	root;cellular organisms;Eukaryota;Opisthokonta;Fungi;Dikarya;Ascomycota;saccharomyceta;Pezizomycotina;leotiomyceta;Eurotiomycetes;Eurotiomycetidae;Eurotiales;*Aspergillaceae*;Neosartorya;Neosartorya fischeri group;Neosartorya fischeri;Neosartorya fischeri NRRL 181
Aspergillaceae	28	jgi|Aspfu1|4622|Afu3g14910	0.229893	1.14485e-13	3.99306e-11	gi|70998825|ref|XP_754134.1|	100	0	gi|119490110|ref|XP_001262970.1|	0.176471	0.942368	root;cellular organisms;Eukaryota;Opisthokonta;Fungi;Dikarya;Ascomycota;saccharomyceta;Pezizomycotina;leotiomyceta;Eurotiomycetes;Eurotiomycetidae;Eurotiales;*Aspergillaceae*;Neosartorya;Neosartorya fischeri group;Neosartorya fischeri;Neosartorya fischeri NRRL 181
Eurotiales	5	jgi|Aspfu1|9094|Afu7g06935	0.215006	2.08722e-11	6.61808e-09	gi|242825154|ref|XP_002488382.1|	72.22	1e-75	gi|242787335|ref|XP_002480986.1|	0.235294	0.74184	root;cellular organisms;Eukaryota;Opisthokonta;Fungi;Dikarya;Ascomycota;saccharomyceta;Pezizomycotina;leotiomyceta;Eurotiomycetes;Eurotiomycetidae;*Eurotiales*;Trichocomaceae;Talaromyces;Talaromyces stipitatus;Talaromyces stipitatus ATCC 10500
Aspergillaceae	7	jgi|Aspfu1|8515|Afu6g14640	0.211882	5.8204e-11	1.69172e-08	gi|70992979|ref|XP_751338.1|	100	0	gi|119473430|ref|XP_001258609.1|	0.176471	0.788557	root;cellular organisms;Eukaryota;Opisthokonta;Fungi;Dikarya;Ascomycota;saccharomyceta;Pezizomycotina;leotiomyceta;Eurotiomycetes;Eurotiomycetidae;Eurotiales;*Aspergillaceae*;Neosartorya;Neosartorya fischeri group;Neosartorya fischeri;Neosartorya fischeri NRRL 181
Aspergillus	5	jgi|Aspfu1|9206|Afu8g00550	0.211589	6.40043e-11	1.7172e-08	gi|70983245|ref|XP_747150.1|	100	0	gi|121719576|ref|XP_001276487.1|	0.117647	0.933573	root;cellular organisms;Eukaryota;Opisthokonta;Fungi;Dikarya;Ascomycota;saccharomyceta;Pezizomycotina;leotiomyceta;Eurotiomycetes;Eurotiomycetidae;Eurotiales;Aspergillaceae;*Aspergillus*;Aspergillus clavatus;Aspergillus clavatus NRRL 1
Eurotiomycetes	4	jgi|Aspfu1|3524|Afu3g02610	0.209777	1.14654e-10	2.85637e-08	gi|70986176|ref|XP_748583.1|	100	0	gi|628332296|ref|XP_007744730.1|	0.352941	0.540758	root;cellular organisms;Eukaryota;Opisthokonta;Fungi;Dikarya;Ascomycota;saccharomyceta;Pezizomycotina;leotiomyceta;*Eurotiomycetes*;Chaetothyriomycetidae;Chaetothyriales;Herpotrichiellaceae;Cladophialophora;Cladophialophora psammophila;Cladophialophora psammophila CBS 110553
leotiomyceta	1	jgi|Aspfu1|5854|Afu4g14280	0.205882	3.9099e-10	8.83821e-08	gi|573978392|ref|XP_006667141.1|	61.86	5e-126	gi|573978392|ref|XP_006667141.1|	0.411765	0.5	root;cellular organisms;Eukaryota;Opisthokonta;Fungi;Dikarya;Ascomycota;saccharomyceta;Pezizomycotina;*leotiomyceta*;sordariomyceta;Sordariomycetes;Hypocreomycetidae;Hypocreales;Cordycipitaceae;Cordyceps;Cordyceps militaris;Cordyceps militaris CM01
Eurotiales	3	jgi|Aspfu1|9118|Afu7g08210	0.205765	4.05442e-10	8.83821e-08	gi|242805992|ref|XP_002484649.1|	65.45	3e-41	gi|242827211|ref|XP_002488786.1|	0.235294	0.728571	root;cellular organisms;Eukaryota;Opisthokonta;Fungi;Dikarya;Ascomycota;saccharomyceta;Pezizomycotina;leotiomyceta;Eurotiomycetes;Eurotiomycetidae;*Eurotiales*;Trichocomaceae;Talaromyces;Talaromyces stipitatus;Talaromyces stipitatus ATCC 10500
Aspergillaceae	2	jgi|Aspfu1|5994|Afu5g00940	0.202942	9.63784e-10	1.97737e-07	gi|70985482|ref|XP_748247.1|	100	1e-69	gi|119499369|ref|XP_001266442.1|	0.176471	0.953488	root;cellular organisms;Eukaryota;Opisthokonta;Fungi;Dikarya;Ascomycota;saccharomyceta;Pezizomycotina;leotiomyceta;Eurotiomycetes;Eurotiomycetidae;Eurotiales;*Aspergillaceae*;Neosartorya;Neosartorya fischeri group;Neosartorya fischeri;Neosartorya fischeri NRRL 181
Aspergillaceae	13	jgi|Aspfu1|4793|Afu4g01380	0.201161	1.64821e-09	3.19372e-07	gi|70981582|ref|XP_746320.1|	100	0	gi|119501397|ref|XP_001267455.1|	0.176471	0.911894	root;cellular organisms;Eukaryota;Opisthokonta;Fungi;Dikarya;Ascomycota;saccharomyceta;Pezizomycotina;leotiomyceta;Eurotiomycetes;Eurotiomycetidae;Eurotiales;*Aspergillaceae*;Neosartorya;Neosartorya fischeri group;Neosartorya fischeri;Neosartorya fischeri NRRL 181
Aspergillaceae	7	jgi|Aspfu1|5957|Afu5g00540	0.199386	2.79268e-09	5.12653e-07	gi|70985558|ref|XP_748285.1|	100	0	gi|119499517|ref|XP_001266516.1|	0.176471	0.948357	root;cellular organisms;Eukaryota;Opisthokonta;Fungi;Dikarya;Ascomycota;saccharomyceta;Pezizomycotina;leotiomyceta;Eurotiomycetes;Eurotiomycetidae;Eurotiales;*Aspergillaceae*;Neosartorya;Neosartorya fischeri group;Neosartorya fischeri;Neosartorya fischeri NRRL 181
Aspergillaceae	2	jgi|Aspfu1|8047|Afu6g09745	0.198884	3.23744e-09	5.59113e-07	gi|146324463|ref|XP_750864.2|	100	1e-129	gi|119470774|ref|XP_001258092.1|	0.176471	0.946381	root;cellular organisms;Eukaryota;Opisthokonta;Fungi;Dikarya;Ascomycota;saccharomyceta;Pezizomycotina;leotiomyceta;Eurotiomycetes;Eurotiomycetidae;Eurotiales;*Aspergillaceae*;Neosartorya;Neosartorya fischeri group;Neosartorya fischeri;Neosartorya fischeri NRRL 181
Aspergillus fumigatus	6	jgi|Aspfu1|9202|Afu8g00510	0.198751	3.36638e-09	5.59113e-07	gi|70983253|ref|XP_747154.1|	100	0	gi|666430341|gb|KEY77967.1|	0.0588235	0.998209	root;cellular organisms;Eukaryota;Opisthokonta;Fungi;Dikarya;Ascomycota;saccharomyceta;Pezizomycotina;leotiomyceta;Eurotiomycetes;Eurotiomycetidae;Eurotiales;Aspergillaceae;Aspergillus;*Aspergillus fumigatus*;Aspergillus fumigatus var. RP-2014
Aspergillaceae	27	jgi|Aspfu1|8913|Afu7g05100	0.195687	8.18229e-09	1.2972e-06	gi|70987030|ref|XP_748999.1|	100	0	gi|119482834|ref|XP_001261445.1|	0.176471	0.890498	root;cellular organisms;Eukaryota;Opisthokonta;Fungi;Dikarya;Ascomycota;saccharomyceta;Pezizomycotina;leotiomyceta;Eurotiomycetes;Eurotiomycetidae;Eurotiales;*Aspergillaceae*;Neosartorya;Neosartorya fischeri group;Neosartorya fischeri;Neosartorya fischeri NRRL 181
Aspergillus	5	jgi|Aspfu1|9208|Afu8g00570	0.193005	1.74825e-08	2.65113e-06	gi|70983241|ref|XP_747148.1|	100	0	gi|121719572|ref|XP_001276485.1|	0.117647	0.897567	root;cellular organisms;Eukaryota;Opisthokonta;Fungi;Dikarya;Ascomycota;saccharomyceta;Pezizomycotina;leotiomyceta;Eurotiomycetes;Eurotiomycetidae;Eurotiales;Aspergillaceae;*Aspergillus*;Aspergillus clavatus;Aspergillus clavatus NRRL 1
Aspergillaceae	2	jgi|Aspfu1|9190|Afu8g00380	0.192366	2.08966e-08	3.03683e-06	gi|70983277|ref|XP_747166.1|	100	0	gi|119483532|ref|XP_001261669.1|	0.176471	0.957307	root;cellular organisms;Eukaryota;Opisthokonta;Fungi;Dikarya;Ascomycota;saccharomyceta;Pezizomycotina;leotiomyceta;Eurotiomycetes;Eurotiomycetidae;Eurotiales;*Aspergillaceae*;Neosartorya;Neosartorya fischeri group;Neosartorya fischeri;Neosartorya fischeri NRRL 181
leotiomyceta	14	jgi|Aspfu1|9100|Afu7g06990	0.191489	2.66517e-08	3.71827e-06	gi|70986643|ref|XP_748812.1|	100	4e-110	gi|682436690|gb|KFZ01248.1|	0.411765	0.639752	root;cellular organisms;Eukaryota;Opisthokonta;Fungi;Dikarya;Ascomycota;saccharomyceta;Pezizomycotina;*leotiomyceta*;sordariomyceta;Leotiomycetes;Leotiomycetes incertae sedis;Pseudeurotiaceae;Pseudogymnoascus;Pseudogymnoascus pannorum;Pseudogymnoascus pannorum VKM F-4518 (FW-2643)
Aspergillus fumigatus	16	jgi|Aspfu1|8576|Afu7g00690	0.190998	3.05161e-08	4.09366e-06	gi|70982666|ref|XP_746861.1|	100	0	gi|666432261|gb|KEY79847.1|	0.0588235	0.993726	root;cellular organisms;Eukaryota;Opisthokonta;Fungi;Dikarya;Ascomycota;saccharomyceta;Pezizomycotina;leotiomyceta;Eurotiomycetes;Eurotiomycetidae;Eurotiales;Aspergillaceae;Aspergillus;*Aspergillus fumigatus*;Aspergillus fumigatus var. RP-2014
Aspergillaceae	17	jgi|Aspfu1|4789|Afu4g01340	0.187239	8.44433e-08	1.09083e-05	gi|70981590|ref|XP_746324.1|	100	0	gi|119501433|ref|XP_001267473.1|	0.176471	0.968518	root;cellular organisms;Eukaryota;Opisthokonta;Fungi;Dikarya;Ascomycota;saccharomyceta;Pezizomycotina;leotiomyceta;Eurotiomycetes;Eurotiomycetidae;Eurotiales;*Aspergillaceae*;Neosartorya;Neosartorya fischeri group;Neosartorya fischeri;Neosartorya fischeri NRRL 181
Aspergillus fumigatus	9	jgi|Aspfu1|3343|Afu3g00760	0.186398	1.05557e-07	1.31487e-05	gi|70985783|ref|XP_748397.1|	100	1e-109	gi|666435649|gb|KEY83082.1|	0.0588235	0.975	root;cellular organisms;Eukaryota;Opisthokonta;Fungi;Dikarya;Ascomycota;saccharomyceta;Pezizomycotina;leotiomyceta;Eurotiomycetes;Eurotiomycetidae;Eurotiales;Aspergillaceae;Aspergillus;*Aspergillus fumigatus*;Aspergillus fumigatus var. RP-2014
Aspergillaceae	29	jgi|Aspfu1|5956|Afu5g00530	0.184945	1.5461e-07	1.85949e-05	gi|70985560|ref|XP_748286.1|	100	0	gi|119499519|ref|XP_001266517.1|	0.176471	0.879741	root;cellular organisms;Eukaryota;Opisthokonta;Fungi;Dikarya;Ascomycota;saccharomyceta;Pezizomycotina;leotiomyceta;Eurotiomycetes;Eurotiomycetidae;Eurotiales;*Aspergillaceae*;Neosartorya;Neosartorya fischeri group;Neosartorya fischeri;Neosartorya fischeri NRRL 181
Eurotiomycetidae	3	jgi|Aspfu1|7879|Afu6g08030	0.184092	1.92992e-07	2.24375e-05	gi|70991691|ref|XP_750694.1|	100	3e-25	gi|225557489|gb|EEH05775.1|	0.294118	0.568228	root;cellular organisms;Eukaryota;Opisthokonta;Fungi;Dikarya;Ascomycota;saccharomyceta;Pezizomycotina;leotiomyceta;Eurotiomycetes;*Eurotiomycetidae*;Onygenales;Ajellomycetaceae;Histoplasma;Histoplasma capsulatum;Histoplasma capsulatum G186AR
Aspergillaceae	11	jgi|Aspfu1|4660|Afu3g15310	0.183111	2.48529e-07	2.79622e-05	gi|70998743|ref|XP_754093.1|	100	4e-119	gi|119489910|ref|XP_001262914.1|	0.176471	0.962428	root;cellular organisms;Eukaryota;Opisthokonta;Fungi;Dikarya;Ascomycota;saccharomyceta;Pezizomycotina;leotiomyceta;Eurotiomycetes;Eurotiomycetidae;Eurotiales;*Aspergillaceae*;Neosartorya;Neosartorya fischeri group;Neosartorya fischeri;Neosartorya fischeri NRRL 181
Aspergillaceae	3	jgi|Aspfu1|4610|Afu3g14790	0.181454	3.79032e-07	4.13126e-05	gi|70998851|ref|XP_754147.1|	100	0	gi|119490138|ref|XP_001262983.1|	0.176471	0.915683	root;cellular organisms;Eukaryota;Opisthokonta;Fungi;Dikarya;Ascomycota;saccharomyceta;Pezizomycotina;leotiomyceta;Eurotiomycetes;Eurotiomycetidae;Eurotiales;*Aspergillaceae*;Neosartorya;Neosartorya fischeri group;Neosartorya fischeri;Neosartorya fischeri NRRL 181
Aspergillus fumigatus	71	jgi|Aspfu1|7178|Afu5g14090	0.180184	5.21523e-07	5.51208e-05	gi|70996987|ref|XP_753248.1|	100	0	gi|159127025|gb|EDP52141.1|	0.0588235	0.996545	root;cellular organisms;Eukaryota;Opisthokonta;Fungi;Dikarya;Ascomycota;saccharomyceta;Pezizomycotina;leotiomyceta;Eurotiomycetes;Eurotiomycetidae;Eurotiales;Aspergillaceae;Aspergillus;*Aspergillus fumigatus*;Aspergillus fumigatus A1163
Aspergillus fumigatus	17	jgi|Aspfu1|3293|Afu3g00230	0.178975	7.04191e-07	7.22382e-05	gi|70985679|ref|XP_748345.1|	100	0	gi|159128520|gb|EDP53635.1|	0.0588235	0.99187	root;cellular organisms;Eukaryota;Opisthokonta;Fungi;Dikarya;Ascomycota;saccharomyceta;Pezizomycotina;leotiomyceta;Eurotiomycetes;Eurotiomycetidae;Eurotiales;Aspergillaceae;Aspergillus;*Aspergillus fumigatus*;Aspergillus fumigatus A1163
Aspergillus fumigatus	6	jgi|Aspfu1|9191|Afu8g00390	0.178805	7.3436e-07	7.31808e-05	gi|589811585|gb|AHL19974.1|	100	0	gi|589811585|gb|AHL19974.1|	0.0588235	1.01357	root;cellular organisms;Eukaryota;Opisthokonta;Fungi;Dikarya;Ascomycota;saccharomyceta;Pezizomycotina;leotiomyceta;Eurotiomycetes;Eurotiomycetidae;Eurotiales;Aspergillaceae;Aspergillus;*Aspergillus fumigatus*
Aspergillaceae	24	jgi|Aspfu1|4425|Afu3g12900	0.178307	8.30063e-07	8.04201e-05	gi|146323458|ref|XP_754331.2|	100	0	gi|119491029|ref|XP_001263175.1|	0.176471	0.971175	root;cellular organisms;Eukaryota;Opisthokonta;Fungi;Dikarya;Ascomycota;saccharomyceta;Pezizomycotina;leotiomyceta;Eurotiomycetes;Eurotiomycetidae;Eurotiales;*Aspergillaceae*;Neosartorya;Neosartorya fischeri group;Neosartorya fischeri;Neosartorya fischeri NRRL 181
Aspergillaceae	2	jgi|Aspfu1|5870|Afu4g14480	0.178152	8.62221e-07	8.12779e-05	gi|146323931|ref|XP_751386.2|	100	3e-111	gi|119499692|ref|XP_001266603.1|	0.176471	0.916923	root;cellular organisms;Eukaryota;Opisthokonta;Fungi;Dikarya;Ascomycota;saccharomyceta;Pezizomycotina;leotiomyceta;Eurotiomycetes;Eurotiomycetidae;Eurotiales;*Aspergillaceae*;Neosartorya;Neosartorya fischeri group;Neosartorya fischeri;Neosartorya fischeri NRRL 181
Aspergillus fumigatus	14	jgi|Aspfu1|6011|Afu5g01090	0.177014	1.13781e-06	0.000104434	gi|70985452|ref|XP_748232.1|	100	0	gi|159125840|gb|EDP50956.1|	0.0588235	0.997683	root;cellular organisms;Eukaryota;Opisthokonta;Fungi;Dikarya;Ascomycota;saccharomyceta;Pezizomycotina;leotiomyceta;Eurotiomycetes;Eurotiomycetidae;Eurotiales;Aspergillaceae;Aspergillus;*Aspergillus fumigatus*;Aspergillus fumigatus A1163
Aspergillus	10	jgi|Aspfu1|9204|Afu8g00530	0.174707	1.97795e-06	0.000176891	gi|70983249|ref|XP_747152.1|	100	0	gi|121719580|ref|XP_001276489.1|	0.117647	0.917582	root;cellular organisms;Eukaryota;Opisthokonta;Fungi;Dikarya;Ascomycota;saccharomyceta;Pezizomycotina;leotiomyceta;Eurotiomycetes;Eurotiomycetidae;Eurotiales;Aspergillaceae;*Aspergillus*;Aspergillus clavatus;Aspergillus clavatus NRRL 1
Aspergillus fumigatus	16	jgi|Aspfu1|4426|Afu3g12910	0.17368	2.51991e-06	0.000219726	gi|70999217|ref|XP_754330.1|	100	0	gi|666433321|gb|KEY80876.1|	0.0588235	0.997765	root;cellular organisms;Eukaryota;Opisthokonta;Fungi;Dikarya;Ascomycota;saccharomyceta;Pezizomycotina;leotiomyceta;Eurotiomycetes;Eurotiomycetidae;Eurotiales;Aspergillaceae;Aspergillus;*Aspergillus fumigatus*;Aspergillus fumigatus var. RP-2014
Aspergillus fumigatus	8	jgi|Aspfu1|118|Afu1g01370	0.171424	4.25267e-06	0.000361771	gi|70990076|ref|XP_749887.1|	100	2e-161	gi|159124791|gb|EDP49909.1|	0.0588235	0.989059	root;cellular organisms;Eukaryota;Opisthokonta;Fungi;Dikarya;Ascomycota;saccharomyceta;Pezizomycotina;leotiomyceta;Eurotiomycetes;Eurotiomycetidae;Eurotiales;Aspergillaceae;Aspergillus;*Aspergillus fumigatus*;Aspergillus fumigatus A1163
Aspergillaceae	1	jgi|Aspfu1|8262|Afu6g12010	0.170644	5.08211e-06	0.000421704	gi|70992463|ref|XP_751080.1|	100	0	gi|119472447|ref|XP_001258338.1|	0.176471	0.966981	root;cellular organisms;Eukaryota;Opisthokonta;Fungi;Dikarya;Ascomycota;saccharomyceta;Pezizomycotina;leotiomyceta;Eurotiomycetes;Eurotiomycetidae;Eurotiales;*Aspergillaceae*;Neosartorya;Neosartorya fischeri group;Neosartorya fischeri;Neosartorya fischeri NRRL 181
Aspergillaceae	1	jgi|Aspfu1|9743|Afu8g07050	0.170544	5.19901e-06	0.000421704	gi|70983955|ref|XP_747503.1|	100	0	gi|119485799|ref|XP_001262242.1|	0.176471	0.966418	root;cellular organisms;Eukaryota;Opisthokonta;Fungi;Dikarya;Ascomycota;saccharomyceta;Pezizomycotina;leotiomyceta;Eurotiomycetes;Eurotiomycetidae;Eurotiales;*Aspergillaceae*;Neosartorya;Neosartorya fischeri group;Neosartorya fischeri;Neosartorya fischeri NRRL 181
Aspergillus fumigatus	6	jgi|Aspfu1|8229|Afu6g11630	0.170388	5.38651e-06	0.000426983	gi|146324475|ref|XP_751046.2|	100	0	gi|666435705|gb|KEY83134.1|	0.0588235	0.813691	root;cellular organisms;Eukaryota;Opisthokonta;Fungi;Dikarya;Ascomycota;saccharomyceta;Pezizomycotina;leotiomyceta;Eurotiomycetes;Eurotiomycetidae;Eurotiales;Aspergillaceae;Aspergillus;*Aspergillus fumigatus*;Aspergillus fumigatus var. RP-2014
Aspergillaceae	10	jgi|Aspfu1|3656|Afu3g03990	0.168819	7.66826e-06	0.000594347	gi|70986450|ref|XP_748719.1|	100	4e-128	gi|119474571|ref|XP_001259161.1|	0.176471	0.902439	root;cellular organisms;Eukaryota;Opisthokonta;Fungi;Dikarya;Ascomycota;saccharomyceta;Pezizomycotina;leotiomyceta;Eurotiomycetes;Eurotiomycetidae;Eurotiales;*Aspergillaceae*;Neosartorya;Neosartorya fischeri group;Neosartorya fischeri;Neosartorya fischeri NRRL 181
Aspergillaceae	10	jgi|Aspfu1|3329|Afu3g00620	0.168548	8.1459e-06	0.000606658	gi|70985753|ref|XP_748382.1|	100	0	gi|119473593|ref|XP_001258672.1|	0.176471	0.868852	root;cellular organisms;Eukaryota;Opisthokonta;Fungi;Dikarya;Ascomycota;saccharomyceta;Pezizomycotina;leotiomyceta;Eurotiomycetes;Eurotiomycetidae;Eurotiales;*Aspergillaceae*;Neosartorya;Neosartorya fischeri group;Neosartorya fischeri;Neosartorya fischeri NRRL 181
Aspergillaceae	1	jgi|Aspfu1|4662|Afu3g15340	0.168532	8.17496e-06	0.000606658	gi|70998739|ref|XP_754091.1|	100	0	gi|119489904|ref|XP_001262912.1|	0.176471	0.955013	root;cellular organisms;Eukaryota;Opisthokonta;Fungi;Dikarya;Ascomycota;saccharomyceta;Pezizomycotina;leotiomyceta;Eurotiomycetes;Eurotiomycetidae;Eurotiales;*Aspergillaceae*;Neosartorya;Neosartorya fischeri group;Neosartorya fischeri;Neosartorya fischeri NRRL 181
Aspergillaceae	1	jgi|Aspfu1|6219|Afu5g03190	0.167663	9.91108e-06	0.000707343	gi|70985036|ref|XP_748024.1|	100	0	gi|119498913|ref|XP_001266214.1|	0.176471	0.950092	root;cellular organisms;Eukaryota;Opisthokonta;Fungi;Dikarya;Ascomycota;saccharomyceta;Pezizomycotina;leotiomyceta;Eurotiomycetes;Eurotiomycetidae;Eurotiales;*Aspergillaceae*;Neosartorya;Neosartorya fischeri group;Neosartorya fischeri;Neosartorya fischeri NRRL 181
Eurotiomycetidae	2	jgi|Aspfu1|8088|Afu6g10150	0.167651	9.93735e-06	0.000707343	gi|70992111|ref|XP_750904.1|	100	8e-44	gi|303322985|ref|XP_003071484.1|	0.294118	0.537415	root;cellular organisms;Eukaryota;Opisthokonta;Fungi;Dikarya;Ascomycota;saccharomyceta;Pezizomycotina;leotiomyceta;Eurotiomycetes;*Eurotiomycetidae*;Onygenales;mitosporic Onygenales;Coccidioides;Coccidioides posadasii;Coccidioides posadasii C735 delta SOWgp
Aspergillus fumigatus	7	jgi|Aspfu1|9164|Afu8g00110	0.167534	1.0197e-05	0.000711307	gi|146324623|ref|XP_747193.2|	100	0	gi|159124075|gb|EDP49194.1|	0.0588235	0.90718	root;cellular organisms;Eukaryota;Opisthokonta;Fungi;Dikarya;Ascomycota;saccharomyceta;Pezizomycotina;leotiomyceta;Eurotiomycetes;Eurotiomycetidae;Eurotiales;Aspergillaceae;Aspergillus;*Aspergillus fumigatus*;Aspergillus fumigatus A1163
Aspergillaceae	10	jgi|Aspfu1|5909|Afu4g14850	0.167193	1.0991e-05	0.000737208	gi|70993000|ref|XP_751348.1|	100	0	gi|119499600|ref|XP_001266557.1|	0.176471	0.939819	root;cellular organisms;Eukaryota;Opisthokonta;Fungi;Dikarya;Ascomycota;saccharomyceta;Pezizomycotina;leotiomyceta;Eurotiomycetes;Eurotiomycetidae;Eurotiales;*Aspergillaceae*;Neosartorya;Neosartorya fischeri group;Neosartorya fischeri;Neosartorya fischeri NRRL 181
Aspergillaceae	1	jgi|Aspfu1|4463|Afu3g13290	0.167259	1.08329e-05	0.000737208	gi|70999143|ref|XP_754293.1|	100	9e-126	gi|119490957|ref|XP_001263139.1|	0.176471	0.947802	root;cellular organisms;Eukaryota;Opisthokonta;Fungi;Dikarya;Ascomycota;saccharomyceta;Pezizomycotina;leotiomyceta;Eurotiomycetes;Eurotiomycetidae;Eurotiales;*Aspergillaceae*;Neosartorya;Neosartorya fischeri group;Neosartorya fischeri;Neosartorya fischeri NRRL 181
Aspergillaceae	1	jgi|Aspfu1|5395|Afu4g09390	0.166918	1.16739e-05	0.000763808	gi|70994078|ref|XP_751886.1|	100	0	gi|119500630|ref|XP_001267072.1|	0.176471	0.945866	root;cellular organisms;Eukaryota;Opisthokonta;Fungi;Dikarya;Ascomycota;saccharomyceta;Pezizomycotina;leotiomyceta;Eurotiomycetes;Eurotiomycetidae;Eurotiales;*Aspergillaceae*;Neosartorya;Neosartorya fischeri group;Neosartorya fischeri;Neosartorya fischeri NRRL 181
Aspergillaceae	1	jgi|Aspfu1|867|Afu1g10020	0.166859	1.18256e-05	0.000763808	gi|146322556|ref|XP_752368.2|	100	5e-162	gi|119495985|ref|XP_001264766.1|	0.176471	0.945534	root;cellular organisms;Eukaryota;Opisthokonta;Fungi;Dikarya;Ascomycota;saccharomyceta;Pezizomycotina;leotiomyceta;Eurotiomycetes;Eurotiomycetidae;Eurotiales;*Aspergillaceae*;Neosartorya;Neosartorya fischeri group;Neosartorya fischeri;Neosartorya fischeri NRRL 181
Aspergillaceae	1	jgi|Aspfu1|8451|Afu6g13970	0.16635	1.32143e-05	0.000837986	gi|70992845|ref|XP_751271.1|	100	0	gi|119485931|ref|XP_001262308.1|	0.176471	0.942649	root;cellular organisms;Eukaryota;Opisthokonta;Fungi;Dikarya;Ascomycota;saccharomyceta;Pezizomycotina;leotiomyceta;Eurotiomycetes;Eurotiomycetidae;Eurotiales;*Aspergillaceae*;Neosartorya;Neosartorya fischeri group;Neosartorya fischeri;Neosartorya fischeri NRRL 181
Aspergillaceae	16	jgi|Aspfu1|3555|Afu3g02930	0.16561	1.55126e-05	0.000966166	gi|70986242|ref|XP_748615.1|	100	1e-180	gi|119474273|ref|XP_001259012.1|	0.176471	0.98622	root;cellular organisms;Eukaryota;Opisthokonta;Fungi;Dikarya;Ascomycota;saccharomyceta;Pezizomycotina;leotiomyceta;Eurotiomycetes;Eurotiomycetidae;Eurotiales;*Aspergillaceae*;Neosartorya;Neosartorya fischeri group;Neosartorya fischeri;Neosartorya fischeri NRRL 181
Aspergillaceae	3	jgi|Aspfu1|4799|Afu4g01440	0.164783	1.85293e-05	0.00111426	gi|70981568|ref|XP_746313.1|	100	4e-167	gi|119501385|ref|XP_001267449.1|	0.176471	0.955603	root;cellular organisms;Eukaryota;Opisthokonta;Fungi;Dikarya;Ascomycota;saccharomyceta;Pezizomycotina;leotiomyceta;Eurotiomycetes;Eurotiomycetidae;Eurotiales;*Aspergillaceae*;Neosartorya;Neosartorya fischeri group;Neosartorya fischeri;Neosartorya fischeri NRRL 181
Aspergillus fumigatus	82	jgi|Aspfu1|2753|Afu2g12770	0.164852	1.82577e-05	0.00111426	gi|71001854|ref|XP_755608.1|	100	0	gi|666427827|gb|KEY75486.1|	0.0588235	0.986823	root;cellular organisms;Eukaryota;Opisthokonta;Fungi;Dikarya;Ascomycota;saccharomyceta;Pezizomycotina;leotiomyceta;Eurotiomycetes;Eurotiomycetidae;Eurotiales;Aspergillaceae;Aspergillus;*Aspergillus fumigatus*;Aspergillus fumigatus var. RP-2014
Aspergillaceae	2	jgi|Aspfu1|9131|Afu7g08350	0.164324	2.0436e-05	0.00120809	gi|70986578|ref|XP_748780.1|	100	0	gi|119487665|ref|XP_001262564.1|	0.176471	0.943396	root;cellular organisms;Eukaryota;Opisthokonta;Fungi;Dikarya;Ascomycota;saccharomyceta;Pezizomycotina;leotiomyceta;Eurotiomycetes;Eurotiomycetidae;Eurotiales;*Aspergillaceae*;Neosartorya;Neosartorya fischeri group;Neosartorya fischeri;Neosartorya fischeri NRRL 181
Aspergillaceae	11	jgi|Aspfu1|8273|Afu6g12120	0.163621	2.37211e-05	0.00137892	gi|70992485|ref|XP_751091.1|	100	0	gi|119472509|ref|XP_001258353.1|	0.176471	0.939744	root;cellular organisms;Eukaryota;Opisthokonta;Fungi;Dikarya;Ascomycota;saccharomyceta;Pezizomycotina;leotiomyceta;Eurotiomycetes;Eurotiomycetidae;Eurotiales;*Aspergillaceae*;Neosartorya;Neosartorya fischeri group;Neosartorya fischeri;Neosartorya fischeri NRRL 181
Eurotiales	15	jgi|Aspfu1|7273|Afu5g15080	0.163384	2.49373e-05	0.00142585	gi|70996789|ref|XP_753149.1|	100	1e-65	gi|680001615|gb|KFX53698.1|	0.235294	0.720588	root;cellular organisms;Eukaryota;Opisthokonta;Fungi;Dikarya;Ascomycota;saccharomyceta;Pezizomycotina;leotiomyceta;Eurotiomycetes;Eurotiomycetidae;*Eurotiales*;Trichocomaceae;Talaromyces;Talaromyces marneffei;Talaromyces marneffei PM1
Aspergillaceae	1	jgi|Aspfu1|4157|Afu3g10175	0.163215	2.58403e-05	0.00145366	gi|70999770|ref|XP_754602.1|	100	1e-68	gi|119491893|ref|XP_001263441.1|	0.176471	0.924883	root;cellular organisms;Eukaryota;Opisthokonta;Fungi;Dikarya;Ascomycota;saccharomyceta;Pezizomycotina;leotiomyceta;Eurotiomycetes;Eurotiomycetidae;Eurotiales;*Aspergillaceae*;Neosartorya;Neosartorya fischeri group;Neosartorya fischeri;Neosartorya fischeri NRRL 181
Eurotiomycetidae	19	jgi|Aspfu1|1462|Afu1g16000	0.162008	3.32506e-05	0.00184083	gi|70996422|ref|XP_752966.1|	100	0	gi|225555666|gb|EEH03957.1|	0.294118	0.642541	root;cellular organisms;Eukaryota;Opisthokonta;Fungi;Dikarya;Ascomycota;saccharomyceta;Pezizomycotina;leotiomyceta;Eurotiomycetes;*Eurotiomycetidae*;Onygenales;Ajellomycetaceae;Histoplasma;Histoplasma capsulatum;Histoplasma capsulatum G186AR
Aspergillaceae	1	jgi|Aspfu1|9258|Afu8g01080	0.161206	3.92419e-05	0.00213858	gi|70983141|ref|XP_747098.1|	100	0	gi|119483652|ref|XP_001261729.1|	0.176471	0.913499	root;cellular organisms;Eukaryota;Opisthokonta;Fungi;Dikarya;Ascomycota;saccharomyceta;Pezizomycotina;leotiomyceta;Eurotiomycetes;Eurotiomycetidae;Eurotiales;*Aspergillaceae*;Neosartorya;Neosartorya fischeri group;Neosartorya fischeri;Neosartorya fischeri NRRL 181
Aspergillus fumigatus	21	jgi|Aspfu1|9222|Afu8g00700	0.161081	4.0263e-05	0.00216047	gi|70983215|ref|XP_747135.1|	100	0	gi|159124019|gb|EDP49138.1|	0.0588235	0.997046	root;cellular organisms;Eukaryota;Opisthokonta;Fungi;Dikarya;Ascomycota;saccharomyceta;Pezizomycotina;leotiomyceta;Eurotiomycetes;Eurotiomycetidae;Eurotiales;Aspergillaceae;Aspergillus;*Aspergillus fumigatus*;Aspergillus fumigatus A1163
Aspergillaceae	11	jgi|Aspfu1|4090|Afu3g09530	0.160793	4.2712e-05	0.00222347	gi|70999898|ref|XP_754666.1|	100	0	gi|255956927|ref|XP_002569216.1|	0.176471	0.585938	root;cellular organisms;Eukaryota;Opisthokonta;Fungi;Dikarya;Ascomycota;saccharomyceta;Pezizomycotina;leotiomyceta;Eurotiomycetes;Eurotiomycetidae;Eurotiales;*Aspergillaceae*;Penicillium;Penicillium chrysogenum complex;Penicillium rubens;Penicillium rubens Wisconsin 54-1255
Aspergillaceae	1	jgi|Aspfu1|2929|Afu2g14525	0.160799	4.26596e-05	0.00222347	gi|146323012|ref|XP_001481677.1|	100	3e-86	gi|119481765|ref|XP_001260911.1|	0.176471	0.911197	root;cellular organisms;Eukaryota;Opisthokonta;Fungi;Dikarya;Ascomycota;saccharomyceta;Pezizomycotina;leotiomyceta;Eurotiomycetes;Eurotiomycetidae;Eurotiales;*Aspergillaceae*;Neosartorya;Neosartorya fischeri group;Neosartorya fischeri;Neosartorya fischeri NRRL 181
Aspergillaceae	1	jgi|Aspfu1|8618|Afu7g01118	0.160649	4.39887e-05	0.00225625	gi|146324574|ref|XP_001481420.1|	100	3e-43	gi|119488596|ref|XP_001262748.1|	0.176471	0.910345	root;cellular organisms;Eukaryota;Opisthokonta;Fungi;Dikarya;Ascomycota;saccharomyceta;Pezizomycotina;leotiomyceta;Eurotiomycetes;Eurotiomycetidae;Eurotiales;*Aspergillaceae*;Neosartorya;Neosartorya fischeri group;Neosartorya fischeri;Neosartorya fischeri NRRL 181
Aspergillus fumigatus	11	jgi|Aspfu1|9704|Afu8g06600	0.160199	4.82146e-05	0.00229643	gi|70983870|ref|XP_747461.1|	100	0	gi|666432983|gb|KEY80548.1|	0.0588235	0.983819	root;cellular organisms;Eukaryota;Opisthokonta;Fungi;Dikarya;Ascomycota;saccharomyceta;Pezizomycotina;leotiomyceta;Eurotiomycetes;Eurotiomycetidae;Eurotiales;Aspergillaceae;Aspergillus;*Aspergillus fumigatus*;Aspergillus fumigatus var. RP-2014
Eurotiales	1	jgi|Aspfu1|4081|Afu3g09430	0.159888	5.13562e-05	0.00229643	gi|242826474|ref|XP_002488649.1|	68.68	0	gi|242826474|ref|XP_002488649.1|	0.235294	0.679526	root;cellular organisms;Eukaryota;Opisthokonta;Fungi;Dikarya;Ascomycota;saccharomyceta;Pezizomycotina;leotiomyceta;Eurotiomycetes;Eurotiomycetidae;*Eurotiales*;Trichocomaceae;Talaromyces;Talaromyces stipitatus;Talaromyces stipitatus ATCC 10500
Eurotiales	1	jgi|Aspfu1|4818|Afu4g02640	0.159888	5.13562e-05	0.00229643	gi|242826474|ref|XP_002488649.1|	68.68	0	gi|242826474|ref|XP_002488649.1|	0.235294	0.679526	root;cellular organisms;Eukaryota;Opisthokonta;Fungi;Dikarya;Ascomycota;saccharomyceta;Pezizomycotina;leotiomyceta;Eurotiomycetes;Eurotiomycetidae;*Eurotiales*;Trichocomaceae;Talaromyces;Talaromyces stipitatus;Talaromyces stipitatus ATCC 10500
Eurotiales	1	jgi|Aspfu1|5910|Afu4g14870	0.159888	5.13562e-05	0.00229643	gi|242826474|ref|XP_002488649.1|	68.68	0	gi|242826474|ref|XP_002488649.1|	0.235294	0.679526	root;cellular organisms;Eukaryota;Opisthokonta;Fungi;Dikarya;Ascomycota;saccharomyceta;Pezizomycotina;leotiomyceta;Eurotiomycetes;Eurotiomycetidae;*Eurotiales*;Trichocomaceae;Talaromyces;Talaromyces stipitatus;Talaromyces stipitatus ATCC 10500
Eurotiales	1	jgi|Aspfu1|7345|Afu6g00780	0.159888	5.13562e-05	0.00229643	gi|242826474|ref|XP_002488649.1|	68.68	0	gi|242826474|ref|XP_002488649.1|	0.235294	0.679526	root;cellular organisms;Eukaryota;Opisthokonta;Fungi;Dikarya;Ascomycota;saccharomyceta;Pezizomycotina;leotiomyceta;Eurotiomycetes;Eurotiomycetidae;*Eurotiales*;Trichocomaceae;Talaromyces;Talaromyces stipitatus;Talaromyces stipitatus ATCC 10500
Eurotiales	1	jgi|Aspfu1|7346|Afu6g00790	0.159888	5.13562e-05	0.00229643	gi|242826474|ref|XP_002488649.1|	68.68	0	gi|242826474|ref|XP_002488649.1|	0.235294	0.679526	root;cellular organisms;Eukaryota;Opisthokonta;Fungi;Dikarya;Ascomycota;saccharomyceta;Pezizomycotina;leotiomyceta;Eurotiomycetes;Eurotiomycetidae;*Eurotiales*;Trichocomaceae;Talaromyces;Talaromyces stipitatus;Talaromyces stipitatus ATCC 10500
Eurotiales	1	jgi|Aspfu1|8022|Afu6g09470	0.159888	5.13562e-05	0.00229643	gi|242826474|ref|XP_002488649.1|	68.68	0	gi|242826474|ref|XP_002488649.1|	0.235294	0.679526	root;cellular organisms;Eukaryota;Opisthokonta;Fungi;Dikarya;Ascomycota;saccharomyceta;Pezizomycotina;leotiomyceta;Eurotiomycetes;Eurotiomycetidae;*Eurotiales*;Trichocomaceae;Talaromyces;Talaromyces stipitatus;Talaromyces stipitatus ATCC 10500
Eurotiales	1	jgi|Aspfu1|8516|Afu6g14660	0.159888	5.13562e-05	0.00229643	gi|242826474|ref|XP_002488649.1|	68.68	0	gi|242826474|ref|XP_002488649.1|	0.235294	0.679526	root;cellular organisms;Eukaryota;Opisthokonta;Fungi;Dikarya;Ascomycota;saccharomyceta;Pezizomycotina;leotiomyceta;Eurotiomycetes;Eurotiomycetidae;*Eurotiales*;Trichocomaceae;Talaromyces;Talaromyces stipitatus;Talaromyces stipitatus ATCC 10500
Eurotiales	1	jgi|Aspfu1|9117|Afu7g08200	0.159888	5.13562e-05	0.00229643	gi|242826474|ref|XP_002488649.1|	68.68	0	gi|242826474|ref|XP_002488649.1|	0.235294	0.679526	root;cellular organisms;Eukaryota;Opisthokonta;Fungi;Dikarya;Ascomycota;saccharomyceta;Pezizomycotina;leotiomyceta;Eurotiomycetes;Eurotiomycetidae;*Eurotiales*;Trichocomaceae;Talaromyces;Talaromyces stipitatus;Talaromyces stipitatus ATCC 10500
Aspergillaceae	4	jgi|Aspfu1|8021|Afu6g09450	0.159962	5.05916e-05	0.00229643	gi|70991973|ref|XP_750835.1|	100	0	gi|119488147|ref|XP_001262617.1|	0.176471	0.797704	root;cellular organisms;Eukaryota;Opisthokonta;Fungi;Dikarya;Ascomycota;saccharomyceta;Pezizomycotina;leotiomyceta;Eurotiomycetes;Eurotiomycetidae;Eurotiales;*Aspergillaceae*;Neosartorya;Neosartorya fischeri group;Neosartorya fischeri;Neosartorya fischeri NRRL 181
Eurotiomycetidae	2	jgi|Aspfu1|60|Afu1g00760	0.159617	5.42502e-05	0.0023652	gi|70989958|ref|XP_749828.1|	100	2e-80	gi|225555808|gb|EEH04099.1|	0.294118	0.514403	root;cellular organisms;Eukaryota;Opisthokonta;Fungi;Dikarya;Ascomycota;saccharomyceta;Pezizomycotina;leotiomyceta;Eurotiomycetes;*Eurotiomycetidae*;Onygenales;Ajellomycetaceae;Histoplasma;Histoplasma capsulatum;Histoplasma capsulatum G186AR
Aspergillaceae	4	jgi|Aspfu1|9691|Afu8g06480	0.159662	5.37592e-05	0.0023652	gi|70983846|ref|XP_747449.1|	100	0	gi|119485284|ref|XP_001262174.1|	0.176471	0.696682	root;cellular organisms;Eukaryota;Opisthokonta;Fungi;Dikarya;Ascomycota;saccharomyceta;Pezizomycotina;leotiomyceta;Eurotiomycetes;Eurotiomycetidae;Eurotiales;*Aspergillaceae*;Neosartorya;Neosartorya fischeri group;Neosartorya fischeri;Neosartorya fischeri NRRL 181
Aspergillus fumigatus	13	jgi|Aspfu1|3292|Afu3g00220	0.159319	5.761e-05	0.00245042	gi|146323117|ref|XP_748344.2|	100	0	gi|666435249|gb|KEY82712.1|	0.0588235	0.99697	root;cellular organisms;Eukaryota;Opisthokonta;Fungi;Dikarya;Ascomycota;saccharomyceta;Pezizomycotina;leotiomyceta;Eurotiomycetes;Eurotiomycetidae;Eurotiales;Aspergillaceae;Aspergillus;*Aspergillus fumigatus*;Aspergillus fumigatus var. RP-2014
Aspergillus fumigatus	5	jgi|Aspfu1|4721|Afu4g00640	0.15933	5.74825e-05	0.00245042	gi|70981726|ref|XP_746392.1|	100	0	gi|666431310|gb|KEY78918.1|	0.0588235	0.993266	root;cellular organisms;Eukaryota;Opisthokonta;Fungi;Dikarya;Ascomycota;saccharomyceta;Pezizomycotina;leotiomyceta;Eurotiomycetes;Eurotiomycetidae;Eurotiales;Aspergillaceae;Aspergillus;*Aspergillus fumigatus*;Aspergillus fumigatus var. RP-2014
Aspergillus fumigatus	6	jgi|Aspfu1|5901|Afu4g14770	0.159007	6.13373e-05	0.00257752	gi|70993016|ref|XP_751356.1|	100	0	gi|666436290|gb|KEY83652.1|	0.0588235	0.981771	root;cellular organisms;Eukaryota;Opisthokonta;Fungi;Dikarya;Ascomycota;saccharomyceta;Pezizomycotina;leotiomyceta;Eurotiomycetes;Eurotiomycetidae;Eurotiales;Aspergillaceae;Aspergillus;*Aspergillus fumigatus*;Aspergillus fumigatus var. RP-2014
Aspergillaceae	1	jgi|Aspfu1|8452|Afu6g13980	0.158524	6.75588e-05	0.00280516	gi|146324552|ref|XP_751272.2|	100	0	gi|119485929|ref|XP_001262307.1|	0.176471	0.898305	root;cellular organisms;Eukaryota;Opisthokonta;Fungi;Dikarya;Ascomycota;saccharomyceta;Pezizomycotina;leotiomyceta;Eurotiomycetes;Eurotiomycetidae;Eurotiales;*Aspergillaceae*;Neosartorya;Neosartorya fischeri group;Neosartorya fischeri;Neosartorya fischeri NRRL 181
Aspergillaceae	1	jgi|Aspfu1|7184|Afu5g14150	0.158353	6.99005e-05	0.00286825	gi|70996975|ref|XP_753242.1|	100	0	gi|119477322|ref|XP_001259264.1|	0.176471	0.897331	root;cellular organisms;Eukaryota;Opisthokonta;Fungi;Dikarya;Ascomycota;saccharomyceta;Pezizomycotina;leotiomyceta;Eurotiomycetes;Eurotiomycetidae;Eurotiales;*Aspergillaceae*;Neosartorya;Neosartorya fischeri group;Neosartorya fischeri;Neosartorya fischeri NRRL 181
Aspergillus fumigatus	56	jgi|Aspfu1|7244|Afu5g14810	0.158258	7.12343e-05	0.00288899	gi|70996843|ref|XP_753176.1|	100	0	gi|666436740|gb|KEY84000.1|	0.0588235	0.982773	root;cellular organisms;Eukaryota;Opisthokonta;Fungi;Dikarya;Ascomycota;saccharomyceta;Pezizomycotina;leotiomyceta;Eurotiomycetes;Eurotiomycetidae;Eurotiales;Aspergillaceae;Aspergillus;*Aspergillus fumigatus*;Aspergillus fumigatus var. RP-2014
Aspergillus fumigatus	12	jgi|Aspfu1|3290|Afu3g00200	0.157627	8.07204e-05	0.00323609	gi|146323113|ref|XP_748341.2|	100	0	gi|666435251|gb|KEY82714.1|	0.0588235	0.997159	root;cellular organisms;Eukaryota;Opisthokonta;Fungi;Dikarya;Ascomycota;saccharomyceta;Pezizomycotina;leotiomyceta;Eurotiomycetes;Eurotiomycetidae;Eurotiales;Aspergillaceae;Aspergillus;*Aspergillus fumigatus*;Aspergillus fumigatus var. RP-2014
Aspergillaceae	3	jgi|Aspfu1|9223|Afu8g00710	0.157499	8.27845e-05	0.00328112	gi|146324651|ref|XP_747134.2|	100	3e-66	gi|119483576|ref|XP_001261691.1|	0.176471	0.946602	root;cellular organisms;Eukaryota;Opisthokonta;Fungi;Dikarya;Ascomycota;saccharomyceta;Pezizomycotina;leotiomyceta;Eurotiomycetes;Eurotiomycetidae;Eurotiales;*Aspergillaceae*;Neosartorya;Neosartorya fischeri group;Neosartorya fischeri;Neosartorya fischeri NRRL 181
Aspergillus fumigatus	14	jgi|Aspfu1|305|Afu1g03290	0.157082	8.98582e-05	0.0034301	gi|70990460|ref|XP_750079.1|	100	2e-76	gi|666429463|gb|KEY77103.1|	0.0588235	0.978541	root;cellular organisms;Eukaryota;Opisthokonta;Fungi;Dikarya;Ascomycota;saccharomyceta;Pezizomycotina;leotiomyceta;Eurotiomycetes;Eurotiomycetidae;Eurotiales;Aspergillaceae;Aspergillus;*Aspergillus fumigatus*;Aspergillus fumigatus var. RP-2014
Aspergillaceae	1	jgi|Aspfu1|1868|Afu2g02370	0.157047	9.04771e-05	0.0034301	gi|70989045|ref|XP_749372.1|	100	0	gi|119498091|ref|XP_001265803.1|	0.176471	0.889933	root;cellular organisms;Eukaryota;Opisthokonta;Fungi;Dikarya;Ascomycota;saccharomyceta;Pezizomycotina;leotiomyceta;Eurotiomycetes;Eurotiomycetidae;Eurotiales;*Aspergillaceae*;Neosartorya;Neosartorya fischeri group;Neosartorya fischeri;Neosartorya fischeri NRRL 181
Aspergillaceae	1	jgi|Aspfu1|2293|Afu2g07740	0.15714	8.88414e-05	0.0034301	gi|71000856|ref|XP_755109.1|	100	1e-09	gi|119480527|ref|XP_001260292.1|	0.176471	0.890459	root;cellular organisms;Eukaryota;Opisthokonta;Fungi;Dikarya;Ascomycota;saccharomyceta;Pezizomycotina;leotiomyceta;Eurotiomycetes;Eurotiomycetidae;Eurotiales;*Aspergillaceae*;Neosartorya;Neosartorya fischeri group;Neosartorya fischeri;Neosartorya fischeri NRRL 181
Aspergillaceae	2	jgi|Aspfu1|992|Afu1g11280	0.157147	8.87194e-05	0.0034301	gi|70995476|ref|XP_752493.1|	100	0	gi|119495717|ref|XP_001264637.1|	0.176471	0.967524	root;cellular organisms;Eukaryota;Opisthokonta;Fungi;Dikarya;Ascomycota;saccharomyceta;Pezizomycotina;leotiomyceta;Eurotiomycetes;Eurotiomycetidae;Eurotiales;*Aspergillaceae*;Neosartorya;Neosartorya fischeri group;Neosartorya fischeri;Neosartorya fischeri NRRL 181
Aspergillaceae	2	jgi|Aspfu1|4679|Afu4g00220	0.15698	9.16731e-05	0.00343807	gi|70981810|ref|XP_746434.1|	100	0	gi|119501727|ref|XP_001267620.1|	0.176471	0.922137	root;cellular organisms;Eukaryota;Opisthokonta;Fungi;Dikarya;Ascomycota;saccharomyceta;Pezizomycotina;leotiomyceta;Eurotiomycetes;Eurotiomycetidae;Eurotiales;*Aspergillaceae*;Neosartorya;Neosartorya fischeri group;Neosartorya fischeri;Neosartorya fischeri NRRL 181
Aspergillaceae	1	jgi|Aspfu1|3209|Afu2g17370	0.156676	9.72884e-05	0.00360985	gi|71002782|ref|XP_756072.1|	100	8e-147	gi|119482371|ref|XP_001261214.1|	0.176471	0.887828	root;cellular organisms;Eukaryota;Opisthokonta;Fungi;Dikarya;Ascomycota;saccharomyceta;Pezizomycotina;leotiomyceta;Eurotiomycetes;Eurotiomycetidae;Eurotiales;*Aspergillaceae*;Neosartorya;Neosartorya fischeri group;Neosartorya fischeri;Neosartorya fischeri NRRL 181
Aspergillaceae	11	jgi|Aspfu1|4085|Afu3g09480	0.156408	0.000102505	0.00375667	gi|70999908|ref|XP_754671.1|	100	2e-167	gi|255956905|ref|XP_002569205.1|	0.176471	0.780127	root;cellular organisms;Eukaryota;Opisthokonta;Fungi;Dikarya;Ascomycota;saccharomyceta;Pezizomycotina;leotiomyceta;Eurotiomycetes;Eurotiomycetidae;Eurotiales;*Aspergillaceae*;Penicillium;Penicillium chrysogenum complex;Penicillium rubens;Penicillium rubens Wisconsin 54-1255
Aspergillaceae	1	jgi|Aspfu1|1542|Afu1g16760	0.156206	0.00010661	0.00375667	gi|146322682|ref|XP_753044.2|	100	2e-146	gi|119494369|ref|XP_001264080.1|	0.176471	0.885167	root;cellular organisms;Eukaryota;Opisthokonta;Fungi;Dikarya;Ascomycota;saccharomyceta;Pezizomycotina;leotiomyceta;Eurotiomycetes;Eurotiomycetidae;Eurotiales;*Aspergillaceae*;Neosartorya;Neosartorya fischeri group;Neosartorya fischeri;Neosartorya fischeri NRRL 181
Aspergillaceae	1	jgi|Aspfu1|3079|Afu2g15990	0.156286	0.000104966	0.00375667	gi|71002506|ref|XP_755934.1|	100	3e-104	gi|119482069|ref|XP_001261063.1|	0.176471	0.885621	root;cellular organisms;Eukaryota;Opisthokonta;Fungi;Dikarya;Ascomycota;saccharomyceta;Pezizomycotina;leotiomyceta;Eurotiomycetes;Eurotiomycetidae;Eurotiales;*Aspergillaceae*;Neosartorya;Neosartorya fischeri group;Neosartorya fischeri;Neosartorya fischeri NRRL 181
Aspergillaceae	1	jgi|Aspfu1|3460|Afu3g01960	0.156238	0.00010595	0.00375667	gi|70986028|ref|XP_748516.1|	100	9e-48	gi|119473945|ref|XP_001258848.1|	0.176471	0.88535	root;cellular organisms;Eukaryota;Opisthokonta;Fungi;Dikarya;Ascomycota;saccharomyceta;Pezizomycotina;leotiomyceta;Eurotiomycetes;Eurotiomycetidae;Eurotiales;*Aspergillaceae*;Neosartorya;Neosartorya fischeri group;Neosartorya fischeri;Neosartorya fischeri NRRL 181
Aspergillus fumigatus	6	jgi|Aspfu1|3427|Afu3g01610	0.156205	0.000106631	0.00375667	gi|70985956|ref|XP_748482.1|	100	2e-162	gi|666432178|gb|KEY79765.1|	0.0588235	0.995652	root;cellular organisms;Eukaryota;Opisthokonta;Fungi;Dikarya;Ascomycota;saccharomyceta;Pezizomycotina;leotiomyceta;Eurotiomycetes;Eurotiomycetidae;Eurotiales;Aspergillaceae;Aspergillus;*Aspergillus fumigatus*;Aspergillus fumigatus var. RP-2014
Aspergillus fumigatus	62	jgi|Aspfu1|1722|Afu2g00920	0.155863	0.000113935	0.00397387	gi|70988747|ref|XP_749229.1|	100	0	gi|666436545|gb|KEY83856.1|	0.0588235	0.995092	root;cellular organisms;Eukaryota;Opisthokonta;Fungi;Dikarya;Ascomycota;saccharomyceta;Pezizomycotina;leotiomyceta;Eurotiomycetes;Eurotiomycetidae;Eurotiales;Aspergillaceae;Aspergillus;*Aspergillus fumigatus*;Aspergillus fumigatus var. RP-2014
Aspergillaceae	1	jgi|Aspfu1|4776|Afu4g01180	0.155615	0.000119523	0.00405828	gi|70981620|ref|XP_746339.1|	100	5e-113	gi|119501471|ref|XP_001267492.1|	0.176471	0.881818	root;cellular organisms;Eukaryota;Opisthokonta;Fungi;Dikarya;Ascomycota;saccharomyceta;Pezizomycotina;leotiomyceta;Eurotiomycetes;Eurotiomycetidae;Eurotiales;*Aspergillaceae*;Neosartorya;Neosartorya fischeri group;Neosartorya fischeri;Neosartorya fischeri NRRL 181
Aspergillaceae	2	jgi|Aspfu1|3371|Afu3g01040	0.155678	0.00011808	0.00405828	gi|70985839|ref|XP_748425.1|	100	0	gi|119473723|ref|XP_001258737.1|	0.176471	0.946945	root;cellular organisms;Eukaryota;Opisthokonta;Fungi;Dikarya;Ascomycota;saccharomyceta;Pezizomycotina;leotiomyceta;Eurotiomycetes;Eurotiomycetidae;Eurotiales;*Aspergillaceae*;Neosartorya;Neosartorya fischeri group;Neosartorya fischeri;Neosartorya fischeri NRRL 181
Aspergillaceae	3	jgi|Aspfu1|3364|Afu3g00960	0.155601	0.000119846	0.00405828	gi|70985823|ref|XP_748417.1|	100	2e-120	gi|119473705|ref|XP_001258728.1|	0.176471	0.919771	root;cellular organisms;Eukaryota;Opisthokonta;Fungi;Dikarya;Ascomycota;saccharomyceta;Pezizomycotina;leotiomyceta;Eurotiomycetes;Eurotiomycetidae;Eurotiales;*Aspergillaceae*;Neosartorya;Neosartorya fischeri group;Neosartorya fischeri;Neosartorya fischeri NRRL 181
Aspergillus fumigatus	7	jgi|Aspfu1|9304|Afu8g01550	0.155449	0.000123406	0.00413864	gi|70983047|ref|XP_747051.1|	100	2e-180	gi|159123937|gb|EDP49056.1|	0.0588235	0.992126	root;cellular organisms;Eukaryota;Opisthokonta;Fungi;Dikarya;Ascomycota;saccharomyceta;Pezizomycotina;leotiomyceta;Eurotiomycetes;Eurotiomycetidae;Eurotiales;Aspergillaceae;Aspergillus;*Aspergillus fumigatus*;Aspergillus fumigatus A1163
Aspergillaceae	2	jgi|Aspfu1|7329|Afu6g00610	0.155179	0.000129975	0.00431744	gi|70981426|ref|XP_731495.1|	100	3e-67	gi|119467065|ref|XP_001257339.1|	0.176471	0.649038	root;cellular organisms;Eukaryota;Opisthokonta;Fungi;Dikarya;Ascomycota;saccharomyceta;Pezizomycotina;leotiomyceta;Eurotiomycetes;Eurotiomycetidae;Eurotiales;*Aspergillaceae*;Neosartorya;Neosartorya fischeri group;Neosartorya fischeri;Neosartorya fischeri NRRL 181
Aspergillus fumigatus	15	jgi|Aspfu1|1656|Afu2g00250	0.154939	0.000136088	0.004436	gi|70988603|ref|XP_749161.1|	100	0	gi|666434787|gb|KEY82278.1|	0.0588235	0.990115	root;cellular organisms;Eukaryota;Opisthokonta;Fungi;Dikarya;Ascomycota;saccharomyceta;Pezizomycotina;leotiomyceta;Eurotiomycetes;Eurotiomycetidae;Eurotiales;Aspergillaceae;Aspergillus;*Aspergillus fumigatus*;Aspergillus fumigatus var. RP-2014
Aspergillus fumigatus	6	jgi|Aspfu1|3476|Afu3g02130	0.154973	0.000135206	0.004436	gi|70986066|ref|XP_748533.1|	100	0	gi|666432187|gb|KEY79774.1|	0.0588235	0.987421	root;cellular organisms;Eukaryota;Opisthokonta;Fungi;Dikarya;Ascomycota;saccharomyceta;Pezizomycotina;leotiomyceta;Eurotiomycetes;Eurotiomycetidae;Eurotiales;Aspergillaceae;Aspergillus;*Aspergillus fumigatus*;Aspergillus fumigatus var. RP-2014
Aspergillaceae	1	jgi|Aspfu1|9744|Afu8g07060	0.154839	0.000138714	0.00447973	gi|70983957|ref|XP_747504.1|	100	3e-105	gi|119485801|ref|XP_001262243.1|	0.176471	0.877419	root;cellular organisms;Eukaryota;Opisthokonta;Fungi;Dikarya;Ascomycota;saccharomyceta;Pezizomycotina;leotiomyceta;Eurotiomycetes;Eurotiomycetidae;Eurotiales;*Aspergillaceae*;Neosartorya;Neosartorya fischeri group;Neosartorya fischeri;Neosartorya fischeri NRRL 181
Aspergillaceae	1	jgi|Aspfu1|4911|Afu4g03550	0.154298	0.000153762	0.00492015	gi|70982027|ref|XP_746542.1|	100	0	gi|119487198|ref|XP_001262454.1|	0.176471	0.874355	root;cellular organisms;Eukaryota;Opisthokonta;Fungi;Dikarya;Ascomycota;saccharomyceta;Pezizomycotina;leotiomyceta;Eurotiomycetes;Eurotiomycetidae;Eurotiales;*Aspergillaceae*;Neosartorya;Neosartorya fischeri group;Neosartorya fischeri;Neosartorya fischeri NRRL 181
Aspergillaceae	1	jgi|Aspfu1|6618|Afu5g08250	0.154097	0.000159733	0.00506474	gi|70998166|ref|XP_753811.1|	100	0	gi|119479663|ref|XP_001259860.1|	0.176471	0.873216	root;cellular organisms;Eukaryota;Opisthokonta;Fungi;Dikarya;Ascomycota;saccharomyceta;Pezizomycotina;leotiomyceta;Eurotiomycetes;Eurotiomycetidae;Eurotiales;*Aspergillaceae*;Neosartorya;Neosartorya fischeri group;Neosartorya fischeri;Neosartorya fischeri NRRL 181
Aspergillaceae	21	jgi|Aspfu1|3450|Afu3g01860	0.1538	0.000168953	0.00530883	gi|146323167|ref|XP_001481587.1|	100	0	gi|119473925|ref|XP_001258838.1|	0.176471	0.957245	root;cellular organisms;Eukaryota;Opisthokonta;Fungi;Dikarya;Ascomycota;saccharomyceta;Pezizomycotina;leotiomyceta;Eurotiomycetes;Eurotiomycetidae;Eurotiales;*Aspergillaceae*;Neosartorya;Neosartorya fischeri group;Neosartorya fischeri;Neosartorya fischeri NRRL 181
Eurotiomycetidae	1	jgi|Aspfu1|3610|Afu3g03490	0.153555	0.000176932	0.00550989	gi|70986350|ref|XP_748669.1|	100	7e-177	gi|258573149|ref|XP_002540756.1|	0.294118	0.522088	root;cellular organisms;Eukaryota;Opisthokonta;Fungi;Dikarya;Ascomycota;saccharomyceta;Pezizomycotina;leotiomyceta;Eurotiomycetes;*Eurotiomycetidae*;Onygenales;Onygenaceae;Uncinocarpus;Uncinocarpus reesii;Uncinocarpus reesii 1704
Eurotiomycetidae	15	jgi|Aspfu1|4649|Afu3g15200	0.153436	0.000180933	0.00558463	gi|70998765|ref|XP_754104.1|	100	0	gi|392867173|gb|EAS29623.2|	0.294118	0.72354	root;cellular organisms;Eukaryota;Opisthokonta;Fungi;Dikarya;Ascomycota;saccharomyceta;Pezizomycotina;leotiomyceta;Eurotiomycetes;*Eurotiomycetidae*;Onygenales;mitosporic Onygenales;Coccidioides;Coccidioides immitis;Coccidioides immitis RS
Eurotiales	1	jgi|Aspfu1|4739|Afu4g00820	0.152708	0.000207312	0.00634271	gi|242826474|ref|XP_002488649.1|	68.66	0	gi|242826474|ref|XP_002488649.1|	0.235294	0.649011	root;cellular organisms;Eukaryota;Opisthokonta;Fungi;Dikarya;Ascomycota;saccharomyceta;Pezizomycotina;leotiomyceta;Eurotiomycetes;Eurotiomycetidae;*Eurotiales*;Trichocomaceae;Talaromyces;Talaromyces stipitatus;Talaromyces stipitatus ATCC 10500
Aspergillaceae	11	jgi|Aspfu1|5873|Afu4g14500	0.152448	0.000217573	0.00659879	gi|70993070|ref|XP_751383.1|	100	0	gi|119499686|ref|XP_001266600.1|	0.176471	0.917943	root;cellular organisms;Eukaryota;Opisthokonta;Fungi;Dikarya;Ascomycota;saccharomyceta;Pezizomycotina;leotiomyceta;Eurotiomycetes;Eurotiomycetidae;Eurotiales;*Aspergillaceae*;Neosartorya;Neosartorya fischeri group;Neosartorya fischeri;Neosartorya fischeri NRRL 181
Aspergillaceae	50	jgi|Aspfu1|1476|Afu1g16130	0.152285	0.000224247	0.00672961	gi|70996450|ref|XP_752980.1|	100	0	gi|255939209|ref|XP_002560374.1|	0.176471	0.87697	root;cellular organisms;Eukaryota;Opisthokonta;Fungi;Dikarya;Ascomycota;saccharomyceta;Pezizomycotina;leotiomyceta;Eurotiomycetes;Eurotiomycetidae;Eurotiales;*Aspergillaceae*;Penicillium;Penicillium chrysogenum complex;Penicillium rubens;Penicillium rubens Wisconsin 54-1255
Aspergillus	7	jgi|Aspfu1|4668|Afu4g00110	0.152249	0.000225746	0.00672961	gi|70981832|ref|XP_746445.1|	100	0	gi|391867479|gb|EIT76725.1|	0.117647	0.809066	root;cellular organisms;Eukaryota;Opisthokonta;Fungi;Dikarya;Ascomycota;saccharomyceta;Pezizomycotina;leotiomyceta;Eurotiomycetes;Eurotiomycetidae;Eurotiales;Aspergillaceae;*Aspergillus*;Aspergillus oryzae;Aspergillus oryzae 3.042
Aspergillus fumigatus	33	jgi|Aspfu1|4800|Afu4g01450	0.152016	0.000235678	0.00696616	gi|70981566|ref|XP_746312.1|	100	0	gi|666435568|gb|KEY83008.1|	0.0588235	0.991261	root;cellular organisms;Eukaryota;Opisthokonta;Fungi;Dikarya;Ascomycota;saccharomyceta;Pezizomycotina;leotiomyceta;Eurotiomycetes;Eurotiomycetidae;Eurotiales;Aspergillaceae;Aspergillus;*Aspergillus fumigatus*;Aspergillus fumigatus var. RP-2014
Aspergillus fumigatus	22	jgi|Aspfu1|4663|Afu3g15350	0.151776	0.000246335	0.00721995	gi|70998737|ref|XP_754090.1|	100	5e-177	gi|159127109|gb|EDP52224.1|	0.0588235	0.995992	root;cellular organisms;Eukaryota;Opisthokonta;Fungi;Dikarya;Ascomycota;saccharomyceta;Pezizomycotina;leotiomyceta;Eurotiomycetes;Eurotiomycetidae;Eurotiales;Aspergillaceae;Aspergillus;*Aspergillus fumigatus*;Aspergillus fumigatus A1163
Eurotiomycetidae	13	jgi|Aspfu1|5858|Afu4g14310	0.151619	0.000253547	0.00736941	gi|70993106|ref|XP_751401.1|	100	0	gi|296813185|ref|XP_002846930.1|	0.294118	0.65096	root;cellular organisms;Eukaryota;Opisthokonta;Fungi;Dikarya;Ascomycota;saccharomyceta;Pezizomycotina;leotiomyceta;Eurotiomycetes;*Eurotiomycetidae*;Onygenales;Arthrodermataceae;Arthroderma;Arthroderma otae;Arthroderma otae CBS 113480
Aspergillus fumigatus	16	jgi|Aspfu1|4741|Afu4g00840	0.151409	0.000263501	0.00759545	gi|70981686|ref|XP_746372.1|	100	8e-179	gi|666436406|gb|KEY83749.1|	0.0588235	0.988095	root;cellular organisms;Eukaryota;Opisthokonta;Fungi;Dikarya;Ascomycota;saccharomyceta;Pezizomycotina;leotiomyceta;Eurotiomycetes;Eurotiomycetidae;Eurotiales;Aspergillaceae;Aspergillus;*Aspergillus fumigatus*;Aspergillus fumigatus var. RP-2014
Eurotiales	1	jgi|Aspfu1|5861|Afu4g14370	0.151116	0.000278	0.0078874	gi|242763273|ref|XP_002340543.1|	69.09	5e-96	gi|242804449|ref|XP_002484377.1|	0.235294	0.642241	root;cellular organisms;Eukaryota;Opisthokonta;Fungi;Dikarya;Ascomycota;saccharomyceta;Pezizomycotina;leotiomyceta;Eurotiomycetes;Eurotiomycetidae;*Eurotiales*;Trichocomaceae;Talaromyces;Talaromyces stipitatus;Talaromyces stipitatus ATCC 10500
Aspergillaceae	52	jgi|Aspfu1|166|Afu1g01900	0.151113	0.000278153	0.0078874	gi|70990182|ref|XP_749940.1|	100	0	gi|119497409|ref|XP_001265463.1|	0.176471	0.924565	root;cellular organisms;Eukaryota;Opisthokonta;Fungi;Dikarya;Ascomycota;saccharomyceta;Pezizomycotina;leotiomyceta;Eurotiomycetes;Eurotiomycetidae;Eurotiales;*Aspergillaceae*;Neosartorya;Neosartorya fischeri group;Neosartorya fischeri;Neosartorya fischeri NRRL 181
Aspergillaceae	1	jgi|Aspfu1|5512|Afu4g10640	0.150735	0.000297966	0.00838111	gi|70993830|ref|XP_751762.1|	100	1e-133	gi|119500392|ref|XP_001266953.1|	0.176471	0.854167	root;cellular organisms;Eukaryota;Opisthokonta;Fungi;Dikarya;Ascomycota;saccharomyceta;Pezizomycotina;leotiomyceta;Eurotiomycetes;Eurotiomycetidae;Eurotiales;*Aspergillaceae*;Neosartorya;Neosartorya fischeri group;Neosartorya fischeri;Neosartorya fischeri NRRL 181
Aspergillaceae	2	jgi|Aspfu1|2766|Afu2g12910	0.15068	0.000300957	0.00839749	gi|71001882|ref|XP_755622.1|	100	0	gi|119481443|ref|XP_001260750.1|	0.176471	0.979389	root;cellular organisms;Eukaryota;Opisthokonta;Fungi;Dikarya;Ascomycota;saccharomyceta;Pezizomycotina;leotiomyceta;Eurotiomycetes;Eurotiomycetidae;Eurotiales;*Aspergillaceae*;Neosartorya;Neosartorya fischeri group;Neosartorya fischeri;Neosartorya fischeri NRRL 181
Eurotiales	1	jgi|Aspfu1|3278|Afu2g18080	0.150575	0.000306743	0.00842415	gi|242826474|ref|XP_002488649.1|	65.85	0	gi|242826474|ref|XP_002488649.1|	0.235294	0.639944	root;cellular organisms;Eukaryota;Opisthokonta;Fungi;Dikarya;Ascomycota;saccharomyceta;Pezizomycotina;leotiomyceta;Eurotiomycetes;Eurotiomycetidae;*Eurotiales*;Trichocomaceae;Talaromyces;Talaromyces stipitatus;Talaromyces stipitatus ATCC 10500
Eurotiales	1	jgi|Aspfu1|9254|Afu8g01040	0.150575	0.000306743	0.00842415	gi|242826474|ref|XP_002488649.1|	65.85	0	gi|242826474|ref|XP_002488649.1|	0.235294	0.639944	root;cellular organisms;Eukaryota;Opisthokonta;Fungi;Dikarya;Ascomycota;saccharomyceta;Pezizomycotina;leotiomyceta;Eurotiomycetes;Eurotiomycetidae;*Eurotiales*;Trichocomaceae;Talaromyces;Talaromyces stipitatus;Talaromyces stipitatus ATCC 10500
Eurotiales	1	jgi|Aspfu1|9183|Afu8g00310	0.150486	0.000311728	0.00848852	gi|242826474|ref|XP_002488649.1|	65.79	0	gi|242826474|ref|XP_002488649.1|	0.235294	0.639567	root;cellular organisms;Eukaryota;Opisthokonta;Fungi;Dikarya;Ascomycota;saccharomyceta;Pezizomycotina;leotiomyceta;Eurotiomycetes;Eurotiomycetidae;*Eurotiales*;Trichocomaceae;Talaromyces;Talaromyces stipitatus;Talaromyces stipitatus ATCC 10500
Aspergillaceae	2	jgi|Aspfu1|2652|Afu2g11640	0.150436	0.000314561	0.00848852	gi|71001630|ref|XP_755496.1|	100	0	gi|119481203|ref|XP_001260630.1|	0.176471	0.958802	root;cellular organisms;Eukaryota;Opisthokonta;Fungi;Dikarya;Ascomycota;saccharomyceta;Pezizomycotina;leotiomyceta;Eurotiomycetes;Eurotiomycetidae;Eurotiales;*Aspergillaceae*;Neosartorya;Neosartorya fischeri group;Neosartorya fischeri;Neosartorya fischeri NRRL 181
Aspergillaceae	9	jgi|Aspfu1|1000|Afu1g11360	0.150404	0.000316388	0.00848852	gi|70995492|ref|XP_752501.1|	100	0	gi|119495700|ref|XP_001264629.1|	0.176471	0.951524	root;cellular organisms;Eukaryota;Opisthokonta;Fungi;Dikarya;Ascomycota;saccharomyceta;Pezizomycotina;leotiomyceta;Eurotiomycetes;Eurotiomycetidae;Eurotiales;*Aspergillaceae*;Neosartorya;Neosartorya fischeri group;Neosartorya fischeri;Neosartorya fischeri NRRL 181
Aspergillus fumigatus	45	jgi|Aspfu1|5954|Afu5g00510	0.149961	0.000342702	0.00912434	gi|70985564|ref|XP_748288.1|	100	0	gi|159125781|gb|EDP50897.1|	0.0588235	0.997914	root;cellular organisms;Eukaryota;Opisthokonta;Fungi;Dikarya;Ascomycota;saccharomyceta;Pezizomycotina;leotiomyceta;Eurotiomycetes;Eurotiomycetidae;Eurotiales;Aspergillaceae;Aspergillus;*Aspergillus fumigatus*;Aspergillus fumigatus A1163
Eurotiales	1	jgi|Aspfu1|9672|Afu8g06290	0.149632	0.000363546	0.00960598	gi|242826474|ref|XP_002488649.1|	65.48	0	gi|242826474|ref|XP_002488649.1|	0.235294	0.635937	root;cellular organisms;Eukaryota;Opisthokonta;Fungi;Dikarya;Ascomycota;saccharomyceta;Pezizomycotina;leotiomyceta;Eurotiomycetes;Eurotiomycetidae;*Eurotiales*;Trichocomaceae;Talaromyces;Talaromyces stipitatus;Talaromyces stipitatus ATCC 10500
Aspergillaceae	1	jgi|Aspfu1|2077|Afu2g04533	0.14947	0.000374237	0.00963027	gi|146322795|ref|XP_001481654.1|	100	9e-127	gi|119480105|ref|XP_001260081.1|	0.176471	0.846995	root;cellular organisms;Eukaryota;Opisthokonta;Fungi;Dikarya;Ascomycota;saccharomyceta;Pezizomycotina;leotiomyceta;Eurotiomycetes;Eurotiomycetidae;Eurotiales;*Aspergillaceae*;Neosartorya;Neosartorya fischeri group;Neosartorya fischeri;Neosartorya fischeri NRRL 181
Aspergillaceae	1	jgi|Aspfu1|2186|Afu2g05640	0.149451	0.00037551	0.00963027	gi|70989687|ref|XP_749693.1|	100	2e-67	gi|119480317|ref|XP_001260187.1|	0.176471	0.84689	root;cellular organisms;Eukaryota;Opisthokonta;Fungi;Dikarya;Ascomycota;saccharomyceta;Pezizomycotina;leotiomyceta;Eurotiomycetes;Eurotiomycetidae;Eurotiales;*Aspergillaceae*;Neosartorya;Neosartorya fischeri group;Neosartorya fischeri;Neosartorya fischeri NRRL 181
Aspergillaceae	1	jgi|Aspfu1|9315|Afu8g01660	0.149502	0.000372102	0.00963027	gi|70983025|ref|XP_747040.1|	100	4e-102	gi|119483798|ref|XP_001261802.1|	0.176471	0.847176	root;cellular organisms;Eukaryota;Opisthokonta;Fungi;Dikarya;Ascomycota;saccharomyceta;Pezizomycotina;leotiomyceta;Eurotiomycetes;Eurotiomycetidae;Eurotiales;*Aspergillaceae*;Neosartorya;Neosartorya fischeri group;Neosartorya fischeri;Neosartorya fischeri NRRL 181
Aspergillus fumigatus	8	jgi|Aspfu1|304|Afu1g03280	0.149477	0.000373769	0.00963027	gi|70990458|ref|XP_750078.1|	100	0	gi|666429464|gb|KEY77104.1|	0.0588235	0.977369	root;cellular organisms;Eukaryota;Opisthokonta;Fungi;Dikarya;Ascomycota;saccharomyceta;Pezizomycotina;leotiomyceta;Eurotiomycetes;Eurotiomycetidae;Eurotiales;Aspergillaceae;Aspergillus;*Aspergillus fumigatus*;Aspergillus fumigatus var. RP-2014
Aspergillus fumigatus	38	jgi|Aspfu1|3350|Afu3g00820	0.149277	0.000387355	0.00986152	gi|70985795|ref|XP_748403.1|	100	0	gi|159128461|gb|EDP53576.1|	0.0588235	0.996516	root;cellular organisms;Eukaryota;Opisthokonta;Fungi;Dikarya;Ascomycota;saccharomyceta;Pezizomycotina;leotiomyceta;Eurotiomycetes;Eurotiomycetidae;Eurotiales;Aspergillaceae;Aspergillus;*Aspergillus fumigatus*;Aspergillus fumigatus A1163

## Sheet: Aspfl
Shared taxonomic level by query and subject	# of hit genomes	Gene	X value	P value	Q value	Best hit protein (based on E value)	Identity	E value	Best non-self hit protein (different taxonomy ID as the query)	D value	R value	Taxonomic lineage of the best non-self hit genome
cellular organisms	2	jgi|Aspfl1|31459|7000001155830612	0.586343	9.80357e-84	5.55239e-80	gi|238494954|ref|XP_002378713.1|	100	1e-123	gi|515773231|ref|WP_017205831.1|	0.882353	0.627451	root;*cellular organisms*;Bacteria;Actinobacteria;Actinobacteria;Actinobacteridae;Actinomycetales;Corynebacterineae;Mycobacteriaceae;Mycobacterium;Mycobacterium chelonae group;Mycobacterium abscessus subgroup;Mycobacterium abscessus
Opisthokonta	3	jgi|Aspfl1|36864|7000001155826408	0.489376	9.6399e-55	2.72985e-51	gi|544481806|ref|XP_005576136.1|	69.57	0.051	gi|544481806|ref|XP_005576136.1|	0.764706	0.65391	root;cellular organisms;Eukaryota;*Opisthokonta*;Metazoa;Eumetazoa;Bilateria;Deuterostomia;Chordata;Craniata;Vertebrata;Gnathostomata;Teleostomi;Euteleostomi;Sarcopterygii;Dipnotetrapodomorpha;Tetrapoda;Amniota;Mammalia;Theria;Eutheria;Boreoeutheria;Euarchontoglires;Primates;Haplorrhini;Simiiformes;Catarrhini;Cercopithecoidea;Cercopithecidae;Cercopithecinae;Macaca;Macaca fascicularis
Aspergillus	1	jgi|Aspfl1|25898|7000001155851784	0.372718	3.3661e-28	6.35479e-25	gi|238498320|ref|XP_002380395.1|	100	2e-99	gi|169781530|ref|XP_001825228.1|	0.117647	3.1681	root;cellular organisms;Eukaryota;Opisthokonta;Fungi;Dikarya;Ascomycota;saccharomyceta;Pezizomycotina;leotiomyceta;Eurotiomycetes;Eurotiomycetidae;Eurotiales;Aspergillaceae;*Aspergillus*;Aspergillus oryzae;Aspergillus oryzae RIB40
Aspergillus	10	jgi|Aspfl1|28108|7000001155814543	0.357247	2.31673e-25	3.28028e-22	gi|169781060|ref|XP_001824994.1|	100	7e-86	gi|169781060|ref|XP_001824994.1|	0.117647	1.01149	root;cellular organisms;Eukaryota;Opisthokonta;Fungi;Dikarya;Ascomycota;saccharomyceta;Pezizomycotina;leotiomyceta;Eurotiomycetes;Eurotiomycetidae;Eurotiales;Aspergillaceae;*Aspergillus*;Aspergillus oryzae;Aspergillus oryzae RIB40
leotiomyceta	7	jgi|Aspfl1|36776|7000001155820396	0.299913	3.10957e-16	3.5223e-13	gi|238497459|ref|XP_002379965.1|	100	0	gi|342875828|gb|EGU77532.1|	0.411765	0.843155	root;cellular organisms;Eukaryota;Opisthokonta;Fungi;Dikarya;Ascomycota;saccharomyceta;Pezizomycotina;*leotiomyceta*;sordariomyceta;Sordariomycetes;Hypocreomycetidae;Hypocreales;Nectriaceae;Fusarium;Fusarium oxysporum species complex;Fusarium oxysporum;Fusarium oxysporum Fo5176
Aspergillus	34	jgi|Aspfl1|35472|7000001155838858	0.279133	1.83045e-13	1.72784e-10	gi|238502269|ref|XP_002382368.1|	100	1e-95	gi|317147790|ref|XP_003190118.1|	0.117647	0.985915	root;cellular organisms;Eukaryota;Opisthokonta;Fungi;Dikarya;Ascomycota;saccharomyceta;Pezizomycotina;leotiomyceta;Eurotiomycetes;Eurotiomycetidae;Eurotiales;Aspergillaceae;*Aspergillus*;Aspergillus oryzae;Aspergillus oryzae RIB40
leotiomyceta	1	jgi|Aspfl1|37553|7000001155807471	0.276717	3.68189e-13	2.97898e-10	gi|630018502|ref|XP_007833090.1|	61.84	4e-64	gi|630018502|ref|XP_007833090.1|	0.411765	0.672026	root;cellular organisms;Eukaryota;Opisthokonta;Fungi;Dikarya;Ascomycota;saccharomyceta;Pezizomycotina;*leotiomyceta*;sordariomyceta;Sordariomycetes;Xylariomycetidae;Xylariales;Amphisphaeriaceae;Pestalotiopsis;Pestalotiopsis fici;Pestalotiopsis fici W106-1
Aspergillus	3	jgi|Aspfl1|31452|7000001155832158	0.272483	1.22653e-12	7.93836e-10	gi|238494938|ref|XP_002378705.1|	100	2e-100	gi|83772067|dbj|BAE62197.1|	0.117647	0.842105	root;cellular organisms;Eukaryota;Opisthokonta;Fungi;Dikarya;Ascomycota;saccharomyceta;Pezizomycotina;leotiomyceta;Eurotiomycetes;Eurotiomycetidae;Eurotiales;Aspergillaceae;*Aspergillus*;Aspergillus oryzae;Aspergillus oryzae RIB40
leotiomyceta	7	jgi|Aspfl1|25737|7000001155852780	0.272383	1.26147e-12	7.93836e-10	gi|238497982|ref|XP_002380226.1|	100	0	gi|590024567|gb|EXK26425.1|	0.411765	0.692847	root;cellular organisms;Eukaryota;Opisthokonta;Fungi;Dikarya;Ascomycota;saccharomyceta;Pezizomycotina;*leotiomyceta*;sordariomyceta;Sordariomycetes;Hypocreomycetidae;Hypocreales;Nectriaceae;Fusarium;Fusarium oxysporum species complex;Fusarium oxysporum;Fusarium oxysporum f. sp. melonis;Fusarium oxysporum f. sp. melonis 26406
leotiomyceta	2	jgi|Aspfl1|35171|7000001155843891	0.266352	6.67534e-12	3.78067e-09	gi|238484711|ref|XP_002373594.1|	100	0	gi|630012235|ref|XP_007830103.1|	0.411765	0.692935	root;cellular organisms;Eukaryota;Opisthokonta;Fungi;Dikarya;Ascomycota;saccharomyceta;Pezizomycotina;*leotiomyceta*;sordariomyceta;Sordariomycetes;Xylariomycetidae;Xylariales;Amphisphaeriaceae;Pestalotiopsis;Pestalotiopsis fici;Pestalotiopsis fici W106-1
Aspergillus	7	jgi|Aspfl1|34082|7000001155847327	0.265945	7.45489e-12	3.83835e-09	gi|238482345|ref|XP_002372411.1|	100	0	gi|169765748|ref|XP_001817345.1|	0.117647	0.995488	root;cellular organisms;Eukaryota;Opisthokonta;Fungi;Dikarya;Ascomycota;saccharomyceta;Pezizomycotina;leotiomyceta;Eurotiomycetes;Eurotiomycetidae;Eurotiales;Aspergillaceae;*Aspergillus*;Aspergillus oryzae;Aspergillus oryzae RIB40
leotiomyceta	1	jgi|Aspfl1|31878|7000001155799102	0.263085	1.60855e-11	7.59189e-09	gi|238506311|ref|XP_002384357.1|	100	0	gi|629684519|ref|XP_007807555.1|	0.411765	0.638921	root;cellular organisms;Eukaryota;Opisthokonta;Fungi;Dikarya;Ascomycota;saccharomyceta;Pezizomycotina;*leotiomyceta*;sordariomyceta;Sordariomycetes;Hypocreomycetidae;Hypocreales;Clavicipitaceae;mitosporic Clavicipitaceae;Metarhizium;Metarhizium acridum;Metarhizium acridum CQMa 102
Aspergillus	8	jgi|Aspfl1|37395|7000001155828796	0.260962	2.82409e-11	1.23036e-08	gi|238504684|ref|XP_002383573.1|	100	2e-112	gi|317137925|ref|XP_001816541.2|	0.117647	0.996951	root;cellular organisms;Eukaryota;Opisthokonta;Fungi;Dikarya;Ascomycota;saccharomyceta;Pezizomycotina;leotiomyceta;Eurotiomycetes;Eurotiomycetidae;Eurotiales;Aspergillaceae;*Aspergillus*;Aspergillus oryzae;Aspergillus oryzae RIB40
Aspergillus	23	jgi|Aspfl1|28125|7000001155815018	0.260619	3.09096e-11	1.25044e-08	gi|238504741|ref|XP_002383601.1|	100	0	gi|169781026|ref|XP_001824977.1|	0.117647	0.997753	root;cellular organisms;Eukaryota;Opisthokonta;Fungi;Dikarya;Ascomycota;saccharomyceta;Pezizomycotina;leotiomyceta;Eurotiomycetes;Eurotiomycetidae;Eurotiales;Aspergillaceae;*Aspergillus*;Aspergillus oryzae;Aspergillus oryzae RIB40
Aspergillus	33	jgi|Aspfl1|32284|7000001155798658	0.256974	7.98068e-11	3.01332e-08	gi|238507173|ref|XP_002384788.1|	100	0	gi|83776312|dbj|BAE66431.1|	0.117647	0.646331	root;cellular organisms;Eukaryota;Opisthokonta;Fungi;Dikarya;Ascomycota;saccharomyceta;Pezizomycotina;leotiomyceta;Eurotiomycetes;Eurotiomycetidae;Eurotiales;Aspergillaceae;*Aspergillus*;Aspergillus oryzae;Aspergillus oryzae RIB40
Aspergillus	19	jgi|Aspfl1|32479|7000001155823064	0.252919	2.23902e-10	7.92563e-08	gi|238490148|ref|XP_002376311.1|	100	0	gi|391865520|gb|EIT74800.1|	0.117647	0.983333	root;cellular organisms;Eukaryota;Opisthokonta;Fungi;Dikarya;Ascomycota;saccharomyceta;Pezizomycotina;leotiomyceta;Eurotiomycetes;Eurotiomycetidae;Eurotiales;Aspergillaceae;*Aspergillus*;Aspergillus oryzae;Aspergillus oryzae 3.042
leotiomyceta	6	jgi|Aspfl1|32508|7000001155822318	0.252597	2.42757e-10	8.08757e-08	gi|238490208|ref|XP_002376341.1|	83.73	0	gi|530476630|gb|EQB56499.1|	0.411765	0.631548	root;cellular organisms;Eukaryota;Opisthokonta;Fungi;Dikarya;Ascomycota;saccharomyceta;Pezizomycotina;*leotiomyceta*;sordariomyceta;Sordariomycetes;Hypocreomycetidae;Glomerellales;Glomerellaceae;Colletotrichum;Colletotrichum gloeosporioides;Colletotrichum gloeosporioides Cg-14
leotiomyceta	5	jgi|Aspfl1|34291|7000001155845585	0.245974	1.23678e-09	3.89148e-07	gi|238482787|ref|XP_002372632.1|	85.9	0	gi|587702136|gb|EWZ48741.1|	0.411765	0.58817	root;cellular organisms;Eukaryota;Opisthokonta;Fungi;Dikarya;Ascomycota;saccharomyceta;Pezizomycotina;*leotiomyceta*;sordariomyceta;Sordariomycetes;Hypocreomycetidae;Hypocreales;Nectriaceae;Fusarium;Fusarium oxysporum species complex;Fusarium oxysporum;Fusarium oxysporum Fo47
Aspergillus	163	jgi|Aspfl1|37499|7000001155805610	0.239475	5.73078e-09	1.70827e-06	gi|238500750|ref|XP_002381609.1|	100	1e-171	gi|169782295|ref|XP_001825610.1|	0.117647	0.995868	root;cellular organisms;Eukaryota;Opisthokonta;Fungi;Dikarya;Ascomycota;saccharomyceta;Pezizomycotina;leotiomyceta;Eurotiomycetes;Eurotiomycetidae;Eurotiales;Aspergillaceae;*Aspergillus*;Aspergillus oryzae;Aspergillus oryzae RIB40
Aspergillus	40	jgi|Aspfl1|30191|7000001155811134	0.236521	1.12656e-08	3.19023e-06	gi|238492205|ref|XP_002377339.1|	100	0	gi|169782576|ref|XP_001825750.1|	0.117647	0.992021	root;cellular organisms;Eukaryota;Opisthokonta;Fungi;Dikarya;Ascomycota;saccharomyceta;Pezizomycotina;leotiomyceta;Eurotiomycetes;Eurotiomycetidae;Eurotiales;Aspergillaceae;*Aspergillus*;Aspergillus oryzae;Aspergillus oryzae RIB40
leotiomyceta	2	jgi|Aspfl1|32772|7000001155823868	0.234617	1.72955e-08	4.66456e-06	gi|238490790|ref|XP_002376632.1|	87.29	0	gi|407916429|gb|EKG09799.1|	0.411765	0.728435	root;cellular organisms;Eukaryota;Opisthokonta;Fungi;Dikarya;Ascomycota;saccharomyceta;Pezizomycotina;*leotiomyceta*;dothideomyceta;Dothideomycetes;Dothideomycetes incertae sedis;Botryosphaeriales;Botryosphaeriaceae;Macrophomina;Macrophomina phaseolina;Macrophomina phaseolina MS6
leotiomyceta	2	jgi|Aspfl1|26986|7000001155835293	0.233548	2.19496e-08	5.65065e-06	gi|238489279|ref|XP_002375877.1|	88.26	0	gi|615449256|ref|XP_007594249.1|	0.411765	0.535193	root;cellular organisms;Eukaryota;Opisthokonta;Fungi;Dikarya;Ascomycota;saccharomyceta;Pezizomycotina;*leotiomyceta*;sordariomyceta;Sordariomycetes;Hypocreomycetidae;Glomerellales;Glomerellaceae;Colletotrichum;Colletotrichum fioriniae;Colletotrichum fioriniae PJ7
Aspergillus	5	jgi|Aspfl1|37327|7000001155827127	0.228148	7.12535e-08	1.75458e-05	gi|238504520|ref|XP_002383491.1|	100	2e-88	gi|317138012|ref|XP_003189003.1|	0.117647	0.939623	root;cellular organisms;Eukaryota;Opisthokonta;Fungi;Dikarya;Ascomycota;saccharomyceta;Pezizomycotina;leotiomyceta;Eurotiomycetes;Eurotiomycetidae;Eurotiales;Aspergillaceae;*Aspergillus*;Aspergillus oryzae;Aspergillus oryzae RIB40
leotiomyceta	2	jgi|Aspfl1|36244|7000001155818254	0.227091	8.92644e-08	2.07047e-05	gi|238496289|ref|XP_002379380.1|	100	1e-133	gi|662521710|gb|KEQ79117.1|	0.411765	0.520833	root;cellular organisms;Eukaryota;Opisthokonta;Fungi;Dikarya;Ascomycota;saccharomyceta;Pezizomycotina;*leotiomyceta*;dothideomyceta;Dothideomycetes;Dothideomycetidae;Dothideales;Aureobasidiaceae;Aureobasidium;Aureobasidium pullulans;Aureobasidium pullulans EXF-150
Aspergillus	3	jgi|Aspfl1|37286|7000001155828479	0.22698	9.13932e-08	2.07047e-05	gi|238504438|ref|XP_002383450.1|	100	2e-101	gi|317138050|ref|XP_001816638.2|	0.117647	0.993311	root;cellular organisms;Eukaryota;Opisthokonta;Fungi;Dikarya;Ascomycota;saccharomyceta;Pezizomycotina;leotiomyceta;Eurotiomycetes;Eurotiomycetidae;Eurotiales;Aspergillaceae;*Aspergillus*;Aspergillus oryzae;Aspergillus oryzae RIB40
leotiomyceta	2	jgi|Aspfl1|32752|7000001155822444	0.226104	1.10005e-07	2.39626e-05	gi|238490754|ref|XP_002376614.1|	100	2e-91	gi|682386542|gb|KFY68377.1|	0.411765	0.520147	root;cellular organisms;Eukaryota;Opisthokonta;Fungi;Dikarya;Ascomycota;saccharomyceta;Pezizomycotina;*leotiomyceta*;sordariomyceta;Leotiomycetes;Leotiomycetes incertae sedis;Pseudeurotiaceae;Pseudogymnoascus;Pseudogymnoascus pannorum;Pseudogymnoascus pannorum VKM F-4515 (FW-2607)
leotiomyceta	10	jgi|Aspfl1|35410|7000001155839654	0.222048	2.55632e-07	5.36226e-05	gi|238502133|ref|XP_002382300.1|	100	0	gi|407922178|gb|EKG15292.1|	0.411765	0.856314	root;cellular organisms;Eukaryota;Opisthokonta;Fungi;Dikarya;Ascomycota;saccharomyceta;Pezizomycotina;*leotiomyceta*;dothideomyceta;Dothideomycetes;Dothideomycetes incertae sedis;Botryosphaeriales;Botryosphaeriaceae;Macrophomina;Macrophomina phaseolina;Macrophomina phaseolina MS6
Aspergillus	10	jgi|Aspfl1|28126|7000001155815021	0.221282	2.98933e-07	6.04661e-05	gi|238504743|ref|XP_002383602.1|	100	0	gi|83773716|dbj|BAE63843.1|	0.117647	0.968851	root;cellular organisms;Eukaryota;Opisthokonta;Fungi;Dikarya;Ascomycota;saccharomyceta;Pezizomycotina;leotiomyceta;Eurotiomycetes;Eurotiomycetidae;Eurotiales;Aspergillaceae;*Aspergillus*;Aspergillus oryzae;Aspergillus oryzae RIB40
Aspergillus	32	jgi|Aspfl1|32329|7000001155801013	0.221104	3.09965e-07	6.05354e-05	gi|238507275|ref|XP_002384839.1|	100	3e-149	gi|169786301|ref|XP_001827611.1|	0.117647	0.995294	root;cellular organisms;Eukaryota;Opisthokonta;Fungi;Dikarya;Ascomycota;saccharomyceta;Pezizomycotina;leotiomyceta;Eurotiomycetes;Eurotiomycetidae;Eurotiales;Aspergillaceae;*Aspergillus*;Aspergillus oryzae;Aspergillus oryzae RIB40
Aspergillus	151	jgi|Aspfl1|28819|7000001155791174	0.220789	3.30454e-07	6.23858e-05	gi|238485290|ref|XP_002373883.1|	100	8e-55	gi|317144958|ref|XP_003189647.1|	0.117647	0.943182	root;cellular organisms;Eukaryota;Opisthokonta;Fungi;Dikarya;Ascomycota;saccharomyceta;Pezizomycotina;leotiomyceta;Eurotiomycetes;Eurotiomycetidae;Eurotiales;Aspergillaceae;*Aspergillus*;Aspergillus oryzae;Aspergillus oryzae RIB40
Aspergillaceae	10	jgi|Aspfl1|36779|7000001155818482	0.220614	3.42395e-07	6.25549e-05	gi|525581218|gb|EPS27468.1|	71.43	6e-18	gi|525581218|gb|EPS27468.1|	0.176471	0.607299	root;cellular organisms;Eukaryota;Opisthokonta;Fungi;Dikarya;Ascomycota;saccharomyceta;Pezizomycotina;leotiomyceta;Eurotiomycetes;Eurotiomycetidae;Eurotiales;*Aspergillaceae*;Penicillium;Penicillium oxalicum;Penicillium oxalicum 114-2
Aspergillus	2	jgi|Aspfl1|35732|7000001155839815	0.219439	4.34031e-07	7.68186e-05	gi|238502815|ref|XP_002382641.1|	100	6e-46	gi|317148136|ref|XP_003190162.1|	0.117647	0.993333	root;cellular organisms;Eukaryota;Opisthokonta;Fungi;Dikarya;Ascomycota;saccharomyceta;Pezizomycotina;leotiomyceta;Eurotiomycetes;Eurotiomycetidae;Eurotiales;Aspergillaceae;*Aspergillus*;Aspergillus oryzae;Aspergillus oryzae RIB40
Aspergillus	5	jgi|Aspfl1|32093|7000001155799752	0.218199	5.56211e-07	9.47972e-05	gi|317158895|ref|XP_001827383.2|	99.6	0	gi|317158895|ref|XP_001827383.2|	0.117647	1.00194	root;cellular organisms;Eukaryota;Opisthokonta;Fungi;Dikarya;Ascomycota;saccharomyceta;Pezizomycotina;leotiomyceta;Eurotiomycetes;Eurotiomycetidae;Eurotiales;Aspergillaceae;*Aspergillus*;Aspergillus oryzae;Aspergillus oryzae RIB40
Aspergillus	8	jgi|Aspfl1|28200|7000001155813951	0.218084	5.69087e-07	9.47972e-05	gi|238504912|ref|XP_002383685.1|	100	3e-70	gi|317155083|ref|XP_003190554.1|	0.117647	0.718894	root;cellular organisms;Eukaryota;Opisthokonta;Fungi;Dikarya;Ascomycota;saccharomyceta;Pezizomycotina;leotiomyceta;Eurotiomycetes;Eurotiomycetidae;Eurotiales;Aspergillaceae;*Aspergillus*;Aspergillus oryzae;Aspergillus oryzae RIB40
Aspergillus	27	jgi|Aspfl1|36688|7000001155817313	0.217672	6.17615e-07	9.99413e-05	gi|238497271|ref|XP_002379871.1|	99.31	0	gi|169774223|ref|XP_001821579.1|	0.117647	0.977124	root;cellular organisms;Eukaryota;Opisthokonta;Fungi;Dikarya;Ascomycota;saccharomyceta;Pezizomycotina;leotiomyceta;Eurotiomycetes;Eurotiomycetidae;Eurotiales;Aspergillaceae;*Aspergillus*;Aspergillus oryzae;Aspergillus oryzae RIB40
Aspergillus	2	jgi|Aspfl1|30340|7000001155810318	0.216532	7.73533e-07	0.000121695	gi|238492539|ref|XP_002377506.1|	100	1e-72	gi|317156638|ref|XP_001825904.2|	0.117647	2.13462	root;cellular organisms;Eukaryota;Opisthokonta;Fungi;Dikarya;Ascomycota;saccharomyceta;Pezizomycotina;leotiomyceta;Eurotiomycetes;Eurotiomycetidae;Eurotiales;Aspergillaceae;*Aspergillus*;Aspergillus oryzae;Aspergillus oryzae RIB40
Aspergillus	19	jgi|Aspfl1|35440|7000001155840381	0.216295	8.10395e-07	0.000124048	gi|238502199|ref|XP_002382333.1|	100	1e-138	gi|169780302|ref|XP_001824615.1|	0.117647	0.790224	root;cellular organisms;Eukaryota;Opisthokonta;Fungi;Dikarya;Ascomycota;saccharomyceta;Pezizomycotina;leotiomyceta;Eurotiomycetes;Eurotiomycetidae;Eurotiales;Aspergillaceae;*Aspergillus*;Aspergillus oryzae;Aspergillus oryzae RIB40
leotiomyceta	1	jgi|Aspfl1|36777|7000001155818475	0.215535	9.40343e-07	0.000137467	gi|238497461|ref|XP_002379966.1|	99.86	0	gi|342875829|gb|EGU77533.1|	0.411765	0.523443	root;cellular organisms;Eukaryota;Opisthokonta;Fungi;Dikarya;Ascomycota;saccharomyceta;Pezizomycotina;*leotiomyceta*;sordariomyceta;Sordariomycetes;Hypocreomycetidae;Hypocreales;Nectriaceae;Fusarium;Fusarium oxysporum species complex;Fusarium oxysporum;Fusarium oxysporum Fo5176
Aspergillaceae	3	jgi|Aspfl1|33553|7000001155788580	0.215501	9.46601e-07	0.000137467	gi|584405801|emb|CDM38597.1|	85.48	4e-32	gi|584405801|emb|CDM38597.1|	0.176471	0.892308	root;cellular organisms;Eukaryota;Opisthokonta;Fungi;Dikarya;Ascomycota;saccharomyceta;Pezizomycotina;leotiomyceta;Eurotiomycetes;Eurotiomycetidae;Eurotiales;*Aspergillaceae*;Penicillium;Penicillium roqueforti;Penicillium roqueforti FM164
Eurotiales	3	jgi|Aspfl1|35747|7000001155842869	0.214583	1.13152e-06	0.000156306	gi|557729415|dbj|GAD92013.1|	86.01	0	gi|557729415|dbj|GAD92013.1|	0.235294	0.8779	root;cellular organisms;Eukaryota;Opisthokonta;Fungi;Dikarya;Ascomycota;saccharomyceta;Pezizomycotina;leotiomyceta;Eurotiomycetes;Eurotiomycetidae;*Eurotiales*;Thermoascaceae;Byssochlamys;Byssochlamys spectabilis;Byssochlamys spectabilis No. 5
Aspergillus	84	jgi|Aspfl1|27612|7000001155802518	0.214605	1.12671e-06	0.000156306	gi|169778893|ref|XP_001823911.1|	100	0	gi|169778893|ref|XP_001823911.1|	0.117647	1	root;cellular organisms;Eukaryota;Opisthokonta;Fungi;Dikarya;Ascomycota;saccharomyceta;Pezizomycotina;leotiomyceta;Eurotiomycetes;Eurotiomycetidae;Eurotiales;Aspergillaceae;*Aspergillus*;Aspergillus oryzae;Aspergillus oryzae RIB40
Aspergillus	19	jgi|Aspfl1|28502|7000001155815982	0.214138	1.2332e-06	0.000166296	gi|238505589|ref|XP_002384013.1|	100	0	gi|169780302|ref|XP_001824615.1|	0.117647	0.990741	root;cellular organisms;Eukaryota;Opisthokonta;Fungi;Dikarya;Ascomycota;saccharomyceta;Pezizomycotina;leotiomyceta;Eurotiomycetes;Eurotiomycetidae;Eurotiales;Aspergillaceae;*Aspergillus*;Aspergillus oryzae;Aspergillus oryzae RIB40
Aspergillus	6	jgi|Aspfl1|34141|7000001155847486	0.213897	1.29187e-06	0.000170156	gi|83765255|dbj|BAE55398.1|	99.81	0	gi|83765255|dbj|BAE55398.1|	0.117647	0.999066	root;cellular organisms;Eukaryota;Opisthokonta;Fungi;Dikarya;Ascomycota;saccharomyceta;Pezizomycotina;leotiomyceta;Eurotiomycetes;Eurotiomycetidae;Eurotiales;Aspergillaceae;*Aspergillus*;Aspergillus oryzae;Aspergillus oryzae RIB40
Eurotiomycetes	5	jgi|Aspfl1|35360|7000001155839591	0.211927	1.88282e-06	0.000242355	gi|238502021|ref|XP_002382244.1|	100	0	gi|671166994|ref|XP_008723963.1|	0.352941	0.603641	root;cellular organisms;Eukaryota;Opisthokonta;Fungi;Dikarya;Ascomycota;saccharomyceta;Pezizomycotina;leotiomyceta;*Eurotiomycetes*;Chaetothyriomycetidae;Chaetothyriales;Herpotrichiellaceae;Cladophialophora;Cladophialophora carrionii;Cladophialophora carrionii CBS 160.54
leotiomyceta	22	jgi|Aspfl1|34201|7000001155845550	0.211807	1.92616e-06	0.000242424	gi|238482599|ref|XP_002372538.1|	98.28	8e-121	gi|440634519|gb|ELR04438.1|	0.411765	0.721763	root;cellular organisms;Eukaryota;Opisthokonta;Fungi;Dikarya;Ascomycota;saccharomyceta;Pezizomycotina;*leotiomyceta*;sordariomyceta;Leotiomycetes;Leotiomycetes incertae sedis;Pseudeurotiaceae;Pseudogymnoascus;Pseudogymnoascus destructans;Pseudogymnoascus destructans 20631-21
Aspergillus	11	jgi|Aspfl1|37930|7000001155808504	0.211404	2.07882e-06	0.00025595	gi|169769214|ref|XP_001819077.1|	100	0	gi|169769214|ref|XP_001819077.1|	0.117647	0.998561	root;cellular organisms;Eukaryota;Opisthokonta;Fungi;Dikarya;Ascomycota;saccharomyceta;Pezizomycotina;leotiomyceta;Eurotiomycetes;Eurotiomycetidae;Eurotiales;Aspergillaceae;*Aspergillus*;Aspergillus oryzae;Aspergillus oryzae RIB40
leotiomyceta	22	jgi|Aspfl1|25738|7000001155852188	0.209911	2.75181e-06	0.000328196	gi|238497984|ref|XP_002380227.1|	95.96	0	gi|591491101|gb|EXM20744.1|	0.411765	0.785167	root;cellular organisms;Eukaryota;Opisthokonta;Fungi;Dikarya;Ascomycota;saccharomyceta;Pezizomycotina;*leotiomyceta*;sordariomyceta;Sordariomycetes;Hypocreomycetidae;Hypocreales;Nectriaceae;Fusarium;Fusarium oxysporum species complex;Fusarium oxysporum;Fusarium oxysporum f. sp. vasinfectum;Fusarium oxysporum f. sp. vasinfectum 25433
leotiomyceta	2	jgi|Aspfl1|37406|7000001155806411	0.209784	2.81782e-06	0.000328196	gi|238500534|ref|XP_002381501.1|	100	3e-99	gi|682301135|gb|KFY13084.1|	0.411765	0.597598	root;cellular organisms;Eukaryota;Opisthokonta;Fungi;Dikarya;Ascomycota;saccharomyceta;Pezizomycotina;*leotiomyceta*;sordariomyceta;Leotiomycetes;Leotiomycetes incertae sedis;Pseudeurotiaceae;Pseudogymnoascus;Pseudogymnoascus pannorum;Pseudogymnoascus pannorum VKM F-3775
Aspergillus	5	jgi|Aspfl1|35731|7000001155842256	0.209743	2.83945e-06	0.000328196	gi|317148520|ref|XP_001822527.2|	98.56	0	gi|317148520|ref|XP_001822527.2|	0.117647	0.990708	root;cellular organisms;Eukaryota;Opisthokonta;Fungi;Dikarya;Ascomycota;saccharomyceta;Pezizomycotina;leotiomyceta;Eurotiomycetes;Eurotiomycetidae;Eurotiales;Aspergillaceae;*Aspergillus*;Aspergillus oryzae;Aspergillus oryzae RIB40
Aspergillus	41	jgi|Aspfl1|32110|7000001155797865	0.208748	3.41585e-06	0.000386923	gi|169785879|ref|XP_001827400.1|	96.75	2e-104	gi|169785879|ref|XP_001827400.1|	0.117647	0.968454	root;cellular organisms;Eukaryota;Opisthokonta;Fungi;Dikarya;Ascomycota;saccharomyceta;Pezizomycotina;leotiomyceta;Eurotiomycetes;Eurotiomycetidae;Eurotiales;Aspergillaceae;*Aspergillus*;Aspergillus oryzae;Aspergillus oryzae RIB40
Aspergillus	55	jgi|Aspfl1|29427|7000001155791418	0.208559	3.53731e-06	0.000392825	gi|238486592|ref|XP_002374534.1|	100	0	gi|599151849|gb|EYE91260.1|	0.117647	0.702341	root;cellular organisms;Eukaryota;Opisthokonta;Fungi;Dikarya;Ascomycota;saccharomyceta;Pezizomycotina;leotiomyceta;Eurotiomycetes;Eurotiomycetidae;Eurotiales;Aspergillaceae;*Aspergillus*;Aspergillus ruber;Aspergillus ruber CBS 135680
leotiomyceta	1	jgi|Aspfl1|30229|7000001155810134	0.207652	4.17996e-06	0.000449469	gi|317156502|ref|XP_001825788.2|	92.91	2e-180	gi|530467787|gb|EQB49299.1|	0.411765	0.504298	root;cellular organisms;Eukaryota;Opisthokonta;Fungi;Dikarya;Ascomycota;saccharomyceta;Pezizomycotina;*leotiomyceta*;sordariomyceta;Sordariomycetes;Hypocreomycetidae;Glomerellales;Glomerellaceae;Colletotrichum;Colletotrichum gloeosporioides;Colletotrichum gloeosporioides Cg-14
leotiomyceta	1	jgi|Aspfl1|33600|7000001155788626	0.207618	4.2061e-06	0.000449469	gi|238508024|ref|XP_002385213.1|	100	0	gi|628062825|ref|XP_007696989.1|	0.411765	0.504215	root;cellular organisms;Eukaryota;Opisthokonta;Fungi;Dikarya;Ascomycota;saccharomyceta;Pezizomycotina;*leotiomyceta*;dothideomyceta;Dothideomycetes;Pleosporomycetidae;Pleosporales;Pleosporineae;Pleosporaceae;Bipolaris;Bipolaris sorokiniana;Bipolaris sorokiniana ND90Pr
Aspergillus	75	jgi|Aspfl1|37570|7000001155807512	0.205001	6.7613e-06	0.000709141	gi|169781114|ref|XP_001825020.1|	100	0	gi|169781114|ref|XP_001825020.1|	0.117647	1	root;cellular organisms;Eukaryota;Opisthokonta;Fungi;Dikarya;Ascomycota;saccharomyceta;Pezizomycotina;leotiomyceta;Eurotiomycetes;Eurotiomycetidae;Eurotiales;Aspergillaceae;*Aspergillus*;Aspergillus oryzae;Aspergillus oryzae RIB40
Aspergillus	6	jgi|Aspfl1|34056|7000001155847217	0.204865	6.92824e-06	0.000713438	gi|238482289|ref|XP_002372383.1|	99.47	0	gi|317139179|ref|XP_001817324.2|	0.117647	0.88204	root;cellular organisms;Eukaryota;Opisthokonta;Fungi;Dikarya;Ascomycota;saccharomyceta;Pezizomycotina;leotiomyceta;Eurotiomycetes;Eurotiomycetidae;Eurotiales;Aspergillaceae;*Aspergillus*;Aspergillus oryzae;Aspergillus oryzae RIB40
leotiomyceta	8	jgi|Aspfl1|36710|7000001155820274	0.204423	7.49836e-06	0.000758358	gi|630035857|ref|XP_007839163.1|	58.44	2e-23	gi|630035857|ref|XP_007839163.1|	0.411765	0.615854	root;cellular organisms;Eukaryota;Opisthokonta;Fungi;Dikarya;Ascomycota;saccharomyceta;Pezizomycotina;*leotiomyceta*;sordariomyceta;Sordariomycetes;Xylariomycetidae;Xylariales;Amphisphaeriaceae;Pestalotiopsis;Pestalotiopsis fici;Pestalotiopsis fici W106-1
Aspergillaceae	12	jgi|Aspfl1|26243|7000001155801103	0.203468	8.88669e-06	0.000883	gi|119467284|ref|XP_001257448.1|	100	1e-55	gi|119467284|ref|XP_001257448.1|	0.176471	1	root;cellular organisms;Eukaryota;Opisthokonta;Fungi;Dikarya;Ascomycota;saccharomyceta;Pezizomycotina;leotiomyceta;Eurotiomycetes;Eurotiomycetidae;Eurotiales;*Aspergillaceae*;Neosartorya;Neosartorya fischeri group;Neosartorya fischeri;Neosartorya fischeri NRRL 181
leotiomyceta	11	jgi|Aspfl1|35364|7000001155839610	0.203256	9.22651e-06	0.000900959	gi|238502027|ref|XP_002382247.1|	100	0	gi|475676585|gb|EMT73611.1|	0.411765	0.537383	root;cellular organisms;Eukaryota;Opisthokonta;Fungi;Dikarya;Ascomycota;saccharomyceta;Pezizomycotina;*leotiomyceta*;sordariomyceta;Sordariomycetes;Hypocreomycetidae;Hypocreales;Nectriaceae;Fusarium;Fusarium oxysporum species complex;Fusarium oxysporum;Fusarium oxysporum f. cubense;Fusarium oxysporum f. sp. cubense race 4
Aspergillus	2	jgi|Aspfl1|33412|7000001155788948	0.202467	1.06032e-05	0.00101784	gi|238507630|ref|XP_002385016.1|	100	4e-142	gi|169785120|ref|XP_001827021.1|	0.117647	0.992647	root;cellular organisms;Eukaryota;Opisthokonta;Fungi;Dikarya;Ascomycota;saccharomyceta;Pezizomycotina;leotiomyceta;Eurotiomycetes;Eurotiomycetidae;Eurotiales;Aspergillaceae;*Aspergillus*;Aspergillus oryzae;Aspergillus oryzae RIB40
leotiomyceta	8	jgi|Aspfl1|30746|7000001155810529	0.201749	1.20241e-05	0.001135	gi|629647216|ref|XP_007790372.1|	65.68	2e-77	gi|629647216|ref|XP_007790372.1|	0.411765	0.653951	root;cellular organisms;Eukaryota;Opisthokonta;Fungi;Dikarya;Ascomycota;saccharomyceta;Pezizomycotina;*leotiomyceta*;sordariomyceta;Sordariomycetes;Xylariomycetidae;Xylariales;Diatrypaceae;Eutypa;Eutypa lata;Eutypa lata UCREL1
Aspergillus	11	jgi|Aspfl1|33609|7000001155789467	0.201548	1.24533e-05	0.00114875	gi|317158118|ref|XP_001826833.2|	100	2e-112	gi|317158118|ref|XP_001826833.2|	0.117647	0.996951	root;cellular organisms;Eukaryota;Opisthokonta;Fungi;Dikarya;Ascomycota;saccharomyceta;Pezizomycotina;leotiomyceta;Eurotiomycetes;Eurotiomycetidae;Eurotiales;Aspergillaceae;*Aspergillus*;Aspergillus oryzae;Aspergillus oryzae RIB40
Eurotiomycetidae	3	jgi|Aspfl1|25529|7000001155852959	0.201492	1.25754e-05	0.00114875	gi|302656227|ref|XP_003019869.1|	74.82	0	gi|302656227|ref|XP_003019869.1|	0.294118	0.754728	root;cellular organisms;Eukaryota;Opisthokonta;Fungi;Dikarya;Ascomycota;saccharomyceta;Pezizomycotina;leotiomyceta;Eurotiomycetes;*Eurotiomycetidae*;Onygenales;Arthrodermataceae;Trichophyton;Trichophyton verrucosum;Trichophyton verrucosum HKI 0517
Aspergillus	8	jgi|Aspfl1|37424|7000001155807088	0.200433	1.51111e-05	0.00135848	gi|238500574|ref|XP_002381521.1|	100	0	gi|169782141|ref|XP_001825533.1|	0.117647	0.982249	root;cellular organisms;Eukaryota;Opisthokonta;Fungi;Dikarya;Ascomycota;saccharomyceta;Pezizomycotina;leotiomyceta;Eurotiomycetes;Eurotiomycetidae;Eurotiales;Aspergillaceae;*Aspergillus*;Aspergillus oryzae;Aspergillus oryzae RIB40
Eurotiales	45	jgi|Aspfl1|26473|7000001155834273	0.199689	1.71756e-05	0.00151994	gi|238488219|ref|XP_002375347.1|	100	1e-90	gi|557726479|dbj|GAD94928.1|	0.235294	0.804428	root;cellular organisms;Eukaryota;Opisthokonta;Fungi;Dikarya;Ascomycota;saccharomyceta;Pezizomycotina;leotiomyceta;Eurotiomycetes;Eurotiomycetidae;*Eurotiales*;Thermoascaceae;Byssochlamys;Byssochlamys spectabilis;Byssochlamys spectabilis No. 5
Aspergillus	7	jgi|Aspfl1|33836|7000001155846667	0.199461	1.78601e-05	0.0015562	gi|238481825|ref|XP_002372151.1|	100	0	gi|169768169|ref|XP_001818555.1|	0.117647	0.99768	root;cellular organisms;Eukaryota;Opisthokonta;Fungi;Dikarya;Ascomycota;saccharomyceta;Pezizomycotina;leotiomyceta;Eurotiomycetes;Eurotiomycetidae;Eurotiales;Aspergillaceae;*Aspergillus*;Aspergillus oryzae;Aspergillus oryzae RIB40
Aspergillus	12	jgi|Aspfl1|26332|7000001155801308	0.198923	1.95794e-05	0.00165508	gi|238508599|ref|XP_002385488.1|	100	2e-48	gi|317157814|ref|XP_003190883.1|	0.117647	0.981132	root;cellular organisms;Eukaryota;Opisthokonta;Fungi;Dikarya;Ascomycota;saccharomyceta;Pezizomycotina;leotiomyceta;Eurotiomycetes;Eurotiomycetidae;Eurotiales;Aspergillaceae;*Aspergillus*;Aspergillus oryzae;Aspergillus oryzae RIB40
Aspergillus	32	jgi|Aspfl1|34283|7000001155844631	0.19898	1.93901e-05	0.00165508	gi|317139478|ref|XP_001817534.2|	99.22	0	gi|317139478|ref|XP_001817534.2|	0.117647	0.991261	root;cellular organisms;Eukaryota;Opisthokonta;Fungi;Dikarya;Ascomycota;saccharomyceta;Pezizomycotina;leotiomyceta;Eurotiomycetes;Eurotiomycetidae;Eurotiales;Aspergillaceae;*Aspergillus*;Aspergillus oryzae;Aspergillus oryzae RIB40
Aspergillus	11	jgi|Aspfl1|34492|7000001155848315	0.198468	2.1155e-05	0.00174797	gi|238483219|ref|XP_002372848.1|	100	4e-128	gi|317139726|ref|XP_003189194.1|	0.117647	0.894309	root;cellular organisms;Eukaryota;Opisthokonta;Fungi;Dikarya;Ascomycota;saccharomyceta;Pezizomycotina;leotiomyceta;Eurotiomycetes;Eurotiomycetidae;Eurotiales;Aspergillaceae;*Aspergillus*;Aspergillus oryzae;Aspergillus oryzae RIB40
leotiomyceta	59	jgi|Aspfl1|26725|7000001155834498	0.198429	2.12955e-05	0.00174797	gi|238488725|ref|XP_002375600.1|	100	2e-94	gi|640915208|gb|KDN60122.1|	0.411765	0.946429	root;cellular organisms;Eukaryota;Opisthokonta;Fungi;Dikarya;Ascomycota;saccharomyceta;Pezizomycotina;*leotiomyceta*;sordariomyceta;Sordariomycetes;Hypocreomycetidae;Glomerellales;Glomerellaceae;Colletotrichum;Colletotrichum sublineola
Aspergillus	4	jgi|Aspfl1|26776|7000001155836672	0.196889	2.76076e-05	0.00223371	gi|238488835|ref|XP_002375655.1|	100	3e-140	gi|83770428|dbj|BAE60561.1|	0.117647	0.70398	root;cellular organisms;Eukaryota;Opisthokonta;Fungi;Dikarya;Ascomycota;saccharomyceta;Pezizomycotina;leotiomyceta;Eurotiomycetes;Eurotiomycetidae;Eurotiales;Aspergillaceae;*Aspergillus*;Aspergillus oryzae;Aspergillus oryzae RIB40
Aspergillaceae	9	jgi|Aspfl1|37413|7000001155805691	0.19602	3.19137e-05	0.00254574	gi|238500552|ref|XP_002381510.1|	98.3	0	gi|255955891|ref|XP_002568698.1|	0.176471	0.822407	root;cellular organisms;Eukaryota;Opisthokonta;Fungi;Dikarya;Ascomycota;saccharomyceta;Pezizomycotina;leotiomyceta;Eurotiomycetes;Eurotiomycetidae;Eurotiales;*Aspergillaceae*;Penicillium;Penicillium chrysogenum complex;Penicillium rubens;Penicillium rubens Wisconsin 54-1255
Aspergillus	7	jgi|Aspfl1|37283|7000001155828473	0.195484	3.48789e-05	0.00274363	gi|238504434|ref|XP_002383448.1|	100	0	gi|169764339|ref|XP_001816641.1|	0.117647	0.991632	root;cellular organisms;Eukaryota;Opisthokonta;Fungi;Dikarya;Ascomycota;saccharomyceta;Pezizomycotina;leotiomyceta;Eurotiomycetes;Eurotiomycetidae;Eurotiales;Aspergillaceae;*Aspergillus*;Aspergillus oryzae;Aspergillus oryzae RIB40
Aspergillus	4	jgi|Aspfl1|28262|7000001155815371	0.19393	4.50184e-05	0.00349272	gi|238505050|ref|XP_002383754.1|	99.76	0	gi|317151696|ref|XP_001824844.2|	0.117647	0.878689	root;cellular organisms;Eukaryota;Opisthokonta;Fungi;Dikarya;Ascomycota;saccharomyceta;Pezizomycotina;leotiomyceta;Eurotiomycetes;Eurotiomycetidae;Eurotiales;Aspergillaceae;*Aspergillus*;Aspergillus oryzae;Aspergillus oryzae RIB40
Aspergillus	5	jgi|Aspfl1|34146|7000001155847497	0.19382	4.58329e-05	0.00350785	gi|238482473|ref|XP_002372475.1|	100	0	gi|169765868|ref|XP_001817405.1|	0.117647	0.975025	root;cellular organisms;Eukaryota;Opisthokonta;Fungi;Dikarya;Ascomycota;saccharomyceta;Pezizomycotina;leotiomyceta;Eurotiomycetes;Eurotiomycetidae;Eurotiales;Aspergillaceae;*Aspergillus*;Aspergillus oryzae;Aspergillus oryzae RIB40
Aspergillus	10	jgi|Aspfl1|31710|7000001155832877	0.192967	5.26374e-05	0.00387168	gi|238495538|ref|XP_002379005.1|	100	1e-127	gi|317149689|ref|XP_001823595.2|	0.117647	0.98103	root;cellular organisms;Eukaryota;Opisthokonta;Fungi;Dikarya;Ascomycota;saccharomyceta;Pezizomycotina;leotiomyceta;Eurotiomycetes;Eurotiomycetidae;Eurotiales;Aspergillaceae;*Aspergillus*;Aspergillus oryzae;Aspergillus oryzae RIB40
Aspergillus	2	jgi|Aspfl1|25708|7000001155853491	0.192969	5.26204e-05	0.00387168	gi|238497918|ref|XP_002380194.1|	100	0	gi|83766629|dbj|BAE56769.1|	0.117647	0.876369	root;cellular organisms;Eukaryota;Opisthokonta;Fungi;Dikarya;Ascomycota;saccharomyceta;Pezizomycotina;leotiomyceta;Eurotiomycetes;Eurotiomycetidae;Eurotiales;Aspergillaceae;*Aspergillus*;Aspergillus oryzae;Aspergillus oryzae RIB40
Aspergillus	2	jgi|Aspfl1|34211|7000001155847709	0.19303	5.21039e-05	0.00387168	gi|317139378|ref|XP_003189160.1|	80	2e-64	gi|317139378|ref|XP_003189160.1|	0.117647	0.852941	root;cellular organisms;Eukaryota;Opisthokonta;Fungi;Dikarya;Ascomycota;saccharomyceta;Pezizomycotina;leotiomyceta;Eurotiomycetes;Eurotiomycetidae;Eurotiales;Aspergillaceae;*Aspergillus*;Aspergillus oryzae;Aspergillus oryzae RIB40
Aspergillus	5	jgi|Aspfl1|28124|7000001155814553	0.192425	5.74449e-05	0.00417112	gi|317155188|ref|XP_001824978.2|	100	9e-41	gi|317155188|ref|XP_001824978.2|	0.117647	1	root;cellular organisms;Eukaryota;Opisthokonta;Fungi;Dikarya;Ascomycota;saccharomyceta;Pezizomycotina;leotiomyceta;Eurotiomycetes;Eurotiomycetidae;Eurotiales;Aspergillaceae;*Aspergillus*;Aspergillus oryzae;Aspergillus oryzae RIB40
Aspergillaceae	29	jgi|Aspfl1|27983|7000001155803095	0.192333	5.8301e-05	0.0041797	gi|700491312|gb|KGO75739.1|	80	4e-108	gi|700491312|gb|KGO75739.1|	0.176471	0.873351	root;cellular organisms;Eukaryota;Opisthokonta;Fungi;Dikarya;Ascomycota;saccharomyceta;Pezizomycotina;leotiomyceta;Eurotiomycetes;Eurotiomycetidae;Eurotiales;*Aspergillaceae*;Penicillium;Penicillium italicum
Eurotiomycetidae	1	jgi|Aspfl1|30791|7000001155810546	0.191962	6.18768e-05	0.0043806	gi|238493537|ref|XP_002378005.1|	100	8e-72	gi|315039647|ref|XP_003169199.1|	0.294118	0.652672	root;cellular organisms;Eukaryota;Opisthokonta;Fungi;Dikarya;Ascomycota;saccharomyceta;Pezizomycotina;leotiomyceta;Eurotiomycetes;*Eurotiomycetidae*;Onygenales;Arthrodermataceae;Microsporum;Microsporum gypseum;Microsporum gypseum CBS 118893
Aspergillus	2	jgi|Aspfl1|31963|7000001155799374	0.191791	6.35937e-05	0.00439234	gi|238506485|ref|XP_002384444.1|	100	1e-129	gi|83775949|dbj|BAE66068.1|	0.117647	0.981283	root;cellular organisms;Eukaryota;Opisthokonta;Fungi;Dikarya;Ascomycota;saccharomyceta;Pezizomycotina;leotiomyceta;Eurotiomycetes;Eurotiomycetidae;Eurotiales;Aspergillaceae;*Aspergillus*;Aspergillus oryzae;Aspergillus oryzae RIB40
Aspergillus	2	jgi|Aspfl1|34026|7000001155847114	0.191847	6.30266e-05	0.00439234	gi|238482223|ref|XP_002372350.1|	100	2e-83	gi|317139145|ref|XP_001817292.2|	0.117647	0.898551	root;cellular organisms;Eukaryota;Opisthokonta;Fungi;Dikarya;Ascomycota;saccharomyceta;Pezizomycotina;leotiomyceta;Eurotiomycetes;Eurotiomycetidae;Eurotiales;Aspergillaceae;*Aspergillus*;Aspergillus oryzae;Aspergillus oryzae RIB40
Aspergillus	2	jgi|Aspfl1|33546|7000001155789305	0.191378	6.79272e-05	0.00463513	gi|238507920|ref|XP_002385161.1|	100	5e-97	gi|317158486|ref|XP_001826889.2|	0.117647	1	root;cellular organisms;Eukaryota;Opisthokonta;Fungi;Dikarya;Ascomycota;saccharomyceta;Pezizomycotina;leotiomyceta;Eurotiomycetes;Eurotiomycetidae;Eurotiales;Aspergillaceae;*Aspergillus*;Aspergillus oryzae;Aspergillus oryzae RIB40
Aspergillus	66	jgi|Aspfl1|27260|7000001155837692	0.19122	6.96575e-05	0.00469661	gi|83770870|dbj|BAE61003.1|	100	0	gi|317137620|ref|XP_001727842.2|	0.117647	1.00176	root;cellular organisms;Eukaryota;Opisthokonta;Fungi;Dikarya;Ascomycota;saccharomyceta;Pezizomycotina;leotiomyceta;Eurotiomycetes;Eurotiomycetidae;Eurotiales;Aspergillaceae;*Aspergillus*;Aspergillus oryzae;Aspergillus oryzae RIB40
Aspergillus	3	jgi|Aspfl1|30253|7000001155811358	0.191018	7.19302e-05	0.00479278	gi|391865140|gb|EIT74431.1|	100	3e-161	gi|169782702|ref|XP_001825813.1|	0.117647	0.942857	root;cellular organisms;Eukaryota;Opisthokonta;Fungi;Dikarya;Ascomycota;saccharomyceta;Pezizomycotina;leotiomyceta;Eurotiomycetes;Eurotiomycetidae;Eurotiales;Aspergillaceae;*Aspergillus*;Aspergillus oryzae;Aspergillus oryzae RIB40
Aspergillus	8	jgi|Aspfl1|25666|7000001155853428	0.190877	7.35577e-05	0.00484424	gi|238497836|ref|XP_002380153.1|	100	1e-94	gi|169768532|ref|XP_001818736.1|	0.117647	0.992883	root;cellular organisms;Eukaryota;Opisthokonta;Fungi;Dikarya;Ascomycota;saccharomyceta;Pezizomycotina;leotiomyceta;Eurotiomycetes;Eurotiomycetidae;Eurotiales;Aspergillaceae;*Aspergillus*;Aspergillus oryzae;Aspergillus oryzae RIB40
Aspergillus	4	jgi|Aspfl1|27943|7000001155804463	0.190471	7.84399e-05	0.00510638	gi|238500167|ref|XP_002381318.1|	100	2e-154	gi|169779513|ref|XP_001824221.1|	0.117647	0.92517	root;cellular organisms;Eukaryota;Opisthokonta;Fungi;Dikarya;Ascomycota;saccharomyceta;Pezizomycotina;leotiomyceta;Eurotiomycetes;Eurotiomycetidae;Eurotiales;Aspergillaceae;*Aspergillus*;Aspergillus oryzae;Aspergillus oryzae RIB40
Aspergillus	3	jgi|Aspfl1|36085|7000001155818850	0.189405	9.27501e-05	0.00596936	gi|238495951|ref|XP_002379211.1|	100	0	gi|391873045|gb|EIT82120.1|	0.117647	1.00585	root;cellular organisms;Eukaryota;Opisthokonta;Fungi;Dikarya;Ascomycota;saccharomyceta;Pezizomycotina;leotiomyceta;Eurotiomycetes;Eurotiomycetidae;Eurotiales;Aspergillaceae;*Aspergillus*;Aspergillus oryzae;Aspergillus oryzae 3.042
Aspergillus	50	jgi|Aspfl1|32790|7000001155823935	0.1891	9.72756e-05	0.00619027	gi|169772913|ref|XP_001820925.1|	100	3e-80	gi|169772913|ref|XP_001820925.1|	0.117647	0.995902	root;cellular organisms;Eukaryota;Opisthokonta;Fungi;Dikarya;Ascomycota;saccharomyceta;Pezizomycotina;leotiomyceta;Eurotiomycetes;Eurotiomycetidae;Eurotiales;Aspergillaceae;*Aspergillus*;Aspergillus oryzae;Aspergillus oryzae RIB40
Aspergillus	15	jgi|Aspfl1|35482|7000001155841560	0.188964	9.93597e-05	0.00625264	gi|317147806|ref|XP_001822294.2|	95.76	0	gi|317147806|ref|XP_001822294.2|	0.117647	0.938893	root;cellular organisms;Eukaryota;Opisthokonta;Fungi;Dikarya;Ascomycota;saccharomyceta;Pezizomycotina;leotiomyceta;Eurotiomycetes;Eurotiomycetidae;Eurotiales;Aspergillaceae;*Aspergillus*;Aspergillus oryzae;Aspergillus oryzae RIB40
Aspergillus	16	jgi|Aspfl1|34324|7000001155850414	0.188551	0.000105949	0.00659402	gi|169766176|ref|XP_001817559.1|	100	2e-78	gi|169766176|ref|XP_001817559.1|	0.117647	1	root;cellular organisms;Eukaryota;Opisthokonta;Fungi;Dikarya;Ascomycota;saccharomyceta;Pezizomycotina;leotiomyceta;Eurotiomycetes;Eurotiomycetidae;Eurotiales;Aspergillaceae;*Aspergillus*;Aspergillus oryzae;Aspergillus oryzae RIB40
Aspergillus	17	jgi|Aspfl1|31332|7000001155831804	0.188454	0.000107555	0.00662121	gi|238494650|ref|XP_002378561.1|	100	0	gi|169777501|ref|XP_001823216.1|	0.117647	0.953846	root;cellular organisms;Eukaryota;Opisthokonta;Fungi;Dikarya;Ascomycota;saccharomyceta;Pezizomycotina;leotiomyceta;Eurotiomycetes;Eurotiomycetidae;Eurotiales;Aspergillaceae;*Aspergillus*;Aspergillus oryzae;Aspergillus oryzae RIB40
Aspergillus	20	jgi|Aspfl1|34372|7000001155848057	0.18798	0.000115737	0.00704828	gi|317139560|ref|XP_001817599.2|	93.75	0	gi|317139560|ref|XP_001817599.2|	0.117647	0.962475	root;cellular organisms;Eukaryota;Opisthokonta;Fungi;Dikarya;Ascomycota;saccharomyceta;Pezizomycotina;leotiomyceta;Eurotiomycetes;Eurotiomycetidae;Eurotiales;Aspergillaceae;*Aspergillus*;Aspergillus oryzae;Aspergillus oryzae RIB40
Aspergillus	21	jgi|Aspfl1|32561|7000001155823311	0.187767	0.0001196	0.0072061	gi|238490330|ref|XP_002376402.1|	100	0	gi|169772425|ref|XP_001820681.1|	0.117647	1	root;cellular organisms;Eukaryota;Opisthokonta;Fungi;Dikarya;Ascomycota;saccharomyceta;Pezizomycotina;leotiomyceta;Eurotiomycetes;Eurotiomycetidae;Eurotiales;Aspergillaceae;*Aspergillus*;Aspergillus oryzae;Aspergillus oryzae RIB40
Aspergillus	6	jgi|Aspfl1|30359|7000001155810877	0.187597	0.000122771	0.00731925	gi|238492579|ref|XP_002377526.1|	100	0	gi|666432187|gb|KEY79774.1|	0.117647	0.797376	root;cellular organisms;Eukaryota;Opisthokonta;Fungi;Dikarya;Ascomycota;saccharomyceta;Pezizomycotina;leotiomyceta;Eurotiomycetes;Eurotiomycetidae;Eurotiales;Aspergillaceae;*Aspergillus*;Aspergillus fumigatus;Aspergillus fumigatus var. RP-2014
Aspergillus	8	jgi|Aspfl1|37422|7000001155807080	0.186459	0.00014611	0.00861992	gi|238500570|ref|XP_002381519.1|	100	0	gi|317156135|ref|XP_001825531.2|	0.117647	0.996258	root;cellular organisms;Eukaryota;Opisthokonta;Fungi;Dikarya;Ascomycota;saccharomyceta;Pezizomycotina;leotiomyceta;Eurotiomycetes;Eurotiomycetidae;Eurotiales;Aspergillaceae;*Aspergillus*;Aspergillus oryzae;Aspergillus oryzae RIB40
Aspergillus	12	jgi|Aspfl1|36098|7000001155818864	0.18608	0.000154763	0.00903634	gi|238495981|ref|XP_002379226.1|	100	0	gi|169775371|ref|XP_001822153.1|	0.117647	0.978022	root;cellular organisms;Eukaryota;Opisthokonta;Fungi;Dikarya;Ascomycota;saccharomyceta;Pezizomycotina;leotiomyceta;Eurotiomycetes;Eurotiomycetidae;Eurotiales;Aspergillaceae;*Aspergillus*;Aspergillus oryzae;Aspergillus oryzae RIB40
Aspergillus	10	jgi|Aspfl1|31463|7000001155832191	0.185903	0.000158967	0.00909566	gi|238494964|ref|XP_002378718.1|	100	0	gi|169777745|ref|XP_001823338.1|	0.117647	0.995345	root;cellular organisms;Eukaryota;Opisthokonta;Fungi;Dikarya;Ascomycota;saccharomyceta;Pezizomycotina;leotiomyceta;Eurotiomycetes;Eurotiomycetidae;Eurotiales;Aspergillaceae;*Aspergillus*;Aspergillus oryzae;Aspergillus oryzae RIB40
Aspergillus	11	jgi|Aspfl1|31342|7000001155831849	0.185902	0.000158991	0.00909566	gi|169777517|ref|XP_001823224.1|	99.65	0	gi|169777517|ref|XP_001823224.1|	0.117647	0.996661	root;cellular organisms;Eukaryota;Opisthokonta;Fungi;Dikarya;Ascomycota;saccharomyceta;Pezizomycotina;leotiomyceta;Eurotiomycetes;Eurotiomycetidae;Eurotiales;Aspergillaceae;*Aspergillus*;Aspergillus oryzae;Aspergillus oryzae RIB40
Aspergillus	22	jgi|Aspfl1|30709|7000001155812417	0.185703	0.000163846	0.00927965	gi|169783538|ref|XP_001826231.1|	100	3e-67	gi|169783538|ref|XP_001826231.1|	0.117647	1	root;cellular organisms;Eukaryota;Opisthokonta;Fungi;Dikarya;Ascomycota;saccharomyceta;Pezizomycotina;leotiomyceta;Eurotiomycetes;Eurotiomycetidae;Eurotiales;Aspergillaceae;*Aspergillus*;Aspergillus oryzae;Aspergillus oryzae RIB40
Aspergillus	9	jgi|Aspfl1|33934|7000001155846931	0.18545	0.000170219	0.00954511	gi|83765068|dbj|BAE55211.1|	89.35	2e-180	gi|83765068|dbj|BAE55211.1|	0.117647	0.964015	root;cellular organisms;Eukaryota;Opisthokonta;Fungi;Dikarya;Ascomycota;saccharomyceta;Pezizomycotina;leotiomyceta;Eurotiomycetes;Eurotiomycetidae;Eurotiales;Aspergillaceae;*Aspergillus*;Aspergillus oryzae;Aspergillus oryzae RIB40
Aspergillus	36	jgi|Aspfl1|25648|7000001155851711	0.185119	0.000178906	0.00993391	gi|169768488|ref|XP_001818714.1|	100	0	gi|169768488|ref|XP_001818714.1|	0.117647	1	root;cellular organisms;Eukaryota;Opisthokonta;Fungi;Dikarya;Ascomycota;saccharomyceta;Pezizomycotina;leotiomyceta;Eurotiomycetes;Eurotiomycetidae;Eurotiales;Aspergillaceae;*Aspergillus*;Aspergillus oryzae;Aspergillus oryzae RIB40
Aspergillus	4	jgi|Aspfl1|26449|7000001155835769	0.185011	0.000181829	0.00999819	gi|238488161|ref|XP_002375318.1|	100	3e-170	gi|169762388|ref|XP_001727094.1|	0.117647	0.989605	root;cellular organisms;Eukaryota;Opisthokonta;Fungi;Dikarya;Ascomycota;saccharomyceta;Pezizomycotina;leotiomyceta;Eurotiomycetes;Eurotiomycetidae;Eurotiales;Aspergillaceae;*Aspergillus*;Aspergillus oryzae;Aspergillus oryzae RIB40

## Sheet: Aspni
Shared taxonomic level by query and subject	# of hit genomes	Gene	X value	P value	Q value	Best hit protein (based on E value)	Identity	E value	Best non-self hit protein (different taxonomy ID as the query)	D value	R value	Taxonomic lineage of the best non-self hit genome
cellular organisms	1	jgi|Aspnid1|7562|AN1869	0.512581	8.89428e-39	4.28114e-36	gi|67522825|ref|XP_659473.1|	100	0	gi|12963208|gb|AAK11170.1|	0.882353	0.580925	root;*cellular organisms*;Archaea;Euryarchaeota;Halobacteria;Halobacteriales;Halobacteriaceae;Haloferax;Haloferax volcanii
cellular organisms	13	jgi|Aspnid1|8889|AN3218	0.452968	3.02111e-29	7.27085e-27	gi|259485818|tpe|CBF83162.1|	100	2e-103	gi|519335628|ref|WP_020274591.1|	0.882353	0.613115	root;*cellular organisms*;Bacteria;Actinobacteria;Actinobacteria;Actinobacteridae;Actinomycetales;Streptomycineae;Streptomycetaceae;Streptomyces;Streptomyces afghaniensis
Fungi	1	jgi|Aspnid1|7832|AN2116	0.44282	9.17318e-28	1.4718e-25	gi|67523319|ref|XP_659720.1|	100	0	gi|672823712|gb|KFH68605.1|	0.705882	0.627329	root;cellular organisms;Eukaryota;Opisthokonta;*Fungi*;Fungi incertae sedis;Early diverging fungal lineages;Mortierellomycotina;Mortierellales;Mortierellaceae;Mortierella;Mortierella verticillata;Mortierella verticillata NRRL 6337
leotiomyceta	2	jgi|Aspnid1|8767|AN3333	0.354942	1.25332e-16	1.50817e-14	gi|67525751|ref|XP_660937.1|	100	0	gi|672792581|gb|KFH43189.1|	0.411765	0.816141	root;cellular organisms;Eukaryota;Opisthokonta;Fungi;Dikarya;Ascomycota;saccharomyceta;Pezizomycotina;*leotiomyceta*;sordariomyceta;Sordariomycetes;Hypocreomycetidae;Hypocreales;mitosporic Hypocreales;Acremonium;Acremonium chrysogenum;Acremonium chrysogenum ATCC 11550
leotiomyceta	1	jgi|Aspnid1|9695|AN8402	0.340903	3.93696e-15	3.15833e-13	gi|67902830|ref|XP_681671.1|	100	4e-151	gi|367055676|ref|XP_003658216.1|	0.411765	0.827907	root;cellular organisms;Eukaryota;Opisthokonta;Fungi;Dikarya;Ascomycota;saccharomyceta;Pezizomycotina;*leotiomyceta*;sordariomyceta;Sordariomycetes;Sordariomycetidae;Sordariales;Chaetomiaceae;Thielavia;Thielavia terrestris;Thielavia terrestris NRRL 8126
leotiomyceta	4	jgi|Aspnid1|8770|AN3330	0.34131	3.57148e-15	3.15833e-13	gi|67525745|ref|XP_660934.1|	100	0	gi|672792577|gb|KFH43185.1|	0.411765	0.861617	root;cellular organisms;Eukaryota;Opisthokonta;Fungi;Dikarya;Ascomycota;saccharomyceta;Pezizomycotina;*leotiomyceta*;sordariomyceta;Sordariomycetes;Hypocreomycetidae;Hypocreales;mitosporic Hypocreales;Acremonium;Acremonium chrysogenum;Acremonium chrysogenum ATCC 11550
leotiomyceta	6	jgi|Aspnid1|5028|AN6936	0.306732	8.24005e-12	5.66605e-10	gi|67541545|ref|XP_664540.1|	100	1e-154	gi|630039927|ref|XP_007840766.1|	0.411765	0.684091	root;cellular organisms;Eukaryota;Opisthokonta;Fungi;Dikarya;Ascomycota;saccharomyceta;Pezizomycotina;*leotiomyceta*;sordariomyceta;Sordariomycetes;Xylariomycetidae;Xylariales;Amphisphaeriaceae;Pestalotiopsis;Pestalotiopsis fici;Pestalotiopsis fici W106-1
Pezizomycotina	4	jgi|Aspnid1|9764|AN8463	0.304547	1.29634e-11	7.79971e-10	gi|67902952|ref|XP_681732.1|	100	0	gi|526198757|gb|EPS39748.1|	0.470588	0.695578	root;cellular organisms;Eukaryota;Opisthokonta;Fungi;Dikarya;Ascomycota;saccharomyceta;*Pezizomycotina*;Orbiliomycetes;Orbiliales;Orbiliaceae;mitosporic Orbiliaceae;Dactylellina;Dactylellina haptotyla;Dactylellina haptotyla CBS 200.50
leotiomyceta	2	jgi|Aspnid1|5238|AN9389	0.297883	5.02791e-11	2.68902e-09	gi|67904804|ref|XP_682658.1|	100	0	gi|578495292|gb|EUN32674.1|	0.411765	0.682605	root;cellular organisms;Eukaryota;Opisthokonta;Fungi;Dikarya;Ascomycota;saccharomyceta;Pezizomycotina;*leotiomyceta*;dothideomyceta;Dothideomycetes;Pleosporomycetidae;Pleosporales;Pleosporineae;Pleosporaceae;Bipolaris;Bipolaris victoriae;Bipolaris victoriae FI3
leotiomyceta	2	jgi|Aspnid1|7260|AN1600	0.287517	3.82499e-10	1.8411e-08	gi|259486931|tpe|CBF85192.1|	100	0	gi|367046715|ref|XP_003653737.1|	0.411765	0.549849	root;cellular organisms;Eukaryota;Opisthokonta;Fungi;Dikarya;Ascomycota;saccharomyceta;Pezizomycotina;*leotiomyceta*;sordariomyceta;Sordariomycetes;Sordariomycetidae;Sordariales;Chaetomiaceae;Thielavia;Thielavia terrestris;Thielavia terrestris NRRL 8126
leotiomyceta	3	jgi|Aspnid1|5389|AN1294	0.281843	1.11496e-09	4.87883e-08	gi|67521674|ref|XP_658898.1|	100	4e-162	gi|596696132|ref|XP_007281676.1|	0.411765	0.653595	root;cellular organisms;Eukaryota;Opisthokonta;Fungi;Dikarya;Ascomycota;saccharomyceta;Pezizomycotina;*leotiomyceta*;sordariomyceta;Sordariomycetes;Hypocreomycetidae;Glomerellales;Glomerellaceae;Colletotrichum;Colletotrichum gloeosporioides;Colletotrichum gloeosporioides Nara gc5
Eurotiomycetes	2	jgi|Aspnid1|2153|AN3963	0.27661	2.91524e-09	1.16934e-07	gi|67527011|ref|XP_661567.1|	100	0	gi|629633844|ref|XP_007785568.1|	0.352941	0.749226	root;cellular organisms;Eukaryota;Opisthokonta;Fungi;Dikarya;Ascomycota;saccharomyceta;Pezizomycotina;leotiomyceta;*Eurotiomycetes*;Chaetothyriomycetidae;Verrucariales;Verrucariaceae;Endocarpon;Endocarpon pusillum;Endocarpon pusillum Z07020
Aspergillaceae	10	jgi|Aspnid1|5127|AN9284	0.271442	7.35288e-09	2.72247e-07	gi|67904594|ref|XP_682553.1|	100	0	gi|700455874|gb|KGO45575.1|	0.176471	0.914729	root;cellular organisms;Eukaryota;Opisthokonta;Fungi;Dikarya;Ascomycota;saccharomyceta;Pezizomycotina;leotiomyceta;Eurotiomycetes;Eurotiomycetidae;Eurotiales;*Aspergillaceae*;Penicillium;Penicillium expansum
leotiomyceta	4	jgi|Aspnid1|7749|AN2040	0.264052	2.6484e-08	9.1055e-07	gi|259487408|tpe|CBF86063.1|	100	0	gi|530470800|gb|EQB51707.1|	0.411765	0.633364	root;cellular organisms;Eukaryota;Opisthokonta;Fungi;Dikarya;Ascomycota;saccharomyceta;Pezizomycotina;*leotiomyceta*;sordariomyceta;Sordariomycetes;Hypocreomycetidae;Glomerellales;Glomerellaceae;Colletotrichum;Colletotrichum gloeosporioides;Colletotrichum gloeosporioides Cg-14
leotiomyceta	6	jgi|Aspnid1|7834|AN2118	0.262531	3.42689e-08	1.09966e-06	gi|67523323|ref|XP_659722.1|	100	0	gi|630041821|ref|XP_007841544.1|	0.411765	0.802857	root;cellular organisms;Eukaryota;Opisthokonta;Fungi;Dikarya;Ascomycota;saccharomyceta;Pezizomycotina;*leotiomyceta*;sordariomyceta;Sordariomycetes;Xylariomycetidae;Xylariales;Amphisphaeriaceae;Pestalotiopsis;Pestalotiopsis fici;Pestalotiopsis fici W106-1
leotiomyceta	6	jgi|Aspnid1|5182|AN9336	0.261522	4.06114e-08	1.22174e-06	gi|67904698|ref|XP_682605.1|	99.6	0	gi|367041089|ref|XP_003650925.1|	0.411765	0.685547	root;cellular organisms;Eukaryota;Opisthokonta;Fungi;Dikarya;Ascomycota;saccharomyceta;Pezizomycotina;*leotiomyceta*;sordariomyceta;Sordariomycetes;Sordariomycetidae;Sordariales;Chaetomiaceae;Thielavia;Thielavia terrestris;Thielavia terrestris NRRL 8126
leotiomyceta	12	jgi|Aspnid1|5180|AN11220	0.25752	7.89366e-08	1.91731e-06	gi|67904696|ref|XP_682604.1|	100	0	gi|530463560|gb|EQB46202.1|	0.411765	0.617819	root;cellular organisms;Eukaryota;Opisthokonta;Fungi;Dikarya;Ascomycota;saccharomyceta;Pezizomycotina;*leotiomyceta*;sordariomyceta;Sordariomycetes;Hypocreomycetidae;Glomerellales;Glomerellaceae;Colletotrichum;Colletotrichum gloeosporioides;Colletotrichum gloeosporioides Cg-14
leotiomyceta	17	jgi|Aspnid1|10228|AN5651	0.257464	7.96661e-08	1.91731e-06	gi|259484878|tpe|CBF81475.1|	100	0	gi|584132091|gb|EWG41474.1|	0.411765	0.767376	root;cellular organisms;Eukaryota;Opisthokonta;Fungi;Dikarya;Ascomycota;saccharomyceta;Pezizomycotina;*leotiomyceta*;sordariomyceta;Sordariomycetes;Hypocreomycetidae;Hypocreales;Nectriaceae;Fusarium;Fusarium fujikuroi species complex;Fusarium verticillioides;Fusarium verticillioides 7600
leotiomyceta	5	jgi|Aspnid1|7310|AN1642	0.257845	7.4829e-08	1.91731e-06	gi|67522370|ref|XP_659246.1|	100	0	gi|682473510|gb|KFZ25390.1|	0.411765	0.688263	root;cellular organisms;Eukaryota;Opisthokonta;Fungi;Dikarya;Ascomycota;saccharomyceta;Pezizomycotina;*leotiomyceta*;sordariomyceta;Leotiomycetes;Leotiomycetes incertae sedis;Pseudeurotiaceae;Pseudogymnoascus;Pseudogymnoascus pannorum;Pseudogymnoascus pannorum VKM F-4520 (FW-2644)
leotiomyceta	9	jgi|Aspnid1|5150|AN9305	0.257649	7.72808e-08	1.91731e-06	gi|67904636|ref|XP_682574.1|	100	0	gi|358387517|gb|EHK25111.1|	0.411765	0.764995	root;cellular organisms;Eukaryota;Opisthokonta;Fungi;Dikarya;Ascomycota;saccharomyceta;Pezizomycotina;*leotiomyceta*;sordariomyceta;Sordariomycetes;Hypocreomycetidae;Hypocreales;Hypocreaceae;Trichoderma;Trichoderma virens;Trichoderma virens Gv29-8
leotiomyceta	18	jgi|Aspnid1|1336|AN7914	0.254538	1.28327e-07	2.80766e-06	gi|67901854|ref|XP_681183.1|	100	0	gi|682448780|gb|KFZ08801.1|	0.411765	0.803443	root;cellular organisms;Eukaryota;Opisthokonta;Fungi;Dikarya;Ascomycota;saccharomyceta;Pezizomycotina;*leotiomyceta*;sordariomyceta;Leotiomycetes;Leotiomycetes incertae sedis;Pseudeurotiaceae;Pseudogymnoascus;Pseudogymnoascus pannorum;Pseudogymnoascus pannorum VKM F-4520 (FW-2644)
leotiomyceta	8	jgi|Aspnid1|1332|AN12004	0.254776	1.23481e-07	2.80766e-06	gi|67901846|ref|XP_681179.1|	100	3e-154	gi|682324530|gb|KFY26332.1|	0.411765	0.652968	root;cellular organisms;Eukaryota;Opisthokonta;Fungi;Dikarya;Ascomycota;saccharomyceta;Pezizomycotina;*leotiomyceta*;sordariomyceta;Leotiomycetes;Leotiomycetes incertae sedis;Pseudeurotiaceae;Pseudogymnoascus;Pseudogymnoascus pannorum;Pseudogymnoascus pannorum VKM F-3775
leotiomyceta	7	jgi|Aspnid1|1888|AN4198	0.252161	1.87966e-07	3.9337e-06	gi|67527903|ref|XP_661802.1|	100	0	gi|367055574|ref|XP_003658165.1|	0.411765	0.667793	root;cellular organisms;Eukaryota;Opisthokonta;Fungi;Dikarya;Ascomycota;saccharomyceta;Pezizomycotina;*leotiomyceta*;sordariomyceta;Sordariomycetes;Sordariomycetidae;Sordariales;Chaetomiaceae;Thielavia;Thielavia terrestris;Thielavia terrestris NRRL 8126
leotiomyceta	1	jgi|Aspnid1|1344|AN7922	0.251749	2.00719e-07	4.02557e-06	gi|67901870|ref|XP_681191.1|	99	3e-142	gi|630043104|ref|XP_007842082.1|	0.411765	0.61139	root;cellular organisms;Eukaryota;Opisthokonta;Fungi;Dikarya;Ascomycota;saccharomyceta;Pezizomycotina;*leotiomyceta*;sordariomyceta;Sordariomycetes;Xylariomycetidae;Xylariales;Amphisphaeriaceae;Pestalotiopsis;Pestalotiopsis fici;Pestalotiopsis fici W106-1
leotiomyceta	2	jgi|Aspnid1|5179|AN11824	0.250558	2.42457e-07	4.66814e-06	gi|67904692|ref|XP_682602.1|	100	0	gi|330933242|ref|XP_003304101.1|	0.411765	0.577381	root;cellular organisms;Eukaryota;Opisthokonta;Fungi;Dikarya;Ascomycota;saccharomyceta;Pezizomycotina;*leotiomyceta*;dothideomyceta;Dothideomycetes;Pleosporomycetidae;Pleosporales;Pleosporineae;Pleosporaceae;Pyrenophora;Pyrenophora teres;Pyrenophora teres f. teres;Pyrenophora teres f. teres 0-1
Eurotiomycetidae	4	jgi|Aspnid1|3116|AN7068	0.249206	2.99992e-07	5.55372e-06	gi|67541809|ref|XP_664672.1|	100	0	gi|119189633|ref|XP_001245423.1|	0.294118	0.849427	root;cellular organisms;Eukaryota;Opisthokonta;Fungi;Dikarya;Ascomycota;saccharomyceta;Pezizomycotina;leotiomyceta;Eurotiomycetes;*Eurotiomycetidae*;Onygenales;mitosporic Onygenales;Coccidioides;Coccidioides immitis;Coccidioides immitis RS
leotiomyceta	28	jgi|Aspnid1|1967|AN4129	0.247183	4.11302e-07	7.3324e-06	gi|67527704|ref|XP_661733.1|	100	0	gi|591461984|gb|EXL93521.1|	0.411765	0.828618	root;cellular organisms;Eukaryota;Opisthokonta;Fungi;Dikarya;Ascomycota;saccharomyceta;Pezizomycotina;*leotiomyceta*;sordariomyceta;Sordariomycetes;Hypocreomycetidae;Hypocreales;Nectriaceae;Fusarium;Fusarium oxysporum species complex;Fusarium oxysporum;Fusarium oxysporum f. cubense;Fusarium oxysporum f. sp. cubense tropical race 4 54006
Eurotiomycetidae	5	jgi|Aspnid1|3118|AN7066	0.245993	4.9436e-07	8.49833e-06	gi|67541805|ref|XP_664670.1|	100	0	gi|392868314|gb|EAS34084.2|	0.294118	0.848404	root;cellular organisms;Eukaryota;Opisthokonta;Fungi;Dikarya;Ascomycota;saccharomyceta;Pezizomycotina;leotiomyceta;Eurotiomycetes;*Eurotiomycetidae*;Onygenales;mitosporic Onygenales;Coccidioides;Coccidioides immitis;Coccidioides immitis RS
leotiomyceta	1	jgi|Aspnid1|2957|AN7214	0.244445	6.26817e-07	1.04038e-05	gi|259483448|tpe|CBF78846.1|	100	0	gi|399167579|emb|CCE31594.1|	0.411765	0.593651	root;cellular organisms;Eukaryota;Opisthokonta;Fungi;Dikarya;Ascomycota;saccharomyceta;Pezizomycotina;*leotiomyceta*;sordariomyceta;Sordariomycetes;Hypocreomycetidae;Hypocreales;Clavicipitaceae;Claviceps;Claviceps purpurea;Claviceps purpurea 20.1
leotiomyceta	6	jgi|Aspnid1|5928|AN0801	0.243321	7.43741e-07	1.1933e-05	gi|259488917|tpe|CBF88756.1|	100	0	gi|682429734|gb|KFY96033.1|	0.411765	0.693912	root;cellular organisms;Eukaryota;Opisthokonta;Fungi;Dikarya;Ascomycota;saccharomyceta;Pezizomycotina;*leotiomyceta*;sordariomyceta;Leotiomycetes;Leotiomycetes incertae sedis;Pseudeurotiaceae;Pseudogymnoascus;Pseudogymnoascus pannorum;Pseudogymnoascus pannorum VKM F-4518 (FW-2643)
leotiomyceta	4	jgi|Aspnid1|4717|AN6660	0.242967	7.84721e-07	1.20855e-05	gi|67540980|ref|XP_664264.1|	100	6e-116	gi|530459877|gb|EQB43348.1|	0.411765	0.611276	root;cellular organisms;Eukaryota;Opisthokonta;Fungi;Dikarya;Ascomycota;saccharomyceta;Pezizomycotina;*leotiomyceta*;sordariomyceta;Sordariomycetes;Hypocreomycetidae;Glomerellales;Glomerellaceae;Colletotrichum;Colletotrichum gloeosporioides;Colletotrichum gloeosporioides Cg-14
leotiomyceta	5	jgi|Aspnid1|6830|AN9045	0.242811	8.03461e-07	1.20855e-05	gi|67904116|ref|XP_682314.1|	100	0	gi|302924598|ref|XP_003053925.1|	0.411765	0.623517	root;cellular organisms;Eukaryota;Opisthokonta;Fungi;Dikarya;Ascomycota;saccharomyceta;Pezizomycotina;*leotiomyceta*;sordariomyceta;Sordariomycetes;Hypocreomycetidae;Hypocreales;Nectriaceae;Fusarium;Fusarium solani species complex;Nectria haematococca;Nectria haematococca mpVI;Nectria haematococca mpVI 77-13-4
Eurotiomycetes	4	jgi|Aspnid1|1395|AN7971	0.242461	8.47085e-07	1.23555e-05	gi|67901968|ref|XP_681240.1|	93.53	0	gi|656909129|gb|KEF54839.1|	0.352941	0.735836	root;cellular organisms;Eukaryota;Opisthokonta;Fungi;Dikarya;Ascomycota;saccharomyceta;Pezizomycotina;leotiomyceta;*Eurotiomycetes*;Chaetothyriomycetidae;Chaetothyriales;Herpotrichiellaceae;Exophiala;Exophiala aquamarina;Exophiala aquamarina CBS 119918
leotiomyceta	2	jgi|Aspnid1|2243|AN3887	0.241059	1.04577e-06	1.43819e-05	gi|259481545|tpe|CBF75165.1|	100	0	gi|154295922|ref|XP_001548394.1|	0.411765	0.551948	root;cellular organisms;Eukaryota;Opisthokonta;Fungi;Dikarya;Ascomycota;saccharomyceta;Pezizomycotina;*leotiomyceta*;sordariomyceta;Leotiomycetes;Helotiales;Sclerotiniaceae;Botrytis;Botrytis cinerea;Botrytis cinerea B05.10
Eurotiomycetidae	2	jgi|Aspnid1|8431|AN11199	0.241099	1.03952e-06	1.43819e-05	gi|259485351|tpe|CBF82302.1|	100	0	gi|296812939|ref|XP_002846807.1|	0.294118	0.712095	root;cellular organisms;Eukaryota;Opisthokonta;Fungi;Dikarya;Ascomycota;saccharomyceta;Pezizomycotina;leotiomyceta;Eurotiomycetes;*Eurotiomycetidae*;Onygenales;Arthrodermataceae;Arthroderma;Arthroderma otae;Arthroderma otae CBS 113480
leotiomyceta	1	jgi|Aspnid1|8697|AN3395	0.240394	1.15498e-06	1.50252e-05	gi|67525875|ref|XP_660999.1|	100	0	gi|477526109|gb|ENH77979.1|	0.411765	0.583815	root;cellular organisms;Eukaryota;Opisthokonta;Fungi;Dikarya;Ascomycota;saccharomyceta;Pezizomycotina;*leotiomyceta*;sordariomyceta;Sordariomycetes;Hypocreomycetidae;Glomerellales;Glomerellaceae;Colletotrichum;Colletotrichum orbiculare;Colletotrichum orbiculare MAFF 240422
leotiomyceta	1	jgi|Aspnid1|92|AN5016	0.240471	1.1418e-06	1.50252e-05	gi|67537692|ref|XP_662620.1|	100	0	gi|530475960|gb|EQB55937.1|	0.411765	0.584	root;cellular organisms;Eukaryota;Opisthokonta;Fungi;Dikarya;Ascomycota;saccharomyceta;Pezizomycotina;*leotiomyceta*;sordariomyceta;Sordariomycetes;Hypocreomycetidae;Glomerellales;Glomerellaceae;Colletotrichum;Colletotrichum gloeosporioides;Colletotrichum gloeosporioides Cg-14
leotiomyceta	6	jgi|Aspnid1|2101|AN4010	0.239852	1.25201e-06	1.58589e-05	gi|67527184|ref|XP_661614.1|	100	0	gi|358377616|gb|EHK15299.1|	0.411765	0.603671	root;cellular organisms;Eukaryota;Opisthokonta;Fungi;Dikarya;Ascomycota;saccharomyceta;Pezizomycotina;*leotiomyceta*;sordariomyceta;Sordariomycetes;Hypocreomycetidae;Hypocreales;Hypocreaceae;Trichoderma;Trichoderma virens;Trichoderma virens Gv29-8
Eurotiomycetidae	4	jgi|Aspnid1|3117|AN7067	0.239659	1.28842e-06	1.59016e-05	gi|67541807|ref|XP_664671.1|	100	0	gi|303322949|ref|XP_003071466.1|	0.294118	0.830137	root;cellular organisms;Eukaryota;Opisthokonta;Fungi;Dikarya;Ascomycota;saccharomyceta;Pezizomycotina;leotiomyceta;Eurotiomycetes;*Eurotiomycetidae*;Onygenales;mitosporic Onygenales;Coccidioides;Coccidioides posadasii;Coccidioides posadasii C735 delta SOWgp
Eurotiomycetidae	8	jgi|Aspnid1|3122|AN7063	0.23827	1.58206e-06	1.90376e-05	gi|67541799|ref|XP_664667.1|	100	0	gi|303322957|ref|XP_003071470.1|	0.294118	0.875218	root;cellular organisms;Eukaryota;Opisthokonta;Fungi;Dikarya;Ascomycota;saccharomyceta;Pezizomycotina;leotiomyceta;Eurotiomycetes;*Eurotiomycetidae*;Onygenales;mitosporic Onygenales;Coccidioides;Coccidioides posadasii;Coccidioides posadasii C735 delta SOWgp
leotiomyceta	4	jgi|Aspnid1|8851|AN3254	0.237914	1.66709e-06	1.95714e-05	gi|67525593|ref|XP_660858.1|	100	0	gi|630034770|ref|XP_007838746.1|	0.411765	0.568807	root;cellular organisms;Eukaryota;Opisthokonta;Fungi;Dikarya;Ascomycota;saccharomyceta;Pezizomycotina;*leotiomyceta*;sordariomyceta;Sordariomycetes;Xylariomycetidae;Xylariales;Amphisphaeriaceae;Pestalotiopsis;Pestalotiopsis fici;Pestalotiopsis fici W106-1
leotiomyceta	16	jgi|Aspnid1|5121|AN9278	0.236343	2.09749e-06	2.40381e-05	gi|67904582|ref|XP_682547.1|	100	0	gi|629672947|ref|XP_007798191.1|	0.411765	0.810881	root;cellular organisms;Eukaryota;Opisthokonta;Fungi;Dikarya;Ascomycota;saccharomyceta;Pezizomycotina;*leotiomyceta*;sordariomyceta;Sordariomycetes;Xylariomycetidae;Xylariales;Diatrypaceae;Eutypa;Eutypa lata;Eutypa lata UCREL1
leotiomyceta	4	jgi|Aspnid1|1891|AN4195	0.236039	2.19226e-06	2.45398e-05	gi|259481202|tpe|CBF74509.1|	100	0	gi|367055576|ref|XP_003658166.1|	0.411765	0.581583	root;cellular organisms;Eukaryota;Opisthokonta;Fungi;Dikarya;Ascomycota;saccharomyceta;Pezizomycotina;*leotiomyceta*;sordariomyceta;Sordariomycetes;Sordariomycetidae;Sordariales;Chaetomiaceae;Thielavia;Thielavia terrestris;Thielavia terrestris NRRL 8126
Aspergillus	19	jgi|Aspnid1|6733|AN0080	0.235489	2.37423e-06	2.55801e-05	gi|67515597|ref|XP_657684.1|	99.22	0	gi|358375329|dbj|GAA91913.1|	0.117647	0.811567	root;cellular organisms;Eukaryota;Opisthokonta;Fungi;Dikarya;Ascomycota;saccharomyceta;Pezizomycotina;leotiomyceta;Eurotiomycetes;Eurotiomycetidae;Eurotiales;Aspergillaceae;*Aspergillus*;Aspergillus kawachii;Aspergillus kawachii IFO 4308
leotiomyceta	27	jgi|Aspnid1|2121|AN3990	0.235439	2.39147e-06	2.55801e-05	gi|67527124|ref|XP_661594.1|	100	0	gi|682412345|gb|KFY84351.1|	0.411765	0.827618	root;cellular organisms;Eukaryota;Opisthokonta;Fungi;Dikarya;Ascomycota;saccharomyceta;Pezizomycotina;*leotiomyceta*;sordariomyceta;Leotiomycetes;Leotiomycetes incertae sedis;Pseudeurotiaceae;Pseudogymnoascus;Pseudogymnoascus pannorum;Pseudogymnoascus pannorum VKM F-4518 (FW-2643)
leotiomyceta	4	jgi|Aspnid1|1940|AN4154	0.234247	2.83988e-06	2.9716e-05	gi|67527758|ref|XP_661758.1|	100	0	gi|672795115|gb|KFH45677.1|	0.411765	0.587629	root;cellular organisms;Eukaryota;Opisthokonta;Fungi;Dikarya;Ascomycota;saccharomyceta;Pezizomycotina;*leotiomyceta*;sordariomyceta;Sordariomycetes;Hypocreomycetidae;Hypocreales;mitosporic Hypocreales;Acremonium;Acremonium chrysogenum;Acremonium chrysogenum ATCC 11550
leotiomyceta	3	jgi|Aspnid1|9261|AN2892	0.233837	3.01193e-06	3.06521e-05	gi|67524869|ref|XP_660496.1|	100	0	gi|615469887|ref|XP_007600687.1|	0.411765	0.541198	root;cellular organisms;Eukaryota;Opisthokonta;Fungi;Dikarya;Ascomycota;saccharomyceta;Pezizomycotina;*leotiomyceta*;sordariomyceta;Sordariomycetes;Hypocreomycetidae;Glomerellales;Glomerellaceae;Colletotrichum;Colletotrichum fioriniae;Colletotrichum fioriniae PJ7
Eurotiomycetes	6	jgi|Aspnid1|9230|AN2921	0.233734	3.05669e-06	3.06521e-05	gi|67524927|ref|XP_660525.1|	97.76	0	gi|684161405|ref|XP_009154580.1|	0.352941	0.653105	root;cellular organisms;Eukaryota;Opisthokonta;Fungi;Dikarya;Ascomycota;saccharomyceta;Pezizomycotina;leotiomyceta;*Eurotiomycetes*;Chaetothyriomycetidae;Chaetothyriales;Herpotrichiellaceae;Exophiala;Exophiala dermatitidis;Exophiala dermatitidis NIH/UT8656
cellular organisms	29	jgi|Aspnid1|1263|AN7849	0.233314	3.24591e-06	3.18852e-05	gi|67901724|ref|XP_681118.1|	98.31	4e-127	gi|488696578|ref|WP_002620625.1|	0.882353	0.632275	root;*cellular organisms*;Bacteria;Proteobacteria;delta/epsilon subdivisions;Deltaproteobacteria;Myxococcales;Cystobacterineae;Cystobacteraceae;Cystobacter;Cystobacter fuscus
leotiomyceta	10	jgi|Aspnid1|1334|AN7912	0.233068	3.36189e-06	3.2364e-05	gi|67901850|ref|XP_681181.1|	95.89	0	gi|682401482|gb|KFY78185.1|	0.411765	0.616352	root;cellular organisms;Eukaryota;Opisthokonta;Fungi;Dikarya;Ascomycota;saccharomyceta;Pezizomycotina;*leotiomyceta*;sordariomyceta;Leotiomycetes;Leotiomycetes incertae sedis;Pseudeurotiaceae;Pseudogymnoascus;Pseudogymnoascus pannorum;Pseudogymnoascus pannorum VKM F-103
leotiomyceta	14	jgi|Aspnid1|8747|AN3352	0.232417	3.68825e-06	3.48096e-05	gi|67525789|ref|XP_660956.1|	96.32	0	gi|530464085|gb|EQB46572.1|	0.411765	0.713137	root;cellular organisms;Eukaryota;Opisthokonta;Fungi;Dikarya;Ascomycota;saccharomyceta;Pezizomycotina;*leotiomyceta*;sordariomyceta;Sordariomycetes;Hypocreomycetidae;Glomerellales;Glomerellaceae;Colletotrichum;Colletotrichum gloeosporioides;Colletotrichum gloeosporioides Cg-14
leotiomyceta	12	jgi|Aspnid1|1331|AN7909	0.231287	4.3279e-06	3.93052e-05	gi|67901844|ref|XP_681178.1|	100	0	gi|682334727|gb|KFY32130.1|	0.411765	0.639249	root;cellular organisms;Eukaryota;Opisthokonta;Fungi;Dikarya;Ascomycota;saccharomyceta;Pezizomycotina;*leotiomyceta*;sordariomyceta;Leotiomycetes;Leotiomycetes incertae sedis;Pseudeurotiaceae;Pseudogymnoascus;Pseudogymnoascus pannorum;Pseudogymnoascus pannorum VKM F-4281 (FW-2241)
leotiomyceta	2	jgi|Aspnid1|2621|AN3560	0.231339	4.29627e-06	3.93052e-05	gi|67526205|ref|XP_661164.1|	77.4	0	gi|596668367|ref|XP_007276464.1|	0.411765	0.531933	root;cellular organisms;Eukaryota;Opisthokonta;Fungi;Dikarya;Ascomycota;saccharomyceta;Pezizomycotina;*leotiomyceta*;sordariomyceta;Sordariomycetes;Hypocreomycetidae;Glomerellales;Glomerellaceae;Colletotrichum;Colletotrichum gloeosporioides;Colletotrichum gloeosporioides Nara gc5
leotiomyceta	8	jgi|Aspnid1|5942|AN0788	0.231117	4.43286e-06	3.95129e-05	gi|67517015|ref|XP_658392.1|	100	0	gi|587734242|gb|EXA31958.1|	0.411765	0.592593	root;cellular organisms;Eukaryota;Opisthokonta;Fungi;Dikarya;Ascomycota;saccharomyceta;Pezizomycotina;*leotiomyceta*;sordariomyceta;Sordariomycetes;Hypocreomycetidae;Hypocreales;Nectriaceae;Fusarium;Fusarium oxysporum species complex;Fusarium oxysporum;Fusarium oxysporum f. sp. pisi;Fusarium oxysporum f. sp. pisi HDV247
Eurotiomycetidae	7	jgi|Aspnid1|3120|AN10883	0.230099	5.11413e-06	4.47567e-05	gi|259483619|tpe|CBF79158.1|	100	0	gi|119189617|ref|XP_001245415.1|	0.294118	0.786487	root;cellular organisms;Eukaryota;Opisthokonta;Fungi;Dikarya;Ascomycota;saccharomyceta;Pezizomycotina;leotiomyceta;Eurotiomycetes;*Eurotiomycetidae*;Onygenales;mitosporic Onygenales;Coccidioides;Coccidioides immitis;Coccidioides immitis RS
leotiomyceta	4	jgi|Aspnid1|8329|AN2547	0.229769	5.35566e-06	4.60335e-05	gi|67524179|ref|XP_660151.1|	98.81	0	gi|386783548|gb|AFJ24902.1|	0.411765	0.538046	root;cellular organisms;Eukaryota;Opisthokonta;Fungi;Dikarya;Ascomycota;saccharomyceta;Pezizomycotina;*leotiomyceta*;sordariomyceta;Sordariomycetes;Hypocreomycetidae;Hypocreales;Cordycipitaceae;Beauveria;Beauveria bassiana
leotiomyceta	1	jgi|Aspnid1|8483|AN9170	0.229183	5.81165e-06	4.90765e-05	gi|67904366|ref|XP_682439.1|	100	0	gi|630034849|ref|XP_007838776.1|	0.411765	0.556588	root;cellular organisms;Eukaryota;Opisthokonta;Fungi;Dikarya;Ascomycota;saccharomyceta;Pezizomycotina;*leotiomyceta*;sordariomyceta;Sordariomycetes;Xylariomycetidae;Xylariales;Amphisphaeriaceae;Pestalotiopsis;Pestalotiopsis fici;Pestalotiopsis fici W106-1
leotiomyceta	3	jgi|Aspnid1|2744|AN7400	0.228356	6.51863e-06	5.40975e-05	gi|666865363|gb|KEZ41938.1|	63.64	0	gi|666865363|gb|KEZ41938.1|	0.411765	0.64208	root;cellular organisms;Eukaryota;Opisthokonta;Fungi;Dikarya;Ascomycota;saccharomyceta;Pezizomycotina;*leotiomyceta*;sordariomyceta;Sordariomycetes;Hypocreomycetidae;Microascales;Microascaceae;Scedosporium;Scedosporium apiospermum
leotiomyceta	20	jgi|Aspnid1|3766|AN6457	0.227515	7.32131e-06	5.68389e-05	gi|67540574|ref|XP_664061.1|	100	0	gi|596551578|gb|EYB31006.1|	0.411765	0.704918	root;cellular organisms;Eukaryota;Opisthokonta;Fungi;Dikarya;Ascomycota;saccharomyceta;Pezizomycotina;*leotiomyceta*;sordariomyceta;Sordariomycetes;Hypocreomycetidae;Hypocreales;Nectriaceae;Fusarium;Fusarium sambucinum species complex;Fusarium graminearum
leotiomyceta	6	jgi|Aspnid1|5237|AN9388	0.227573	7.26306e-06	5.68389e-05	gi|67904802|ref|XP_682657.1|	100	0	gi|630011967|ref|XP_007829969.1|	0.411765	0.593484	root;cellular organisms;Eukaryota;Opisthokonta;Fungi;Dikarya;Ascomycota;saccharomyceta;Pezizomycotina;*leotiomyceta*;sordariomyceta;Sordariomycetes;Xylariomycetidae;Xylariales;Amphisphaeriaceae;Pestalotiopsis;Pestalotiopsis fici;Pestalotiopsis fici W106-1
leotiomyceta	6	jgi|Aspnid1|7745|AN2036	0.227626	7.21021e-06	5.68389e-05	gi|67523159|ref|XP_659640.1|	100	0	gi|594713031|gb|EXU95973.1|	0.411765	0.658784	root;cellular organisms;Eukaryota;Opisthokonta;Fungi;Dikarya;Ascomycota;saccharomyceta;Pezizomycotina;*leotiomyceta*;sordariomyceta;Sordariomycetes;Hypocreomycetidae;Hypocreales;Clavicipitaceae;mitosporic Clavicipitaceae;Metarhizium;Metarhizium robertsii
leotiomyceta	7	jgi|Aspnid1|6031|AN0710	0.227737	7.10072e-06	5.68389e-05	gi|67516857|ref|XP_658314.1|	95.48	1e-143	gi|590025178|gb|EXK27036.1|	0.411765	0.582022	root;cellular organisms;Eukaryota;Opisthokonta;Fungi;Dikarya;Ascomycota;saccharomyceta;Pezizomycotina;*leotiomyceta*;sordariomyceta;Sordariomycetes;Hypocreomycetidae;Hypocreales;Nectriaceae;Fusarium;Fusarium oxysporum species complex;Fusarium oxysporum;Fusarium oxysporum f. sp. melonis;Fusarium oxysporum f. sp. melonis 26406
leotiomyceta	4	jgi|Aspnid1|5992|AN0743	0.225654	9.44554e-06	7.1865e-05	gi|67516923|ref|XP_658347.1|	100	2e-118	gi|667730051|gb|KFA70724.1|	0.411765	0.532086	root;cellular organisms;Eukaryota;Opisthokonta;Fungi;Dikarya;Ascomycota;saccharomyceta;Pezizomycotina;*leotiomyceta*;sordariomyceta;Sordariomycetes;Hypocreomycetidae;Hypocreales;mitosporic Hypocreales;Stachybotrys;Stachybotrys chartarum;Stachybotrys chartarum IBT 40288
leotiomyceta	4	jgi|Aspnid1|9451|AN2727	0.225569	9.5554e-06	7.1865e-05	gi|67524539|ref|XP_660331.1|	100	0	gi|682455703|gb|KFZ13756.1|	0.411765	0.546271	root;cellular organisms;Eukaryota;Opisthokonta;Fungi;Dikarya;Ascomycota;saccharomyceta;Pezizomycotina;*leotiomyceta*;sordariomyceta;Leotiomycetes;Leotiomycetes incertae sedis;Pseudeurotiaceae;Pseudogymnoascus;Pseudogymnoascus pannorum;Pseudogymnoascus pannorum VKM F-4520 (FW-2644)
Eurotiomycetes	2	jgi|Aspnid1|2562|AN3611	0.225387	9.79472e-06	7.18705e-05	gi|67526307|ref|XP_661215.1|	100	0	gi|656908905|gb|KEF54615.1|	0.352941	0.61669	root;cellular organisms;Eukaryota;Opisthokonta;Fungi;Dikarya;Ascomycota;saccharomyceta;Pezizomycotina;leotiomyceta;*Eurotiomycetes*;Chaetothyriomycetidae;Chaetothyriales;Herpotrichiellaceae;Exophiala;Exophiala aquamarina;Exophiala aquamarina CBS 119918
leotiomyceta	2	jgi|Aspnid1|4722|AN6664	0.225342	9.85476e-06	7.18705e-05	gi|67540988|ref|XP_664268.1|	100	0	gi|636595225|ref|XP_008028951.1|	0.411765	0.522272	root;cellular organisms;Eukaryota;Opisthokonta;Fungi;Dikarya;Ascomycota;saccharomyceta;Pezizomycotina;*leotiomyceta*;dothideomyceta;Dothideomycetes;Pleosporomycetidae;Pleosporales;Pleosporineae;Pleosporaceae;Setosphaeria;Setosphaeria turcica;Setosphaeria turcica Et28A
Aspergillaceae	7	jgi|Aspnid1|2745|AN7399	0.224779	1.06363e-05	7.64123e-05	gi|67900824|ref|XP_680668.1|	100	0	gi|700448302|gb|KGO38556.1|	0.176471	0.787045	root;cellular organisms;Eukaryota;Opisthokonta;Fungi;Dikarya;Ascomycota;saccharomyceta;Pezizomycotina;leotiomyceta;Eurotiomycetes;Eurotiomycetidae;Eurotiales;*Aspergillaceae*;Penicillium;Penicillium expansum
leotiomyceta	1	jgi|Aspnid1|5373|AN1305	0.224384	1.12194e-05	7.82654e-05	gi|67521696|ref|XP_658909.1|	100	6e-177	gi|302893574|ref|XP_003045668.1|	0.411765	0.544933	root;cellular organisms;Eukaryota;Opisthokonta;Fungi;Dikarya;Ascomycota;saccharomyceta;Pezizomycotina;*leotiomyceta*;sordariomyceta;Sordariomycetes;Hypocreomycetidae;Hypocreales;Nectriaceae;Fusarium;Fusarium solani species complex;Nectria haematococca;Nectria haematococca mpVI;Nectria haematococca mpVI 77-13-4
leotiomyceta	9	jgi|Aspnid1|4732|AN6673	0.224422	1.1162e-05	7.82654e-05	gi|67541006|ref|XP_664277.1|	99.75	0	gi|596727734|ref|XP_007287524.1|	0.411765	0.593241	root;cellular organisms;Eukaryota;Opisthokonta;Fungi;Dikarya;Ascomycota;saccharomyceta;Pezizomycotina;*leotiomyceta*;sordariomyceta;Sordariomycetes;Hypocreomycetidae;Glomerellales;Glomerellaceae;Colletotrichum;Colletotrichum gloeosporioides;Colletotrichum gloeosporioides Nara gc5
leotiomyceta	1	jgi|Aspnid1|8331|AN2549	0.223992	1.18281e-05	8.1333e-05	gi|67524183|ref|XP_660153.1|	100	0	gi|573977116|ref|XP_006666503.1|	0.411765	0.54398	root;cellular organisms;Eukaryota;Opisthokonta;Fungi;Dikarya;Ascomycota;saccharomyceta;Pezizomycotina;*leotiomyceta*;sordariomyceta;Sordariomycetes;Hypocreomycetidae;Hypocreales;Cordycipitaceae;Cordyceps;Cordyceps militaris;Cordyceps militaris CM01
leotiomyceta	8	jgi|Aspnid1|9746|AN8447	0.223761	1.22014e-05	8.27182e-05	gi|259484392|tpe|CBF80573.1|	100	0	gi|591442144|gb|EXL74756.1|	0.411765	0.568992	root;cellular organisms;Eukaryota;Opisthokonta;Fungi;Dikarya;Ascomycota;saccharomyceta;Pezizomycotina;*leotiomyceta*;sordariomyceta;Sordariomycetes;Hypocreomycetidae;Hypocreales;Nectriaceae;Fusarium;Fusarium oxysporum species complex;Fusarium oxysporum;Fusarium oxysporum f. sp. conglutinans;Fusarium oxysporum f. sp. conglutinans race 2 54008
leotiomyceta	2	jgi|Aspnid1|9768|AN11876	0.222739	1.39916e-05	9.35372e-05	gi|631239958|ref|XP_007914901.1|	60.47	3e-41	gi|631239958|ref|XP_007914901.1|	0.411765	0.51	root;cellular organisms;Eukaryota;Opisthokonta;Fungi;Dikarya;Ascomycota;saccharomyceta;Pezizomycotina;*leotiomyceta*;sordariomyceta;Sordariomycetes;Sordariomycetidae;Calosphaeriales;Calosphaeriaceae;Togninia;Togninia minima;Togninia minima UCRPA7
leotiomyceta	4	jgi|Aspnid1|9346|AN9456	0.222261	1.49122e-05	9.69968e-05	gi|75858996|ref|XP_868838.1|	85.06	3e-133	gi|615471339|ref|XP_007601140.1|	0.411765	0.526627	root;cellular organisms;Eukaryota;Opisthokonta;Fungi;Dikarya;Ascomycota;saccharomyceta;Pezizomycotina;*leotiomyceta*;sordariomyceta;Sordariomycetes;Hypocreomycetidae;Glomerellales;Glomerellaceae;Colletotrichum;Colletotrichum fioriniae;Colletotrichum fioriniae PJ7
Eurotiomycetidae	5	jgi|Aspnid1|3119|AN10888	0.222363	1.4711e-05	9.69968e-05	gi|67541803|ref|XP_664669.1|	100	0	gi|392868307|gb|EAS34076.2|	0.294118	0.734483	root;cellular organisms;Eukaryota;Opisthokonta;Fungi;Dikarya;Ascomycota;saccharomyceta;Pezizomycotina;leotiomyceta;Eurotiomycetes;*Eurotiomycetidae*;Onygenales;mitosporic Onygenales;Coccidioides;Coccidioides immitis;Coccidioides immitis RS
leotiomyceta	5	jgi|Aspnid1|10435|AN5470	0.221902	1.56411e-05	0.000100381	gi|67538600|ref|XP_663074.1|	100	0	gi|6683624|dbj|BAA89272.1|	0.411765	0.579905	root;cellular organisms;Eukaryota;Opisthokonta;Fungi;Dikarya;Ascomycota;saccharomyceta;Pezizomycotina;*leotiomyceta*;dothideomyceta;Dothideomycetes;Pleosporomycetidae;Pleosporales;Pleosporineae;Pleosporaceae;Alternaria;Alternaria alternata group;Alternaria alternata
leotiomyceta	9	jgi|Aspnid1|2638|AN3545	0.221663	1.6145e-05	0.000102252	gi|67526175|ref|XP_661149.1|	96.31	4e-144	gi|682312505|gb|KFY19756.1|	0.411765	0.5898	root;cellular organisms;Eukaryota;Opisthokonta;Fungi;Dikarya;Ascomycota;saccharomyceta;Pezizomycotina;*leotiomyceta*;sordariomyceta;Leotiomycetes;Leotiomycetes incertae sedis;Pseudeurotiaceae;Pseudogymnoascus;Pseudogymnoascus pannorum;Pseudogymnoascus pannorum VKM F-3775
leotiomyceta	14	jgi|Aspnid1|5358|AN1320	0.221309	1.69198e-05	0.000104771	gi|259488349|tpe|CBF87724.1|	100	0	gi|666400695|gb|KEY66479.1|	0.411765	0.666023	root;cellular organisms;Eukaryota;Opisthokonta;Fungi;Dikarya;Ascomycota;saccharomyceta;Pezizomycotina;*leotiomyceta*;sordariomyceta;Sordariomycetes;Hypocreomycetidae;Hypocreales;mitosporic Hypocreales;Stachybotrys;Stachybotrys chartarum;Stachybotrys chartarum IBT 7711
leotiomyceta	2	jgi|Aspnid1|4921|AN11989	0.221283	1.6978e-05	0.000104771	gi|682433778|gb|KFY99000.1|	58.46	1e-131	gi|682433778|gb|KFY99000.1|	0.411765	0.507097	root;cellular organisms;Eukaryota;Opisthokonta;Fungi;Dikarya;Ascomycota;saccharomyceta;Pezizomycotina;*leotiomyceta*;sordariomyceta;Leotiomycetes;Leotiomycetes incertae sedis;Pseudeurotiaceae;Pseudogymnoascus;Pseudogymnoascus pannorum;Pseudogymnoascus pannorum VKM F-4518 (FW-2643)
Aspergillaceae	5	jgi|Aspnid1|7743|AN2034	0.220934	1.7779e-05	0.00010565	gi|67523155|ref|XP_659638.1|	100	5e-115	gi|700492948|gb|KGO76909.1|	0.176471	0.927114	root;cellular organisms;Eukaryota;Opisthokonta;Fungi;Dikarya;Ascomycota;saccharomyceta;Pezizomycotina;leotiomyceta;Eurotiomycetes;Eurotiomycetidae;Eurotiales;*Aspergillaceae*;Penicillium;Penicillium italicum
Eurotiomycetes	80	jgi|Aspnid1|9751|AN8451	0.220978	1.7676e-05	0.00010565	gi|67902928|ref|XP_681720.1|	100	0	gi|671158701|ref|XP_008717785.1|	0.352941	0.807018	root;cellular organisms;Eukaryota;Opisthokonta;Fungi;Dikarya;Ascomycota;saccharomyceta;Pezizomycotina;leotiomyceta;*Eurotiomycetes*;Chaetothyriomycetidae;Chaetothyriales;Cyphellophoraceae;Cyphellophora;Cyphellophora europaea;Cyphellophora europaea CBS 101466
Eurotiales	9	jgi|Aspnid1|2773|AN10932	0.221044	1.75227e-05	0.00010565	gi|259483268|tpe|CBF78515.1|	100	0	gi|557722977|dbj|GAD98265.1|	0.235294	0.796992	root;cellular organisms;Eukaryota;Opisthokonta;Fungi;Dikarya;Ascomycota;saccharomyceta;Pezizomycotina;leotiomyceta;Eurotiomycetes;Eurotiomycetidae;*Eurotiales*;Thermoascaceae;Byssochlamys;Byssochlamys spectabilis;Byssochlamys spectabilis No. 5
Eurotiomycetes	1	jgi|Aspnid1|6885|AN12129	0.220588	1.86083e-05	0.000107957	gi|67904012|ref|XP_682262.1|	100	0	gi|671160625|ref|XP_008718620.1|	0.352941	0.625	root;cellular organisms;Eukaryota;Opisthokonta;Fungi;Dikarya;Ascomycota;saccharomyceta;Pezizomycotina;leotiomyceta;*Eurotiomycetes*;Chaetothyriomycetidae;Chaetothyriales;Cyphellophoraceae;Cyphellophora;Cyphellophora europaea;Cyphellophora europaea CBS 101466
leotiomyceta	2	jgi|Aspnid1|5723|AN0992	0.220585	1.86157e-05	0.000107957	gi|67517551|ref|XP_658596.1|	100	0	gi|682261817|gb|KFX89097.1|	0.411765	0.505068	root;cellular organisms;Eukaryota;Opisthokonta;Fungi;Dikarya;Ascomycota;saccharomyceta;Pezizomycotina;*leotiomyceta*;sordariomyceta;Leotiomycetes;Leotiomycetes incertae sedis;Pseudeurotiaceae;Pseudogymnoascus;Pseudogymnoascus pannorum;Pseudogymnoascus pannorum VKM F-3557
leotiomyceta	14	jgi|Aspnid1|535|AN4630	0.220084	1.98824e-05	0.000113539	gi|67536920|ref|XP_662234.1|	97.02	0	gi|662528909|gb|KEQ86285.1|	0.411765	0.731445	root;cellular organisms;Eukaryota;Opisthokonta;Fungi;Dikarya;Ascomycota;saccharomyceta;Pezizomycotina;*leotiomyceta*;dothideomyceta;Dothideomycetes;Dothideomycetidae;Dothideales;Aureobasidiaceae;Aureobasidium;Aureobasidium pullulans;Aureobasidium pullulans EXF-150
leotiomyceta	27	jgi|Aspnid1|3092|AN7088	0.22002	2.005e-05	0.000113539	gi|67541849|ref|XP_664692.1|	100	0	gi|682310424|gb|KFY18742.1|	0.411765	0.771694	root;cellular organisms;Eukaryota;Opisthokonta;Fungi;Dikarya;Ascomycota;saccharomyceta;Pezizomycotina;*leotiomyceta*;sordariomyceta;Leotiomycetes;Leotiomycetes incertae sedis;Pseudeurotiaceae;Pseudogymnoascus;Pseudogymnoascus pannorum;Pseudogymnoascus pannorum VKM F-3775
Aspergillaceae	7	jgi|Aspnid1|6845|AN9032	0.219291	2.20561e-05	0.000122027	gi|67904090|ref|XP_682301.1|	100	0	gi|255947992|ref|XP_002564763.1|	0.176471	0.820242	root;cellular organisms;Eukaryota;Opisthokonta;Fungi;Dikarya;Ascomycota;saccharomyceta;Pezizomycotina;leotiomyceta;Eurotiomycetes;Eurotiomycetidae;Eurotiales;*Aspergillaceae*;Penicillium;Penicillium chrysogenum complex;Penicillium rubens;Penicillium rubens Wisconsin 54-1255
leotiomyceta	8	jgi|Aspnid1|1234|AN11099	0.219308	2.20072e-05	0.000122027	gi|259483185|tpe|CBF78356.1|	100	0	gi|342890359|gb|EGU89182.1|	0.411765	0.558108	root;cellular organisms;Eukaryota;Opisthokonta;Fungi;Dikarya;Ascomycota;saccharomyceta;Pezizomycotina;*leotiomyceta*;sordariomyceta;Sordariomycetes;Hypocreomycetidae;Hypocreales;Nectriaceae;Fusarium;Fusarium oxysporum species complex;Fusarium oxysporum;Fusarium oxysporum Fo5176
leotiomyceta	1	jgi|Aspnid1|6647|AN10023	0.217578	2.75451e-05	0.000144113	gi|67515741|ref|XP_657756.1|	100	0	gi|407918059|gb|EKG11347.1|	0.411765	0.528403	root;cellular organisms;Eukaryota;Opisthokonta;Fungi;Dikarya;Ascomycota;saccharomyceta;Pezizomycotina;*leotiomyceta*;dothideomyceta;Dothideomycetes;Dothideomycetes incertae sedis;Botryosphaeriales;Botryosphaeriaceae;Macrophomina;Macrophomina phaseolina;Macrophomina phaseolina MS6
leotiomyceta	21	jgi|Aspnid1|10561|AN10662	0.217908	2.63959e-05	0.000144113	gi|259485205|tpe|CBF82052.1|	100	0	gi|530476672|gb|EQB56537.1|	0.411765	0.741935	root;cellular organisms;Eukaryota;Opisthokonta;Fungi;Dikarya;Ascomycota;saccharomyceta;Pezizomycotina;*leotiomyceta*;sordariomyceta;Sordariomycetes;Hypocreomycetidae;Glomerellales;Glomerellaceae;Colletotrichum;Colletotrichum gloeosporioides;Colletotrichum gloeosporioides Cg-14
Aspergillus	3	jgi|Aspnid1|10180|AN5696	0.217791	2.67981e-05	0.000144113	gi|259484830|tpe|CBF81387.1|	100	3e-06	gi|317139011|ref|XP_003189116.1|	0.117647	0.870293	root;cellular organisms;Eukaryota;Opisthokonta;Fungi;Dikarya;Ascomycota;saccharomyceta;Pezizomycotina;leotiomyceta;Eurotiomycetes;Eurotiomycetidae;Eurotiales;Aspergillaceae;*Aspergillus*;Aspergillus oryzae;Aspergillus oryzae RIB40
leotiomyceta	8	jgi|Aspnid1|6215|AN0534	0.217657	2.72657e-05	0.000144113	gi|67516505|ref|XP_658138.1|	100	2e-136	gi|531866585|gb|EQL03382.1|	0.411765	0.581633	root;cellular organisms;Eukaryota;Opisthokonta;Fungi;Dikarya;Ascomycota;saccharomyceta;Pezizomycotina;*leotiomyceta*;sordariomyceta;Sordariomycetes;Hypocreomycetidae;Hypocreales;Ophiocordycipitaceae;Ophiocordyceps;Ophiocordyceps sinensis;Ophiocordyceps sinensis CO18
Eurotiomycetes	9	jgi|Aspnid1|8326|AN2544	0.217738	2.69821e-05	0.000144113	gi|67524173|ref|XP_660148.1|	100	0	gi|671163955|ref|XP_008722444.1|	0.352941	0.697431	root;cellular organisms;Eukaryota;Opisthokonta;Fungi;Dikarya;Ascomycota;saccharomyceta;Pezizomycotina;leotiomyceta;*Eurotiomycetes*;Chaetothyriomycetidae;Chaetothyriales;Herpotrichiellaceae;Cladophialophora;Cladophialophora carrionii;Cladophialophora carrionii CBS 160.54
leotiomyceta	1	jgi|Aspnid1|3710|AN7831	0.215791	3.46369e-05	0.000179269	gi|67901688|ref|XP_681100.1|	100	6e-130	gi|330915299|ref|XP_003296974.1|	0.411765	0.524064	root;cellular organisms;Eukaryota;Opisthokonta;Fungi;Dikarya;Ascomycota;saccharomyceta;Pezizomycotina;*leotiomyceta*;dothideomyceta;Dothideomycetes;Pleosporomycetidae;Pleosporales;Pleosporineae;Pleosporaceae;Pyrenophora;Pyrenophora teres;Pyrenophora teres f. teres;Pyrenophora teres f. teres 0-1
leotiomyceta	1	jgi|Aspnid1|3809|AN6417	0.215355	3.66126e-05	0.000187478	gi|67540494|ref|XP_664021.1|	100	0	gi|636752305|ref|XP_008078326.1|	0.411765	0.523005	root;cellular organisms;Eukaryota;Opisthokonta;Fungi;Dikarya;Ascomycota;saccharomyceta;Pezizomycotina;*leotiomyceta*;sordariomyceta;Leotiomycetes;Helotiales;Helotiaceae;Glarea;Glarea lozoyensis;Glarea lozoyensis ATCC 20868
leotiomyceta	1	jgi|Aspnid1|9328|AN2832	0.214737	3.95963e-05	0.000200622	gi|67524749|ref|XP_660436.1|	100	5e-129	gi|358384410|gb|EHK22041.1|	0.411765	0.521505	root;cellular organisms;Eukaryota;Opisthokonta;Fungi;Dikarya;Ascomycota;saccharomyceta;Pezizomycotina;*leotiomyceta*;sordariomyceta;Sordariomycetes;Hypocreomycetidae;Hypocreales;Hypocreaceae;Trichoderma;Trichoderma virens;Trichoderma virens Gv29-8
leotiomyceta	13	jgi|Aspnid1|36|AN5065	0.214549	4.05486e-05	0.000200724	gi|67537790|ref|XP_662669.1|	100	4e-75	gi|330924731|ref|XP_003300757.1|	0.411765	0.659389	root;cellular organisms;Eukaryota;Opisthokonta;Fungi;Dikarya;Ascomycota;saccharomyceta;Pezizomycotina;*leotiomyceta*;dothideomyceta;Dothideomycetes;Pleosporomycetidae;Pleosporales;Pleosporineae;Pleosporaceae;Pyrenophora;Pyrenophora teres;Pyrenophora teres f. teres;Pyrenophora teres f. teres 0-1
leotiomyceta	1	jgi|Aspnid1|1424|AN7998	0.214609	4.02424e-05	0.000200724	gi|67902022|ref|XP_681267.1|	100	0	gi|116200602|ref|XP_001226113.1|	0.411765	0.521193	root;cellular organisms;Eukaryota;Opisthokonta;Fungi;Dikarya;Ascomycota;saccharomyceta;Pezizomycotina;*leotiomyceta*;sordariomyceta;Sordariomycetes;Sordariomycetidae;Sordariales;Chaetomiaceae;Chaetomium;Chaetomium globosum;Chaetomium globosum CBS 148.51
leotiomyceta	4	jgi|Aspnid1|9893|AN5095	0.214487	4.08674e-05	0.000200724	gi|67537850|ref|XP_662699.1|	100	7e-164	gi|6683624|dbj|BAA89272.1|	0.411765	0.571121	root;cellular organisms;Eukaryota;Opisthokonta;Fungi;Dikarya;Ascomycota;saccharomyceta;Pezizomycotina;*leotiomyceta*;dothideomyceta;Dothideomycetes;Pleosporomycetidae;Pleosporales;Pleosporineae;Pleosporaceae;Alternaria;Alternaria alternata group;Alternaria alternata
leotiomyceta	32	jgi|Aspnid1|10356|AN5543	0.214348	4.15907e-05	0.000202214	gi|67538746|ref|XP_663147.1|	100	2e-78	gi|302882171|ref|XP_003039996.1|	0.411765	0.958159	root;cellular organisms;Eukaryota;Opisthokonta;Fungi;Dikarya;Ascomycota;saccharomyceta;Pezizomycotina;*leotiomyceta*;sordariomyceta;Sordariomycetes;Hypocreomycetidae;Hypocreales;Nectriaceae;Fusarium;Fusarium solani species complex;Nectria haematococca;Nectria haematococca mpVI;Nectria haematococca mpVI 77-13-4
Aspergillaceae	20	jgi|Aspnid1|2528|AN3640	0.214054	4.31607e-05	0.000207694	gi|67526365|ref|XP_661244.1|	100	0	gi|119473444|ref|XP_001258616.1|	0.176471	0.913761	root;cellular organisms;Eukaryota;Opisthokonta;Fungi;Dikarya;Ascomycota;saccharomyceta;Pezizomycotina;leotiomyceta;Eurotiomycetes;Eurotiomycetidae;Eurotiales;*Aspergillaceae*;Neosartorya;Neosartorya fischeri group;Neosartorya fischeri;Neosartorya fischeri NRRL 181
Eurotiomycetes	29	jgi|Aspnid1|1991|AN4108	0.213977	4.3581e-05	0.000207694	gi|67527662|ref|XP_661712.1|	100	0	gi|671158957|ref|XP_008717898.1|	0.352941	0.760163	root;cellular organisms;Eukaryota;Opisthokonta;Fungi;Dikarya;Ascomycota;saccharomyceta;Pezizomycotina;leotiomyceta;*Eurotiomycetes*;Chaetothyriomycetidae;Chaetothyriales;Cyphellophoraceae;Cyphellophora;Cyphellophora europaea;Cyphellophora europaea CBS 101466
leotiomyceta	9	jgi|Aspnid1|834|AN4363	0.213574	4.58448e-05	0.000216341	gi|67528330|ref|XP_661967.1|	100	0	gi|682290893|gb|KFY07455.1|	0.411765	0.559813	root;cellular organisms;Eukaryota;Opisthokonta;Fungi;Dikarya;Ascomycota;saccharomyceta;Pezizomycotina;*leotiomyceta*;sordariomyceta;Leotiomycetes;Leotiomycetes incertae sedis;Pseudeurotiaceae;Pseudogymnoascus;Pseudogymnoascus pannorum;Pseudogymnoascus pannorum VKM F-4246
Eurotiomycetes	3	jgi|Aspnid1|8375|AN2586	0.21329	4.75064e-05	0.000222005	gi|67524257|ref|XP_660190.1|	100	0	gi|628314317|ref|XP_007735856.1|	0.352941	0.575143	root;cellular organisms;Eukaryota;Opisthokonta;Fungi;Dikarya;Ascomycota;saccharomyceta;Pezizomycotina;leotiomyceta;*Eurotiomycetes*;Chaetothyriomycetidae;Chaetothyriales;Herpotrichiellaceae;Capronia;Capronia epimyces;Capronia epimyces CBS 606.96
leotiomyceta	1	jgi|Aspnid1|5174|AN9329	0.21264	5.15257e-05	0.000238473	gi|67904684|ref|XP_682598.1|	92.47	0	gi|407924469|gb|EKG17507.1|	0.411765	0.516411	root;cellular organisms;Eukaryota;Opisthokonta;Fungi;Dikarya;Ascomycota;saccharomyceta;Pezizomycotina;*leotiomyceta*;dothideomyceta;Dothideomycetes;Dothideomycetes incertae sedis;Botryosphaeriales;Botryosphaeriaceae;Macrophomina;Macrophomina phaseolina;Macrophomina phaseolina MS6
Eurotiomycetes	7	jgi|Aspnid1|309|AN4827	0.211729	5.77019e-05	0.000264514	gi|67537314|ref|XP_662431.1|	100	0	gi|628271311|ref|XP_007727344.1|	0.352941	0.626384	root;cellular organisms;Eukaryota;Opisthokonta;Fungi;Dikarya;Ascomycota;saccharomyceta;Pezizomycotina;leotiomyceta;*Eurotiomycetes*;Chaetothyriomycetidae;Chaetothyriales;Herpotrichiellaceae;Capronia;Capronia coronata;Capronia coronata CBS 617.96
leotiomyceta	46	jgi|Aspnid1|5172|AN9327	0.210554	6.67021e-05	0.000300057	gi|67904680|ref|XP_682596.1|	100	0	gi|477537651|gb|ENH89101.1|	0.411765	0.820257	root;cellular organisms;Eukaryota;Opisthokonta;Fungi;Dikarya;Ascomycota;saccharomyceta;Pezizomycotina;*leotiomyceta*;sordariomyceta;Sordariomycetes;Hypocreomycetidae;Glomerellales;Glomerellaceae;Colletotrichum;Colletotrichum orbiculare;Colletotrichum orbiculare MAFF 240422
leotiomyceta	6	jgi|Aspnid1|2608|AN10428	0.210557	6.66775e-05	0.000300057	gi|259481905|tpe|CBF75862.1|	100	0	gi|631393356|ref|XP_007931058.1|	0.411765	0.512588	root;cellular organisms;Eukaryota;Opisthokonta;Fungi;Dikarya;Ascomycota;saccharomyceta;Pezizomycotina;*leotiomyceta*;dothideomyceta;Dothideomycetes;Dothideomycetidae;Capnodiales;Mycosphaerellaceae;Pseudocercospora;Pseudocercospora fijiensis;Pseudocercospora fijiensis CIRAD86
leotiomyceta	1	jgi|Aspnid1|6210|AN0539	0.210464	6.74434e-05	0.000300121	gi|67516515|ref|XP_658143.1|	97.73	0	gi|640920210|gb|KDN64682.1|	0.411765	0.511127	root;cellular organisms;Eukaryota;Opisthokonta;Fungi;Dikarya;Ascomycota;saccharomyceta;Pezizomycotina;*leotiomyceta*;sordariomyceta;Sordariomycetes;Hypocreomycetidae;Glomerellales;Glomerellaceae;Colletotrichum;Colletotrichum sublineola
leotiomyceta	8	jgi|Aspnid1|9721|AN11078	0.210327	6.85868e-05	0.000300121	gi|259484364|tpe|CBF80520.1|	100	0	gi|530460713|gb|EQB43991.1|	0.411765	0.544949	root;cellular organisms;Eukaryota;Opisthokonta;Fungi;Dikarya;Ascomycota;saccharomyceta;Pezizomycotina;*leotiomyceta*;sordariomyceta;Sordariomycetes;Hypocreomycetidae;Glomerellales;Glomerellaceae;Colletotrichum;Colletotrichum gloeosporioides;Colletotrichum gloeosporioides Cg-14
leotiomyceta	9	jgi|Aspnid1|10473|AN5435	0.210358	6.83265e-05	0.000300121	gi|67538530|ref|XP_663039.1|	89.37	0	gi|407922955|gb|EKG16045.1|	0.411765	0.594374	root;cellular organisms;Eukaryota;Opisthokonta;Fungi;Dikarya;Ascomycota;saccharomyceta;Pezizomycotina;*leotiomyceta*;dothideomyceta;Dothideomycetes;Dothideomycetes incertae sedis;Botryosphaeriales;Botryosphaeriaceae;Macrophomina;Macrophomina phaseolina;Macrophomina phaseolina MS6
leotiomyceta	35	jgi|Aspnid1|9385|AN2783	0.210241	6.93138e-05	0.00030057	gi|67524651|ref|XP_660387.1|	100	0	gi|477529856|gb|ENH81600.1|	0.411765	0.76	root;cellular organisms;Eukaryota;Opisthokonta;Fungi;Dikarya;Ascomycota;saccharomyceta;Pezizomycotina;*leotiomyceta*;sordariomyceta;Sordariomycetes;Hypocreomycetidae;Glomerellales;Glomerellaceae;Colletotrichum;Colletotrichum orbiculare;Colletotrichum orbiculare MAFF 240422
leotiomyceta	1	jgi|Aspnid1|10401|AN5503	0.209774	7.33902e-05	0.000314913	gi|67538666|ref|XP_663107.1|	100	0	gi|453080991|gb|EMF09041.1|	0.411765	0.509452	root;cellular organisms;Eukaryota;Opisthokonta;Fungi;Dikarya;Ascomycota;saccharomyceta;Pezizomycotina;*leotiomyceta*;dothideomyceta;Dothideomycetes;Dothideomycetidae;Capnodiales;Mycosphaerellaceae;Sphaerulina;Sphaerulina musiva;Sphaerulina musiva SO2202
Aspergillaceae	7	jgi|Aspnid1|6849|AN9028	0.209714	7.393e-05	0.000314913	gi|67904082|ref|XP_682297.1|	100	0	gi|255947984|ref|XP_002564759.1|	0.176471	0.833333	root;cellular organisms;Eukaryota;Opisthokonta;Fungi;Dikarya;Ascomycota;saccharomyceta;Pezizomycotina;leotiomyceta;Eurotiomycetes;Eurotiomycetidae;Eurotiales;*Aspergillaceae*;Penicillium;Penicillium chrysogenum complex;Penicillium rubens;Penicillium rubens Wisconsin 54-1255
leotiomyceta	23	jgi|Aspnid1|8744|AN3355	0.209469	7.61733e-05	0.000321623	gi|67525795|ref|XP_660959.1|	98.45	0	gi|530464087|gb|EQB46574.1|	0.411765	0.689469	root;cellular organisms;Eukaryota;Opisthokonta;Fungi;Dikarya;Ascomycota;saccharomyceta;Pezizomycotina;*leotiomyceta*;sordariomyceta;Sordariomycetes;Hypocreomycetidae;Glomerellales;Glomerellaceae;Colletotrichum;Colletotrichum gloeosporioides;Colletotrichum gloeosporioides Cg-14
leotiomyceta	17	jgi|Aspnid1|1938|AN4156	0.209372	7.7079e-05	0.000322617	gi|67527764|ref|XP_661760.1|	93.68	0	gi|615442790|ref|XP_007592230.1|	0.411765	0.630542	root;cellular organisms;Eukaryota;Opisthokonta;Fungi;Dikarya;Ascomycota;saccharomyceta;Pezizomycotina;*leotiomyceta*;sordariomyceta;Sordariomycetes;Hypocreomycetidae;Glomerellales;Glomerellaceae;Colletotrichum;Colletotrichum fioriniae;Colletotrichum fioriniae PJ7
Aspergillaceae	10	jgi|Aspnid1|2146|AN12039	0.209138	7.93059e-05	0.000329076	gi|67527023|ref|XP_661573.1|	99.18	3e-168	gi|525580018|gb|EPS26268.1|	0.176471	0.782961	root;cellular organisms;Eukaryota;Opisthokonta;Fungi;Dikarya;Ascomycota;saccharomyceta;Pezizomycotina;leotiomyceta;Eurotiomycetes;Eurotiomycetidae;Eurotiales;*Aspergillaceae*;Penicillium;Penicillium oxalicum;Penicillium oxalicum 114-2
Aspergillaceae	6	jgi|Aspnid1|7742|AN2033	0.208897	8.16625e-05	0.000335958	gi|67523153|ref|XP_659637.1|	100	0	gi|700492949|gb|KGO76910.1|	0.176471	0.941758	root;cellular organisms;Eukaryota;Opisthokonta;Fungi;Dikarya;Ascomycota;saccharomyceta;Pezizomycotina;leotiomyceta;Eurotiomycetes;Eurotiomycetidae;Eurotiales;*Aspergillaceae*;Penicillium;Penicillium italicum
leotiomyceta	51	jgi|Aspnid1|9324|AN2835	0.208706	8.35769e-05	0.00034092	gi|259486233|tpe|CBF83909.1|	100	0	gi|584146289|gb|EWG55543.1|	0.411765	0.856354	root;cellular organisms;Eukaryota;Opisthokonta;Fungi;Dikarya;Ascomycota;saccharomyceta;Pezizomycotina;*leotiomyceta*;sordariomyceta;Sordariomycetes;Hypocreomycetidae;Hypocreales;Nectriaceae;Fusarium;Fusarium fujikuroi species complex;Fusarium verticillioides;Fusarium verticillioides 7600
leotiomyceta	1	jgi|Aspnid1|2245|AN3885	0.208339	8.73743e-05	0.000349808	gi|67526855|ref|XP_661489.1|	100	0	gi|156059170|ref|XP_001595508.1|	0.411765	0.505967	root;cellular organisms;Eukaryota;Opisthokonta;Fungi;Dikarya;Ascomycota;saccharomyceta;Pezizomycotina;*leotiomyceta*;sordariomyceta;Leotiomycetes;Helotiales;Sclerotiniaceae;Sclerotinia;Sclerotinia sclerotiorum;Sclerotinia sclerotiorum 1980 UF-70
leotiomyceta	1	jgi|Aspnid1|9691|AN8398	0.208356	8.71949e-05	0.000349808	gi|67902822|ref|XP_681667.1|	100	0	gi|672794805|gb|KFH45371.1|	0.411765	0.506008	root;cellular organisms;Eukaryota;Opisthokonta;Fungi;Dikarya;Ascomycota;saccharomyceta;Pezizomycotina;*leotiomyceta*;sordariomyceta;Sordariomycetes;Hypocreomycetidae;Hypocreales;mitosporic Hypocreales;Acremonium;Acremonium chrysogenum;Acremonium chrysogenum ATCC 11550
Aspergillaceae	5	jgi|Aspnid1|6848|AN9029	0.208286	8.7936e-05	0.000349808	gi|67904084|ref|XP_682298.1|	100	0	gi|255947986|ref|XP_002564760.1|	0.176471	0.834443	root;cellular organisms;Eukaryota;Opisthokonta;Fungi;Dikarya;Ascomycota;saccharomyceta;Pezizomycotina;leotiomyceta;Eurotiomycetes;Eurotiomycetidae;Eurotiales;*Aspergillaceae*;Penicillium;Penicillium chrysogenum complex;Penicillium rubens;Penicillium rubens Wisconsin 54-1255
leotiomyceta	15	jgi|Aspnid1|7786|AN2075	0.2079	9.21299e-05	0.000363487	gi|67523237|ref|XP_659679.1|	96.93	0	gi|666406371|gb|KEY71705.1|	0.411765	0.666393	root;cellular organisms;Eukaryota;Opisthokonta;Fungi;Dikarya;Ascomycota;saccharomyceta;Pezizomycotina;*leotiomyceta*;sordariomyceta;Sordariomycetes;Hypocreomycetidae;Hypocreales;mitosporic Hypocreales;Stachybotrys;Stachybotrys chartarum;Stachybotrys chartarum IBT 7711
leotiomyceta	1	jgi|Aspnid1|4865|AN6791	0.207748	9.38324e-05	0.000367195	gi|67541242|ref|XP_664395.1|	100	0	gi|682337009|gb|KFY33396.1|	0.411765	0.504532	root;cellular organisms;Eukaryota;Opisthokonta;Fungi;Dikarya;Ascomycota;saccharomyceta;Pezizomycotina;*leotiomyceta*;sordariomyceta;Leotiomycetes;Leotiomycetes incertae sedis;Pseudeurotiaceae;Pseudogymnoascus;Pseudogymnoascus pannorum;Pseudogymnoascus pannorum VKM F-4513 (FW-928)
leotiomyceta	10	jgi|Aspnid1|1655|AN8199	0.207645	9.50029e-05	0.000367414	gi|67902424|ref|XP_681468.1|	97.65	0	gi|682371590|gb|KFY56837.1|	0.411765	0.724138	root;cellular organisms;Eukaryota;Opisthokonta;Fungi;Dikarya;Ascomycota;saccharomyceta;Pezizomycotina;*leotiomyceta*;sordariomyceta;Leotiomycetes;Leotiomycetes incertae sedis;Pseudeurotiaceae;Pseudogymnoascus;Pseudogymnoascus pannorum;Pseudogymnoascus pannorum VKM F-4515 (FW-2607)
Aspergillaceae	50	jgi|Aspnid1|4731|AN6672	0.207609	9.54152e-05	0.000367414	gi|67541004|ref|XP_664276.1|	100	3e-99	gi|255956467|ref|XP_002568986.1|	0.176471	0.812287	root;cellular organisms;Eukaryota;Opisthokonta;Fungi;Dikarya;Ascomycota;saccharomyceta;Pezizomycotina;leotiomyceta;Eurotiomycetes;Eurotiomycetidae;Eurotiales;*Aspergillaceae*;Penicillium;Penicillium chrysogenum complex;Penicillium rubens;Penicillium rubens Wisconsin 54-1255
leotiomyceta	1	jgi|Aspnid1|10434|AN5471	0.207307	9.89409e-05	0.000377967	gi|67538602|ref|XP_663075.1|	100	0	gi|729181719|emb|CEJ92880.1|	0.411765	0.50346	root;cellular organisms;Eukaryota;Opisthokonta;Fungi;Dikarya;Ascomycota;saccharomyceta;Pezizomycotina;*leotiomyceta*;sordariomyceta;Sordariomycetes;Hypocreomycetidae;Hypocreales;Clavicipitaceae;Torrubiella;Torrubiella hemipterigena
leotiomyceta	10	jgi|Aspnid1|8422|AN9223	0.206951	0.000103254	0.000382052	gi|67904472|ref|XP_682492.1|	100	0	gi|682372196|gb|KFY57336.1|	0.411765	0.588333	root;cellular organisms;Eukaryota;Opisthokonta;Fungi;Dikarya;Ascomycota;saccharomyceta;Pezizomycotina;*leotiomyceta*;sordariomyceta;Leotiomycetes;Leotiomycetes incertae sedis;Pseudeurotiaceae;Pseudogymnoascus;Pseudogymnoascus pannorum;Pseudogymnoascus pannorum VKM F-4515 (FW-2607)
leotiomyceta	1	jgi|Aspnid1|1104|AN8717	0.207024	0.000102355	0.000382052	gi|67903460|ref|XP_681986.1|	100	0	gi|682390218|gb|KFY70703.1|	0.411765	0.502773	root;cellular organisms;Eukaryota;Opisthokonta;Fungi;Dikarya;Ascomycota;saccharomyceta;Pezizomycotina;*leotiomyceta*;sordariomyceta;Leotiomycetes;Leotiomycetes incertae sedis;Pseudeurotiaceae;Pseudogymnoascus;Pseudogymnoascus pannorum;Pseudogymnoascus pannorum VKM F-103
leotiomyceta	1	jgi|Aspnid1|2806|AN7344	0.206949	0.000103279	0.000382052	gi|67900714|ref|XP_680613.1|	100	0	gi|682309972|gb|KFY18433.1|	0.411765	0.502591	root;cellular organisms;Eukaryota;Opisthokonta;Fungi;Dikarya;Ascomycota;saccharomyceta;Pezizomycotina;*leotiomyceta*;sordariomyceta;Leotiomycetes;Leotiomycetes incertae sedis;Pseudeurotiaceae;Pseudogymnoascus;Pseudogymnoascus pannorum;Pseudogymnoascus pannorum VKM F-4281 (FW-2241)
leotiomyceta	1	jgi|Aspnid1|9583|AN8305	0.20684	0.000104635	0.000382052	gi|67902636|ref|XP_681574.1|	100	4e-151	gi|729181719|emb|CEJ92880.1|	0.411765	0.502326	root;cellular organisms;Eukaryota;Opisthokonta;Fungi;Dikarya;Ascomycota;saccharomyceta;Pezizomycotina;*leotiomyceta*;sordariomyceta;Sordariomycetes;Hypocreomycetidae;Hypocreales;Clavicipitaceae;Torrubiella;Torrubiella hemipterigena
leotiomyceta	34	jgi|Aspnid1|2133|AN10494	0.206829	0.000104773	0.000382052	gi|259481441|tpe|CBF74962.1|	100	0	gi|662516154|gb|KEQ73718.1|	0.411765	0.821006	root;cellular organisms;Eukaryota;Opisthokonta;Fungi;Dikarya;Ascomycota;saccharomyceta;Pezizomycotina;*leotiomyceta*;dothideomyceta;Dothideomycetes;Dothideomycetidae;Dothideales;Aureobasidiaceae;Aureobasidium;Aureobasidium namibiae;Aureobasidium namibiae CBS 147.97
leotiomyceta	5	jgi|Aspnid1|10587|AN5330	0.207064	0.000101866	0.000382052	gi|67538320|ref|XP_662934.1|	100	4e-134	gi|629733449|ref|XP_007825598.1|	0.411765	0.579221	root;cellular organisms;Eukaryota;Opisthokonta;Fungi;Dikarya;Ascomycota;saccharomyceta;Pezizomycotina;*leotiomyceta*;sordariomyceta;Sordariomycetes;Hypocreomycetidae;Hypocreales;Clavicipitaceae;mitosporic Clavicipitaceae;Metarhizium;Metarhizium robertsii;Metarhizium robertsii ARSEF 23
leotiomyceta	1	jgi|Aspnid1|2769|AN7376	0.206644	0.000107115	0.000387657	gi|259483264|tpe|CBF78507.1|	100	0	gi|302913841|ref|XP_003051013.1|	0.411765	0.50185	root;cellular organisms;Eukaryota;Opisthokonta;Fungi;Dikarya;Ascomycota;saccharomyceta;Pezizomycotina;*leotiomyceta*;sordariomyceta;Sordariomycetes;Hypocreomycetidae;Hypocreales;Nectriaceae;Fusarium;Fusarium solani species complex;Nectria haematococca;Nectria haematococca mpVI;Nectria haematococca mpVI 77-13-4
leotiomyceta	1	jgi|Aspnid1|8330|AN2548	0.206507	0.000108881	0.000391108	gi|259487979|tpe|CBF87074.1|	100	0	gi|116195756|ref|XP_001223690.1|	0.411765	0.501517	root;cellular organisms;Eukaryota;Opisthokonta;Fungi;Dikarya;Ascomycota;saccharomyceta;Pezizomycotina;*leotiomyceta*;sordariomyceta;Sordariomycetes;Sordariomycetidae;Sordariales;Chaetomiaceae;Chaetomium;Chaetomium globosum;Chaetomium globosum CBS 148.51
leotiomyceta	1	jgi|Aspnid1|9618|AN8336	0.20627	0.000112001	0.000399336	gi|67902698|ref|XP_681605.1|	77.19	1e-131	gi|358393099|gb|EHK42500.1|	0.411765	0.500942	root;cellular organisms;Eukaryota;Opisthokonta;Fungi;Dikarya;Ascomycota;saccharomyceta;Pezizomycotina;*leotiomyceta*;sordariomyceta;Sordariomycetes;Hypocreomycetidae;Hypocreales;Hypocreaceae;Trichoderma;Trichoderma atroviride;Trichoderma atroviride IMI 206040
leotiomyceta	31	jgi|Aspnid1|1057|AN11124	0.206145	0.000113681	0.000402344	gi|259483046|tpe|CBF78092.1|	100	7e-90	gi|682391867|gb|KFY71545.1|	0.411765	0.791822	root;cellular organisms;Eukaryota;Opisthokonta;Fungi;Dikarya;Ascomycota;saccharomyceta;Pezizomycotina;*leotiomyceta*;sordariomyceta;Leotiomycetes;Leotiomycetes incertae sedis;Pseudeurotiaceae;Pseudogymnoascus;Pseudogymnoascus pannorum;Pseudogymnoascus pannorum VKM F-103
leotiomyceta	6	jgi|Aspnid1|1225|AN8608	0.206026	0.000115301	0.000405101	gi|67903242|ref|XP_681877.1|	90.64	7e-128	gi|358389865|gb|EHK27457.1|	0.411765	0.552632	root;cellular organisms;Eukaryota;Opisthokonta;Fungi;Dikarya;Ascomycota;saccharomyceta;Pezizomycotina;*leotiomyceta*;sordariomyceta;Sordariomycetes;Hypocreomycetidae;Hypocreales;Hypocreaceae;Trichoderma;Trichoderma virens;Trichoderma virens Gv29-8
Eurotiales	4	jgi|Aspnid1|1315|AN7894	0.205435	0.000123677	0.000431377	gi|259480642|tpe|CBF73473.1|	100	3e-75	gi|242821866|ref|XP_002487768.1|	0.235294	0.873913	root;cellular organisms;Eukaryota;Opisthokonta;Fungi;Dikarya;Ascomycota;saccharomyceta;Pezizomycotina;leotiomyceta;Eurotiomycetes;Eurotiomycetidae;*Eurotiales*;Trichocomaceae;Talaromyces;Talaromyces stipitatus;Talaromyces stipitatus ATCC 10500
leotiomyceta	10	jgi|Aspnid1|1592|AN8146	0.205189	0.000127328	0.000437769	gi|67902318|ref|XP_681415.1|	100	0	gi|629731480|ref|XP_007824969.1|	0.411765	0.548798	root;cellular organisms;Eukaryota;Opisthokonta;Fungi;Dikarya;Ascomycota;saccharomyceta;Pezizomycotina;*leotiomyceta*;sordariomyceta;Sordariomycetes;Hypocreomycetidae;Hypocreales;Clavicipitaceae;mitosporic Clavicipitaceae;Metarhizium;Metarhizium robertsii;Metarhizium robertsii ARSEF 23
Eurotiales	2	jgi|Aspnid1|7733|AN2023	0.205235	0.000126638	0.000437769	gi|259487390|tpe|CBF86030.1|	100	0	gi|212541560|ref|XP_002150935.1|	0.235294	0.82504	root;cellular organisms;Eukaryota;Opisthokonta;Fungi;Dikarya;Ascomycota;saccharomyceta;Pezizomycotina;leotiomyceta;Eurotiomycetes;Eurotiomycetidae;*Eurotiales*;Trichocomaceae;Talaromyces;Talaromyces marneffei;Talaromyces marneffei ATCC 18224
leotiomyceta	27	jgi|Aspnid1|1591|AN8145	0.205002	0.000130171	0.00044437	gi|67902316|ref|XP_681414.1|	100	2e-121	gi|629693749|ref|XP_007812166.1|	0.411765	0.730114	root;cellular organisms;Eukaryota;Opisthokonta;Fungi;Dikarya;Ascomycota;saccharomyceta;Pezizomycotina;*leotiomyceta*;sordariomyceta;Sordariomycetes;Hypocreomycetidae;Hypocreales;Clavicipitaceae;mitosporic Clavicipitaceae;Metarhizium;Metarhizium acridum;Metarhizium acridum CQMa 102
Eurotiales	3	jgi|Aspnid1|1319|AN11584	0.204864	0.000132307	0.000448482	gi|259480647|tpe|CBF73482.1|	100	9e-65	gi|242821885|ref|XP_002487772.1|	0.235294	0.836634	root;cellular organisms;Eukaryota;Opisthokonta;Fungi;Dikarya;Ascomycota;saccharomyceta;Pezizomycotina;leotiomyceta;Eurotiomycetes;Eurotiomycetidae;*Eurotiales*;Trichocomaceae;Talaromyces;Talaromyces stipitatus;Talaromyces stipitatus ATCC 10500
Eurotiomycetidae	5	jgi|Aspnid1|2874|AN7282	0.204487	0.000138312	0.000465557	gi|67900590|ref|XP_680551.1|	89.92	0	gi|225559667|gb|EEH07949.1|	0.294118	0.781716	root;cellular organisms;Eukaryota;Opisthokonta;Fungi;Dikarya;Ascomycota;saccharomyceta;Pezizomycotina;leotiomyceta;Eurotiomycetes;*Eurotiomycetidae*;Onygenales;Ajellomycetaceae;Histoplasma;Histoplasma capsulatum;Histoplasma capsulatum G186AR
Dikarya	19	jgi|Aspnid1|3702|AN7822	0.203713	0.000151449	0.000503567	gi|67901670|ref|XP_681091.1|	100	2e-86	gi|599093284|ref|XP_007378589.1|	0.647059	0.734615	root;cellular organisms;Eukaryota;Opisthokonta;Fungi;*Dikarya*;Basidiomycota;Agaricomycotina;Agaricomycetes;Agaricomycetes incertae sedis;Corticiales;Punctulariaceae;Punctularia;Punctularia strigosozonata;Punctularia strigosozonata HHB-11173 SS5
leotiomyceta	5	jgi|Aspnid1|9820|AN8511	0.203699	0.000151697	0.000503567	gi|67903048|ref|XP_681780.1|	88.56	0	gi|358392716|gb|EHK42120.1|	0.411765	0.532353	root;cellular organisms;Eukaryota;Opisthokonta;Fungi;Dikarya;Ascomycota;saccharomyceta;Pezizomycotina;*leotiomyceta*;sordariomyceta;Sordariomycetes;Hypocreomycetidae;Hypocreales;Hypocreaceae;Trichoderma;Trichoderma atroviride;Trichoderma atroviride IMI 206040
leotiomyceta	45	jgi|Aspnid1|2763|AN10933	0.203461	0.000155972	0.000512684	gi|259483258|tpe|CBF78495.1|	100	0	gi|682416517|gb|KFY87344.1|	0.411765	0.802385	root;cellular organisms;Eukaryota;Opisthokonta;Fungi;Dikarya;Ascomycota;saccharomyceta;Pezizomycotina;*leotiomyceta*;sordariomyceta;Leotiomycetes;Leotiomycetes incertae sedis;Pseudeurotiaceae;Pseudogymnoascus;Pseudogymnoascus pannorum;Pseudogymnoascus pannorum VKM F-4518 (FW-2643)
Aspergillaceae	6	jgi|Aspnid1|7744|AN2035	0.203428	0.000156574	0.000512684	gi|67523157|ref|XP_659639.1|	99.38	0	gi|700492947|gb|KGO76908.1|	0.176471	0.898804	root;cellular organisms;Eukaryota;Opisthokonta;Fungi;Dikarya;Ascomycota;saccharomyceta;Pezizomycotina;leotiomyceta;Eurotiomycetes;Eurotiomycetidae;Eurotiales;*Aspergillaceae*;Penicillium;Penicillium italicum
leotiomyceta	4	jgi|Aspnid1|6917|AN8964	0.203279	0.000159317	0.000518143	gi|67903954|ref|XP_682233.1|	92.61	0	gi|596653403|ref|XP_007273658.1|	0.411765	0.554555	root;cellular organisms;Eukaryota;Opisthokonta;Fungi;Dikarya;Ascomycota;saccharomyceta;Pezizomycotina;*leotiomyceta*;sordariomyceta;Sordariomycetes;Hypocreomycetidae;Glomerellales;Glomerellaceae;Colletotrichum;Colletotrichum gloeosporioides;Colletotrichum gloeosporioides Nara gc5
Aspergillaceae	7	jgi|Aspnid1|7741|AN2032	0.203214	0.000160528	0.000518577	gi|67523151|ref|XP_659636.1|	99.24	0	gi|700492950|gb|KGO76911.1|	0.176471	0.887239	root;cellular organisms;Eukaryota;Opisthokonta;Fungi;Dikarya;Ascomycota;saccharomyceta;Pezizomycotina;leotiomyceta;Eurotiomycetes;Eurotiomycetidae;Eurotiales;*Aspergillaceae*;Penicillium;Penicillium italicum
leotiomyceta	10	jgi|Aspnid1|10482|AN5426	0.202687	0.000170668	0.000544033	gi|67538512|ref|XP_663030.1|	100	0	gi|596667339|ref|XP_007276277.1|	0.411765	0.539528	root;cellular organisms;Eukaryota;Opisthokonta;Fungi;Dikarya;Ascomycota;saccharomyceta;Pezizomycotina;*leotiomyceta*;sordariomyceta;Sordariomycetes;Hypocreomycetidae;Glomerellales;Glomerellaceae;Colletotrichum;Colletotrichum gloeosporioides;Colletotrichum gloeosporioides Nara gc5
leotiomyceta	31	jgi|Aspnid1|1333|AN7911	0.202735	0.000169721	0.000544033	gi|67901848|ref|XP_681180.1|	100	0	gi|682372785|gb|KFY57788.1|	0.411765	0.790936	root;cellular organisms;Eukaryota;Opisthokonta;Fungi;Dikarya;Ascomycota;saccharomyceta;Pezizomycotina;*leotiomyceta*;sordariomyceta;Leotiomycetes;Leotiomycetes incertae sedis;Pseudeurotiaceae;Pseudogymnoascus;Pseudogymnoascus pannorum;Pseudogymnoascus pannorum VKM F-4515 (FW-2607)
leotiomyceta	7	jgi|Aspnid1|5131|AN9288	0.202353	0.000177402	0.000561777	gi|67904602|ref|XP_682557.1|	100	0	gi|682387776|gb|KFY69288.1|	0.411765	0.54359	root;cellular organisms;Eukaryota;Opisthokonta;Fungi;Dikarya;Ascomycota;saccharomyceta;Pezizomycotina;*leotiomyceta*;sordariomyceta;Leotiomycetes;Leotiomycetes incertae sedis;Pseudeurotiaceae;Pseudogymnoascus;Pseudogymnoascus pannorum;Pseudogymnoascus pannorum VKM F-4515 (FW-2607)
Eurotiomycetes	17	jgi|Aspnid1|10528|AN5384	0.202179	0.000181008	0.000569449	gi|67538428|ref|XP_662988.1|	100	0	gi|628303018|ref|XP_007740002.1|	0.352941	0.657627	root;cellular organisms;Eukaryota;Opisthokonta;Fungi;Dikarya;Ascomycota;saccharomyceta;Pezizomycotina;leotiomyceta;*Eurotiomycetes*;Chaetothyriomycetidae;Chaetothyriales;Herpotrichiellaceae;Cladophialophora;Cladophialophora psammophila;Cladophialophora psammophila CBS 110553
leotiomyceta	14	jgi|Aspnid1|3846|AN6382	0.201523	0.000195227	0.000610194	gi|67540424|ref|XP_663986.1|	100	0	gi|629685629|ref|XP_007808110.1|	0.411765	0.578746	root;cellular organisms;Eukaryota;Opisthokonta;Fungi;Dikarya;Ascomycota;saccharomyceta;Pezizomycotina;*leotiomyceta*;sordariomyceta;Sordariomycetes;Hypocreomycetidae;Hypocreales;Clavicipitaceae;mitosporic Clavicipitaceae;Metarhizium;Metarhizium acridum;Metarhizium acridum CQMa 102
leotiomyceta	24	jgi|Aspnid1|6850|AN9027	0.200504	0.000219399	0.00068132	gi|67904080|ref|XP_682296.1|	100	0	gi|453081468|gb|EMF09517.1|	0.411765	0.688042	root;cellular organisms;Eukaryota;Opisthokonta;Fungi;Dikarya;Ascomycota;saccharomyceta;Pezizomycotina;*leotiomyceta*;dothideomyceta;Dothideomycetes;Dothideomycetidae;Capnodiales;Mycosphaerellaceae;Sphaerulina;Sphaerulina musiva;Sphaerulina musiva SO2202
Eurotiales	15	jgi|Aspnid1|1314|AN7893	0.199649	0.000241807	0.000746092	gi|259480641|tpe|CBF73471.1|	100	0	gi|242821861|ref|XP_002487767.1|	0.235294	0.960294	root;cellular organisms;Eukaryota;Opisthokonta;Fungi;Dikarya;Ascomycota;saccharomyceta;Pezizomycotina;leotiomyceta;Eurotiomycetes;Eurotiomycetidae;*Eurotiales*;Trichocomaceae;Talaromyces;Talaromyces stipitatus;Talaromyces stipitatus ATCC 10500
Aspergillaceae	3	jgi|Aspnid1|6847|AN9030	0.198052	0.00028948	0.000887499	gi|67904086|ref|XP_682299.1|	100	0	gi|255947988|ref|XP_002564761.1|	0.176471	0.805477	root;cellular organisms;Eukaryota;Opisthokonta;Fungi;Dikarya;Ascomycota;saccharomyceta;Pezizomycotina;leotiomyceta;Eurotiomycetes;Eurotiomycetidae;Eurotiales;*Aspergillaceae*;Penicillium;Penicillium chrysogenum complex;Penicillium rubens;Penicillium rubens Wisconsin 54-1255
Eurotiomycetidae	4	jgi|Aspnid1|3121|AN7064	0.197964	0.000292346	0.000890613	gi|67541801|ref|XP_664668.1|	100	0	gi|119189619|ref|XP_001245416.1|	0.294118	0.616822	root;cellular organisms;Eukaryota;Opisthokonta;Fungi;Dikarya;Ascomycota;saccharomyceta;Pezizomycotina;leotiomyceta;Eurotiomycetes;*Eurotiomycetidae*;Onygenales;mitosporic Onygenales;Coccidioides;Coccidioides immitis;Coccidioides immitis RS
leotiomyceta	15	jgi|Aspnid1|8411|AN9232	0.197405	0.000311177	0.000942019	gi|67904490|ref|XP_682501.1|	99.22	0	gi|477527989|gb|ENH79781.1|	0.411765	0.571429	root;cellular organisms;Eukaryota;Opisthokonta;Fungi;Dikarya;Ascomycota;saccharomyceta;Pezizomycotina;*leotiomyceta*;sordariomyceta;Sordariomycetes;Hypocreomycetidae;Glomerellales;Glomerellaceae;Colletotrichum;Colletotrichum orbiculare;Colletotrichum orbiculare MAFF 240422
leotiomyceta	25	jgi|Aspnid1|9745|AN8446	0.197347	0.000313194	0.000942199	gi|67902918|ref|XP_681715.1|	100	0	gi|590034582|gb|EXK36440.1|	0.411765	0.675025	root;cellular organisms;Eukaryota;Opisthokonta;Fungi;Dikarya;Ascomycota;saccharomyceta;Pezizomycotina;*leotiomyceta*;sordariomyceta;Sordariomycetes;Hypocreomycetidae;Hypocreales;Nectriaceae;Fusarium;Fusarium oxysporum species complex;Fusarium oxysporum;Fusarium oxysporum f. sp. melonis;Fusarium oxysporum f. sp. melonis 26406
Eurotiales	4	jgi|Aspnid1|5884|AN10126	0.196851	0.000330948	0.000989425	gi|259488878|tpe|CBF88684.1|	100	0	gi|212539594|ref|XP_002149952.1|	0.235294	0.70565	root;cellular organisms;Eukaryota;Opisthokonta;Fungi;Dikarya;Ascomycota;saccharomyceta;Pezizomycotina;leotiomyceta;Eurotiomycetes;Eurotiomycetidae;*Eurotiales*;Trichocomaceae;Talaromyces;Talaromyces marneffei;Talaromyces marneffei ATCC 18224
Eurotiales	1	jgi|Aspnid1|1318|AN7897	0.196516	0.000343464	0.0010205	gi|67901820|ref|XP_681166.1|	100	0	gi|242821880|ref|XP_002487771.1|	0.235294	0.835192	root;cellular organisms;Eukaryota;Opisthokonta;Fungi;Dikarya;Ascomycota;saccharomyceta;Pezizomycotina;leotiomyceta;Eurotiomycetes;Eurotiomycetidae;*Eurotiales*;Trichocomaceae;Talaromyces;Talaromyces stipitatus;Talaromyces stipitatus ATCC 10500
leotiomyceta	18	jgi|Aspnid1|9834|AN8527	0.196042	0.000361926	0.00106876	gi|67903080|ref|XP_681796.1|	85.56	8e-169	gi|530462671|gb|EQB45520.1|	0.411765	0.618474	root;cellular organisms;Eukaryota;Opisthokonta;Fungi;Dikarya;Ascomycota;saccharomyceta;Pezizomycotina;*leotiomyceta*;sordariomyceta;Sordariomycetes;Hypocreomycetidae;Glomerellales;Glomerellaceae;Colletotrichum;Colletotrichum gloeosporioides;Colletotrichum gloeosporioides Cg-14
leotiomyceta	2	jgi|Aspnid1|8351|AN2566	0.195494	0.000384417	0.00112826	gi|67524217|ref|XP_660170.1|	100	0	gi|587659589|gb|EWY81966.1|	0.411765	0.522857	root;cellular organisms;Eukaryota;Opisthokonta;Fungi;Dikarya;Ascomycota;saccharomyceta;Pezizomycotina;*leotiomyceta*;sordariomyceta;Sordariomycetes;Hypocreomycetidae;Hypocreales;Nectriaceae;Fusarium;Fusarium oxysporum species complex;Fusarium oxysporum;Fusarium oxysporum FOSC 3-a
leotiomyceta	21	jgi|Aspnid1|9587|AN8309	0.195427	0.000387254	0.00112969	gi|259484233|tpe|CBF80279.1|	100	0	gi|596723636|ref|XP_007286739.1|	0.411765	0.698994	root;cellular organisms;Eukaryota;Opisthokonta;Fungi;Dikarya;Ascomycota;saccharomyceta;Pezizomycotina;*leotiomyceta*;sordariomyceta;Sordariomycetes;Hypocreomycetidae;Glomerellales;Glomerellaceae;Colletotrichum;Colletotrichum gloeosporioides;Colletotrichum gloeosporioides Nara gc5
leotiomyceta	20	jgi|Aspnid1|1425|AN7999	0.19523	0.000395709	0.00113375	gi|259480750|tpe|CBF73678.1|	100	0	gi|573976120|ref|XP_006666005.1|	0.411765	0.660584	root;cellular organisms;Eukaryota;Opisthokonta;Fungi;Dikarya;Ascomycota;saccharomyceta;Pezizomycotina;*leotiomyceta*;sordariomyceta;Sordariomycetes;Hypocreomycetidae;Hypocreales;Cordycipitaceae;Cordyceps;Cordyceps militaris;Cordyceps militaris CM01
leotiomyceta	37	jgi|Aspnid1|2764|AN10939	0.195294	0.000392944	0.00113375	gi|259483259|tpe|CBF78497.1|	100	0	gi|682355122|gb|KFY45240.1|	0.411765	0.706439	root;cellular organisms;Eukaryota;Opisthokonta;Fungi;Dikarya;Ascomycota;saccharomyceta;Pezizomycotina;*leotiomyceta*;sordariomyceta;Leotiomycetes;Leotiomycetes incertae sedis;Pseudeurotiaceae;Pseudogymnoascus;Pseudogymnoascus pannorum;Pseudogymnoascus pannorum VKM F-4513 (FW-928)
Eurotiomycetes	7	jgi|Aspnid1|8278|AN2504	0.195232	0.000395622	0.00113375	gi|67524093|ref|XP_660108.1|	100	0	gi|628248556|ref|XP_007724779.1|	0.352941	0.596218	root;cellular organisms;Eukaryota;Opisthokonta;Fungi;Dikarya;Ascomycota;saccharomyceta;Pezizomycotina;leotiomyceta;*Eurotiomycetes*;Chaetothyriomycetidae;Chaetothyriales;Herpotrichiellaceae;Capronia;Capronia coronata;Capronia coronata CBS 617.96
Eurotiomycetes	2	jgi|Aspnid1|2561|AN3612	0.195161	0.000398711	0.00113448	gi|67526309|ref|XP_661216.1|	100	0	gi|656908906|gb|KEF54616.1|	0.352941	0.527202	root;cellular organisms;Eukaryota;Opisthokonta;Fungi;Dikarya;Ascomycota;saccharomyceta;Pezizomycotina;leotiomyceta;*Eurotiomycetes*;Chaetothyriomycetidae;Chaetothyriales;Herpotrichiellaceae;Exophiala;Exophiala aquamarina;Exophiala aquamarina CBS 119918
Aspergillaceae	6	jgi|Aspnid1|7243|AN1583	0.195116	0.00040068	0.00113448	gi|67522252|ref|XP_659187.1|	100	0	gi|255935487|ref|XP_002558770.1|	0.176471	0.753187	root;cellular organisms;Eukaryota;Opisthokonta;Fungi;Dikarya;Ascomycota;saccharomyceta;Pezizomycotina;leotiomyceta;Eurotiomycetes;Eurotiomycetidae;Eurotiales;*Aspergillaceae*;Penicillium;Penicillium chrysogenum complex;Penicillium rubens;Penicillium rubens Wisconsin 54-1255
Eurotiomycetidae	2	jgi|Aspnid1|8432|AN11191	0.194834	0.000413226	0.00116316	gi|259485352|tpe|CBF82304.1|	100	0	gi|296812941|ref|XP_002846808.1|	0.294118	0.585096	root;cellular organisms;Eukaryota;Opisthokonta;Fungi;Dikarya;Ascomycota;saccharomyceta;Pezizomycotina;leotiomyceta;Eurotiomycetes;*Eurotiomycetidae*;Onygenales;Arthrodermataceae;Arthroderma;Arthroderma otae;Arthroderma otae CBS 113480
Eurotiomycetes	9	jgi|Aspnid1|10642|AN10667	0.194712	0.000418766	0.0011719	gi|259485280|tpe|CBF82173.1|	100	0	gi|628288369|ref|XP_007732930.1|	0.352941	0.555237	root;cellular organisms;Eukaryota;Opisthokonta;Fungi;Dikarya;Ascomycota;saccharomyceta;Pezizomycotina;leotiomyceta;*Eurotiomycetes*;Chaetothyriomycetidae;Chaetothyriales;Herpotrichiellaceae;Capronia;Capronia epimyces;Capronia epimyces CBS 606.96
leotiomyceta	18	jgi|Aspnid1|8436|AN9214	0.194184	0.000443545	0.00123407	gi|259485355|tpe|CBF82309.1|	100	0	gi|672382723|gb|KFG84844.1|	0.411765	0.589286	root;cellular organisms;Eukaryota;Opisthokonta;Fungi;Dikarya;Ascomycota;saccharomyceta;Pezizomycotina;*leotiomyceta*;sordariomyceta;Sordariomycetes;Hypocreomycetidae;Hypocreales;Clavicipitaceae;mitosporic Clavicipitaceae;Metarhizium;Metarhizium anisopliae
Aspergillaceae	13	jgi|Aspnid1|6846|AN9031	0.194026	0.00045122	0.00124821	gi|67904088|ref|XP_682300.1|	100	0	gi|255947990|ref|XP_002564762.1|	0.176471	0.809836	root;cellular organisms;Eukaryota;Opisthokonta;Fungi;Dikarya;Ascomycota;saccharomyceta;Pezizomycotina;leotiomyceta;Eurotiomycetes;Eurotiomycetidae;Eurotiales;*Aspergillaceae*;Penicillium;Penicillium chrysogenum complex;Penicillium rubens;Penicillium rubens Wisconsin 54-1255
leotiomyceta	2	jgi|Aspnid1|8869|AN3237	0.193422	0.000481709	0.00132494	gi|67525559|ref|XP_660841.1|	98.46	0	gi|550811242|gb|ERT03154.1|	0.411765	0.583618	root;cellular organisms;Eukaryota;Opisthokonta;Fungi;Dikarya;Ascomycota;saccharomyceta;Pezizomycotina;*leotiomyceta*;sordariomyceta;Sordariomycetes;Sordariomycetidae;Ophiostomatales;Ophiostomataceae;mitosporic Ophiostomataceae;Sporothrix;Sporothrix schenckii;Sporothrix schenckii ATCC 58251
leotiomyceta	28	jgi|Aspnid1|1744|AN8266	0.193356	0.000485154	0.00132683	gi|67902558|ref|XP_681535.1|	100	0	gi|682352654|gb|KFY43594.1|	0.411765	0.691194	root;cellular organisms;Eukaryota;Opisthokonta;Fungi;Dikarya;Ascomycota;saccharomyceta;Pezizomycotina;*leotiomyceta*;sordariomyceta;Leotiomycetes;Leotiomycetes incertae sedis;Pseudeurotiaceae;Pseudogymnoascus;Pseudogymnoascus pannorum;Pseudogymnoascus pannorum VKM F-4513 (FW-928)
leotiomyceta	11	jgi|Aspnid1|4845|AN6773	0.193175	0.000494718	0.00134534	gi|67541206|ref|XP_664377.1|	100	0	gi|629730265|ref|XP_007824575.1|	0.411765	0.533188	root;cellular organisms;Eukaryota;Opisthokonta;Fungi;Dikarya;Ascomycota;saccharomyceta;Pezizomycotina;*leotiomyceta*;sordariomyceta;Sordariomycetes;Hypocreomycetidae;Hypocreales;Clavicipitaceae;mitosporic Clavicipitaceae;Metarhizium;Metarhizium robertsii;Metarhizium robertsii ARSEF 23
Eurotiomycetes	10	jgi|Aspnid1|1354|AN7932	0.192953	0.000506687	0.0013625	gi|259480681|tpe|CBF73549.1|	100	0	gi|628332319|ref|XP_007744737.1|	0.352941	0.667939	root;cellular organisms;Eukaryota;Opisthokonta;Fungi;Dikarya;Ascomycota;saccharomyceta;Pezizomycotina;leotiomyceta;*Eurotiomycetes*;Chaetothyriomycetidae;Chaetothyriales;Herpotrichiellaceae;Cladophialophora;Cladophialophora psammophila;Cladophialophora psammophila CBS 110553
leotiomyceta	14	jgi|Aspnid1|10341|AN10692	0.193	0.000504131	0.0013625	gi|259484988|tpe|CBF81678.1|	100	0	gi|517321199|emb|CCT71722.1|	0.411765	0.550489	root;cellular organisms;Eukaryota;Opisthokonta;Fungi;Dikarya;Ascomycota;saccharomyceta;Pezizomycotina;*leotiomyceta*;sordariomyceta;Sordariomycetes;Hypocreomycetidae;Hypocreales;Nectriaceae;Fusarium;Fusarium fujikuroi species complex;Fusarium fujikuroi;Fusarium fujikuroi IMI 58289
Aspergillus nidulans	5	jgi|Aspnid1|5239|AN9390	0.192498	0.000532061	0.00142278	gi|67904806|ref|XP_682659.1|	98.43	0	gi|11321444|gb|AAG34171.1|AF314225_1	0.0588235	0.89028	root;cellular organisms;Eukaryota;Opisthokonta;Fungi;Dikarya;Ascomycota;saccharomyceta;Pezizomycotina;leotiomyceta;Eurotiomycetes;Eurotiomycetidae;Eurotiales;Aspergillaceae;Aspergillus;*Aspergillus nidulans*
leotiomyceta	26	jgi|Aspnid1|9364|AN2804	0.192442	0.000535264	0.00142344	gi|630014295|ref|XP_007831133.1|	66.61	0	gi|630014295|ref|XP_007831133.1|	0.411765	0.666667	root;cellular organisms;Eukaryota;Opisthokonta;Fungi;Dikarya;Ascomycota;saccharomyceta;Pezizomycotina;*leotiomyceta*;sordariomyceta;Sordariomycetes;Xylariomycetidae;Xylariales;Amphisphaeriaceae;Pestalotiopsis;Pestalotiopsis fici;Pestalotiopsis fici W106-1
Eurotiomycetes	35	jgi|Aspnid1|2835|AN7316	0.192266	0.000545447	0.00144255	gi|67900658|ref|XP_680585.1|	100	0	gi|628273035|ref|XP_007731253.1|	0.352941	0.858537	root;cellular organisms;Eukaryota;Opisthokonta;Fungi;Dikarya;Ascomycota;saccharomyceta;Pezizomycotina;leotiomyceta;*Eurotiomycetes*;Chaetothyriomycetidae;Chaetothyriales;Herpotrichiellaceae;Capronia;Capronia epimyces;Capronia epimyces CBS 606.96
leotiomyceta	27	jgi|Aspnid1|4363|AN5937	0.192127	0.000553615	0.00145615	gi|67539534|ref|XP_663541.1|	98.54	0	gi|615473068|ref|XP_007601678.1|	0.411765	0.659381	root;cellular organisms;Eukaryota;Opisthokonta;Fungi;Dikarya;Ascomycota;saccharomyceta;Pezizomycotina;*leotiomyceta*;sordariomyceta;Sordariomycetes;Hypocreomycetidae;Glomerellales;Glomerellaceae;Colletotrichum;Colletotrichum fioriniae;Colletotrichum fioriniae PJ7
leotiomyceta	18	jgi|Aspnid1|2120|AN3991	0.191589	0.000586308	0.00153376	gi|67527128|ref|XP_661595.1|	97.6	0	gi|682391141|gb|KFY70983.1|	0.411765	0.603465	root;cellular organisms;Eukaryota;Opisthokonta;Fungi;Dikarya;Ascomycota;saccharomyceta;Pezizomycotina;*leotiomyceta*;sordariomyceta;Leotiomycetes;Leotiomycetes incertae sedis;Pseudeurotiaceae;Pseudogymnoascus;Pseudogymnoascus pannorum;Pseudogymnoascus pannorum VKM F-103
Eurotiomycetes	1	jgi|Aspnid1|6834|AN9041	0.191153	0.000614102	0.00159778	gi|259486506|tpe|CBF84406.1|	100	0	gi|628334521|ref|XP_007745404.1|	0.352941	0.541599	root;cellular organisms;Eukaryota;Opisthokonta;Fungi;Dikarya;Ascomycota;saccharomyceta;Pezizomycotina;leotiomyceta;*Eurotiomycetes*;Chaetothyriomycetidae;Chaetothyriales;Herpotrichiellaceae;Cladophialophora;Cladophialophora psammophila;Cladophialophora psammophila CBS 110553
leotiomyceta	26	jgi|Aspnid1|6213|AN0536	0.191031	0.000622094	0.00160987	gi|67516509|ref|XP_658140.1|	100	9e-56	gi|629707797|ref|XP_007817468.1|	0.411765	0.685393	root;cellular organisms;Eukaryota;Opisthokonta;Fungi;Dikarya;Ascomycota;saccharomyceta;Pezizomycotina;*leotiomyceta*;sordariomyceta;Sordariomycetes;Hypocreomycetidae;Hypocreales;Clavicipitaceae;mitosporic Clavicipitaceae;Metarhizium;Metarhizium robertsii;Metarhizium robertsii ARSEF 23
leotiomyceta	15	jgi|Aspnid1|1937|AN4157	0.190061	0.000689141	0.00177384	gi|67527768|ref|XP_661761.1|	100	0	gi|530468141|gb|EQB49583.1|	0.411765	0.551502	root;cellular organisms;Eukaryota;Opisthokonta;Fungi;Dikarya;Ascomycota;saccharomyceta;Pezizomycotina;*leotiomyceta*;sordariomyceta;Sordariomycetes;Hypocreomycetidae;Glomerellales;Glomerellaceae;Colletotrichum;Colletotrichum gloeosporioides;Colletotrichum gloeosporioides Cg-14
leotiomyceta	8	jgi|Aspnid1|2921|AN7243	0.189956	0.000696785	0.00178398	gi|259483413|tpe|CBF78782.1|	100	0	gi|358398450|gb|EHK47808.1|	0.411765	0.519965	root;cellular organisms;Eukaryota;Opisthokonta;Fungi;Dikarya;Ascomycota;saccharomyceta;Pezizomycotina;*leotiomyceta*;sordariomyceta;Sordariomycetes;Hypocreomycetidae;Hypocreales;Hypocreaceae;Trichoderma;Trichoderma atroviride;Trichoderma atroviride IMI 206040
Eurotiomycetes	27	jgi|Aspnid1|10524|AN11477	0.189863	0.000703621	0.00179195	gi|259485169|tpe|CBF81993.1|	100	7e-54	gi|667830890|ref|XP_007779614.1|	0.352941	0.758621	root;cellular organisms;Eukaryota;Opisthokonta;Fungi;Dikarya;Ascomycota;saccharomyceta;Pezizomycotina;leotiomyceta;*Eurotiomycetes*;Chaetothyriomycetidae;Chaetothyriales;Herpotrichiellaceae;Coniosporium;Coniosporium apollinis;Coniosporium apollinis CBS 100218
Eurotiales	8	jgi|Aspnid1|1325|AN7903	0.189589	0.000724121	0.00183445	gi|242821914|ref|XP_002487778.1|	81.91	0	gi|242821914|ref|XP_002487778.1|	0.235294	0.823139	root;cellular organisms;Eukaryota;Opisthokonta;Fungi;Dikarya;Ascomycota;saccharomyceta;Pezizomycotina;leotiomyceta;Eurotiomycetes;Eurotiomycetidae;*Eurotiales*;Trichocomaceae;Talaromyces;Talaromyces stipitatus;Talaromyces stipitatus ATCC 10500
Aspergillaceae	6	jgi|Aspnid1|7747|AN2038	0.188815	0.000785042	0.00197837	gi|67523163|ref|XP_659642.1|	100	0	gi|700492940|gb|KGO76901.1|	0.176471	0.880878	root;cellular organisms;Eukaryota;Opisthokonta;Fungi;Dikarya;Ascomycota;saccharomyceta;Pezizomycotina;leotiomyceta;Eurotiomycetes;Eurotiomycetidae;Eurotiales;*Aspergillaceae*;Penicillium;Penicillium italicum
Eurotiomycetidae	8	jgi|Aspnid1|3774|AN6449	0.188744	0.000790861	0.00198266	gi|259479322|tpe|CBF69449.1|	100	0	gi|320031298|gb|EFW13271.1|	0.294118	0.590513	root;cellular organisms;Eukaryota;Opisthokonta;Fungi;Dikarya;Ascomycota;saccharomyceta;Pezizomycotina;leotiomyceta;Eurotiomycetes;*Eurotiomycetidae*;Onygenales;mitosporic Onygenales;Coccidioides;Coccidioides posadasii;Coccidioides posadasii str. Silveira
Eurotiomycetidae	2	jgi|Aspnid1|1355|AN7933	0.188479	0.00081293	0.00202742	gi|67901892|ref|XP_681202.1|	100	0	gi|119172568|ref|XP_001238876.1|	0.294118	0.60114	root;cellular organisms;Eukaryota;Opisthokonta;Fungi;Dikarya;Ascomycota;saccharomyceta;Pezizomycotina;leotiomyceta;Eurotiomycetes;*Eurotiomycetidae*;Onygenales;mitosporic Onygenales;Coccidioides;Coccidioides immitis;Coccidioides immitis RS
leotiomyceta	36	jgi|Aspnid1|9833|AN8526	0.188233	0.000833922	0.00206906	gi|67903078|ref|XP_681795.1|	100	0	gi|517311951|emb|CCT63258.1|	0.411765	0.714569	root;cellular organisms;Eukaryota;Opisthokonta;Fungi;Dikarya;Ascomycota;saccharomyceta;Pezizomycotina;*leotiomyceta*;sordariomyceta;Sordariomycetes;Hypocreomycetidae;Hypocreales;Nectriaceae;Fusarium;Fusarium fujikuroi species complex;Fusarium fujikuroi;Fusarium fujikuroi IMI 58289
Eurotiales	5	jgi|Aspnid1|6928|AN12391	0.187853	0.000867332	0.00214091	gi|67903934|ref|XP_682223.1|	100	4e-124	gi|557727348|dbj|GAD94042.1|	0.235294	0.702186	root;cellular organisms;Eukaryota;Opisthokonta;Fungi;Dikarya;Ascomycota;saccharomyceta;Pezizomycotina;leotiomyceta;Eurotiomycetes;Eurotiomycetidae;*Eurotiales*;Thermoascaceae;Byssochlamys;Byssochlamys spectabilis;Byssochlamys spectabilis No. 5
leotiomyceta	9	jgi|Aspnid1|1214|AN8619	0.187793	0.000872718	0.00214322	gi|67903264|ref|XP_681888.1|	100	0	gi|682317966|gb|KFY22352.1|	0.411765	0.668501	root;cellular organisms;Eukaryota;Opisthokonta;Fungi;Dikarya;Ascomycota;saccharomyceta;Pezizomycotina;*leotiomyceta*;sordariomyceta;Leotiomycetes;Leotiomycetes incertae sedis;Pseudeurotiaceae;Pseudogymnoascus;Pseudogymnoascus pannorum;Pseudogymnoascus pannorum VKM F-3775
Aspergillaceae	11	jgi|Aspnid1|5120|AN9277	0.18746	0.000903175	0.00220676	gi|67904580|ref|XP_682546.1|	99.17	0	gi|700455872|gb|KGO45573.1|	0.176471	0.675983	root;cellular organisms;Eukaryota;Opisthokonta;Fungi;Dikarya;Ascomycota;saccharomyceta;Pezizomycotina;leotiomyceta;Eurotiomycetes;Eurotiomycetidae;Eurotiales;*Aspergillaceae*;Penicillium;Penicillium expansum
leotiomyceta	43	jgi|Aspnid1|10616|AN5304	0.18681	0.000965458	0.00234702	gi|67538268|ref|XP_662908.1|	100	0	gi|682442984|gb|KFZ04735.1|	0.411765	0.790451	root;cellular organisms;Eukaryota;Opisthokonta;Fungi;Dikarya;Ascomycota;saccharomyceta;Pezizomycotina;*leotiomyceta*;sordariomyceta;Leotiomycetes;Leotiomycetes incertae sedis;Pseudeurotiaceae;Pseudogymnoascus;Pseudogymnoascus pannorum;Pseudogymnoascus pannorum VKM F-4519 (FW-2642)
leotiomyceta	29	jgi|Aspnid1|6367|AN0395	0.186655	0.000980881	0.00237253	gi|67516227|ref|XP_657999.1|	100	0	gi|302410391|ref|XP_003003029.1|	0.411765	0.660819	root;cellular organisms;Eukaryota;Opisthokonta;Fungi;Dikarya;Ascomycota;saccharomyceta;Pezizomycotina;*leotiomyceta*;sordariomyceta;Sordariomycetes;Hypocreomycetidae;Glomerellales;Plectosphaerellaceae;mitosporic Plectosphaerellaceae;Verticillium;Verticillium alfalfae;Verticillium alfalfae VaMs.102
Aspergillaceae	21	jgi|Aspnid1|2664|AN3524	0.186508	0.000995717	0.00239637	gi|67526133|ref|XP_661128.1|	100	0	gi|255932579|ref|XP_002557846.1|	0.176471	0.832952	root;cellular organisms;Eukaryota;Opisthokonta;Fungi;Dikarya;Ascomycota;saccharomyceta;Pezizomycotina;leotiomyceta;Eurotiomycetes;Eurotiomycetidae;Eurotiales;*Aspergillaceae*;Penicillium;Penicillium chrysogenum complex;Penicillium rubens;Penicillium rubens Wisconsin 54-1255
Eurotiales	16	jgi|Aspnid1|1919|AN4173	0.185981	0.00105061	0.00251591	gi|67527841|ref|XP_661777.1|	100	0	gi|242813797|ref|XP_002486238.1|	0.235294	0.785171	root;cellular organisms;Eukaryota;Opisthokonta;Fungi;Dikarya;Ascomycota;saccharomyceta;Pezizomycotina;leotiomyceta;Eurotiomycetes;Eurotiomycetidae;*Eurotiales*;Trichocomaceae;Talaromyces;Talaromyces stipitatus;Talaromyces stipitatus ATCC 10500
leotiomyceta	14	jgi|Aspnid1|5369|AN1309	0.18584	0.00106576	0.00253956	gi|67521704|ref|XP_658913.1|	93.22	0	gi|672791882|gb|KFH42507.1|	0.411765	0.587594	root;cellular organisms;Eukaryota;Opisthokonta;Fungi;Dikarya;Ascomycota;saccharomyceta;Pezizomycotina;*leotiomyceta*;sordariomyceta;Sordariomycetes;Hypocreomycetidae;Hypocreales;mitosporic Hypocreales;Acremonium;Acremonium chrysogenum;Acremonium chrysogenum ATCC 11550
Aspergillaceae	24	jgi|Aspnid1|9524|AN2655	0.185691	0.00108199	0.00256552	gi|67524395|ref|XP_660259.1|	98.51	0	gi|700457383|gb|KGO46957.1|	0.176471	0.82626	root;cellular organisms;Eukaryota;Opisthokonta;Fungi;Dikarya;Ascomycota;saccharomyceta;Pezizomycotina;leotiomyceta;Eurotiomycetes;Eurotiomycetidae;Eurotiales;*Aspergillaceae*;Penicillium;Penicillium expansum
Eurotiales	3	jgi|Aspnid1|1322|AN7900	0.185181	0.00113927	0.00268809	gi|67901826|ref|XP_681169.1|	99.78	0	gi|242821899|ref|XP_002487775.1|	0.235294	0.811535	root;cellular organisms;Eukaryota;Opisthokonta;Fungi;Dikarya;Ascomycota;saccharomyceta;Pezizomycotina;leotiomyceta;Eurotiomycetes;Eurotiomycetidae;*Eurotiales*;Trichocomaceae;Talaromyces;Talaromyces stipitatus;Talaromyces stipitatus ATCC 10500
Eurotiomycetes	1	jgi|Aspnid1|8904|AN3209	0.185002	0.00116002	0.0027237	gi|259485831|tpe|CBF83186.1|	100	3e-137	gi|667839947|ref|XP_007784141.1|	0.352941	0.524173	root;cellular organisms;Eukaryota;Opisthokonta;Fungi;Dikarya;Ascomycota;saccharomyceta;Pezizomycotina;leotiomyceta;*Eurotiomycetes*;Chaetothyriomycetidae;Chaetothyriales;Herpotrichiellaceae;Coniosporium;Coniosporium apollinis;Coniosporium apollinis CBS 100218
leotiomyceta	20	jgi|Aspnid1|5130|AN9287	0.184701	0.0011957	0.00279384	gi|67904600|ref|XP_682556.1|	99.76	0	gi|530479815|gb|EQB58937.1|	0.411765	0.572228	root;cellular organisms;Eukaryota;Opisthokonta;Fungi;Dikarya;Ascomycota;saccharomyceta;Pezizomycotina;*leotiomyceta*;sordariomyceta;Sordariomycetes;Hypocreomycetidae;Glomerellales;Glomerellaceae;Colletotrichum;Colletotrichum gloeosporioides;Colletotrichum gloeosporioides Cg-14
leotiomyceta	76	jgi|Aspnid1|8455|AN9195	0.18454	0.00121519	0.00282567	gi|67904416|ref|XP_682464.1|	100	0	gi|615417883|ref|XP_007585679.1|	0.411765	0.589603	root;cellular organisms;Eukaryota;Opisthokonta;Fungi;Dikarya;Ascomycota;saccharomyceta;Pezizomycotina;*leotiomyceta*;dothideomyceta;Dothideomycetes;Dothideomycetes incertae sedis;Botryosphaeriales;Botryosphaeriaceae;Neofusicoccum;Neofusicoccum parvum;Neofusicoccum parvum UCRNP2
Aspergillus	34	jgi|Aspnid1|2765|AN7380	0.184335	0.00124043	0.0028705	gi|67900786|ref|XP_680649.1|	99.61	0	gi|115386802|ref|XP_001209942.1|	0.117647	0.957061	root;cellular organisms;Eukaryota;Opisthokonta;Fungi;Dikarya;Ascomycota;saccharomyceta;Pezizomycotina;leotiomyceta;Eurotiomycetes;Eurotiomycetidae;Eurotiales;Aspergillaceae;*Aspergillus*;Aspergillus terreus;Aspergillus terreus NIH2624
leotiomyceta	26	jgi|Aspnid1|2878|AN7279	0.184068	0.00127403	0.00293414	gi|67900584|ref|XP_680548.1|	99.49	0	gi|587732702|gb|EXA30418.1|	0.411765	0.661635	root;cellular organisms;Eukaryota;Opisthokonta;Fungi;Dikarya;Ascomycota;saccharomyceta;Pezizomycotina;*leotiomyceta*;sordariomyceta;Sordariomycetes;Hypocreomycetidae;Hypocreales;Nectriaceae;Fusarium;Fusarium oxysporum species complex;Fusarium oxysporum;Fusarium oxysporum f. sp. pisi;Fusarium oxysporum f. sp. pisi HDV247
leotiomyceta	25	jgi|Aspnid1|8157|AN2404	0.184019	0.00128028	0.0029345	gi|259487809|tpe|CBF86775.1|	100	0	gi|666403622|gb|KEY69283.1|	0.411765	0.600246	root;cellular organisms;Eukaryota;Opisthokonta;Fungi;Dikarya;Ascomycota;saccharomyceta;Pezizomycotina;*leotiomyceta*;sordariomyceta;Sordariomycetes;Hypocreomycetidae;Hypocreales;mitosporic Hypocreales;Stachybotrys;Stachybotrys chartarum;Stachybotrys chartarum IBT 7711
Eukaryota	25	jgi|Aspnid1|1203|AN8630	0.183631	0.00133081	0.00303586	gi|67903286|ref|XP_681899.1|	100	2e-93	gi|195656203|gb|ACG47569.1|	0.823529	0.615108	root;cellular organisms;*Eukaryota*;Viridiplantae;Streptophyta;Streptophytina;Embryophyta;Tracheophyta;Euphyllophyta;Spermatophyta;Magnoliophyta;Mesangiospermae;Liliopsida;Petrosaviidae;commelinids;Poales;Poaceae;PACMAD clade;Panicoideae;Andropogoneae;Zea;Zea mays
leotiomyceta	28	jgi|Aspnid1|6027|AN0713	0.183221	0.00138618	0.00313248	gi|67516863|ref|XP_658317.1|	100	0	gi|169613438|ref|XP_001800136.1|	0.411765	0.646409	root;cellular organisms;Eukaryota;Opisthokonta;Fungi;Dikarya;Ascomycota;saccharomyceta;Pezizomycotina;*leotiomyceta*;dothideomyceta;Dothideomycetes;Pleosporomycetidae;Pleosporales;Pleosporineae;Phaeosphaeriaceae;Parastagonospora;Parastagonospora nodorum;Phaeosphaeria nodorum SN15
leotiomyceta	33	jgi|Aspnid1|2838|AN7313	0.183253	0.00138178	0.00313248	gi|67900652|ref|XP_680582.1|	94.32	0	gi|615436496|ref|XP_007590313.1|	0.411765	0.66242	root;cellular organisms;Eukaryota;Opisthokonta;Fungi;Dikarya;Ascomycota;saccharomyceta;Pezizomycotina;*leotiomyceta*;sordariomyceta;Sordariomycetes;Hypocreomycetidae;Glomerellales;Glomerellaceae;Colletotrichum;Colletotrichum fioriniae;Colletotrichum fioriniae PJ7
leotiomyceta	20	jgi|Aspnid1|4855|AN6783	0.182655	0.00146607	0.00329755	gi|259480376|tpe|CBF71449.1|	100	0	gi|666408006|gb|KEY73068.1|	0.411765	0.617476	root;cellular organisms;Eukaryota;Opisthokonta;Fungi;Dikarya;Ascomycota;saccharomyceta;Pezizomycotina;*leotiomyceta*;sordariomyceta;Sordariomycetes;Hypocreomycetidae;Hypocreales;mitosporic Hypocreales;Stachybotrys;Stachybotrys chartarum;Stachybotrys chartarum IBT 7711
Eurotiomycetes	1	jgi|Aspnid1|6127|AN0619	0.182486	0.00149073	0.00333741	gi|259489114|tpe|CBF89119.1|	100	0	gi|684165732|ref|XP_009156739.1|	0.352941	0.517045	root;cellular organisms;Eukaryota;Opisthokonta;Fungi;Dikarya;Ascomycota;saccharomyceta;Pezizomycotina;leotiomyceta;*Eurotiomycetes*;Chaetothyriomycetidae;Chaetothyriales;Herpotrichiellaceae;Exophiala;Exophiala dermatitidis;Exophiala dermatitidis NIH/UT8656
leotiomyceta	23	jgi|Aspnid1|4269|AN6019	0.182158	0.00153967	0.00341521	gi|67539698|ref|XP_663623.1|	99.31	0	gi|517309983|emb|CCT61448.1|	0.411765	0.664509	root;cellular organisms;Eukaryota;Opisthokonta;Fungi;Dikarya;Ascomycota;saccharomyceta;Pezizomycotina;*leotiomyceta*;sordariomyceta;Sordariomycetes;Hypocreomycetidae;Hypocreales;Nectriaceae;Fusarium;Fusarium fujikuroi species complex;Fusarium fujikuroi;Fusarium fujikuroi IMI 58289
Aspergillaceae	3	jgi|Aspnid1|2168|AN3950	0.182178	0.00153665	0.00341521	gi|67526985|ref|XP_661554.1|	97.54	0	gi|255955049|ref|XP_002568277.1|	0.176471	0.723148	root;cellular organisms;Eukaryota;Opisthokonta;Fungi;Dikarya;Ascomycota;saccharomyceta;Pezizomycotina;leotiomyceta;Eurotiomycetes;Eurotiomycetidae;Eurotiales;*Aspergillaceae*;Penicillium;Penicillium chrysogenum complex;Penicillium rubens;Penicillium rubens Wisconsin 54-1255
Aspergillaceae	28	jgi|Aspnid1|8843|AN12187	0.182046	0.00155672	0.00343718	gi|67525605|ref|XP_660864.1|	98.02	2e-176	gi|584406408|emb|CDM38050.1|	0.176471	0.863469	root;cellular organisms;Eukaryota;Opisthokonta;Fungi;Dikarya;Ascomycota;saccharomyceta;Pezizomycotina;leotiomyceta;Eurotiomycetes;Eurotiomycetidae;Eurotiales;*Aspergillaceae*;Penicillium;Penicillium roqueforti;Penicillium roqueforti FM164
Eurotiomycetidae	11	jgi|Aspnid1|9472|AN2707	0.181885	0.00158152	0.00346495	gi|67524499|ref|XP_660311.1|	100	0	gi|119192290|ref|XP_001246751.1|	0.294118	0.61001	root;cellular organisms;Eukaryota;Opisthokonta;Fungi;Dikarya;Ascomycota;saccharomyceta;Pezizomycotina;leotiomyceta;Eurotiomycetes;*Eurotiomycetidae*;Onygenales;mitosporic Onygenales;Coccidioides;Coccidioides immitis;Coccidioides immitis RS
Eurotiomycetidae	4	jgi|Aspnid1|9823|AN8514	0.181871	0.00158369	0.00346495	gi|67903054|ref|XP_681783.1|	100	0	gi|261204817|ref|XP_002629622.1|	0.294118	0.60814	root;cellular organisms;Eukaryota;Opisthokonta;Fungi;Dikarya;Ascomycota;saccharomyceta;Pezizomycotina;leotiomyceta;Eurotiomycetes;*Eurotiomycetidae*;Onygenales;Ajellomycetaceae;Blastomyces;Blastomyces dermatitidis;Blastomyces dermatitidis SLH14081
Aspergillus	13	jgi|Aspnid1|3114|AN10884	0.1815	0.00164229	0.00357691	gi|259483613|tpe|CBF79147.1|	100	0	gi|317149876|ref|XP_001823360.2|	0.117647	0.827354	root;cellular organisms;Eukaryota;Opisthokonta;Fungi;Dikarya;Ascomycota;saccharomyceta;Pezizomycotina;leotiomyceta;Eurotiomycetes;Eurotiomycetidae;Eurotiales;Aspergillaceae;*Aspergillus*;Aspergillus oryzae;Aspergillus oryzae RIB40
Aspergillaceae	5	jgi|Aspnid1|3664|AN7790	0.181399	0.00165859	0.00359612	gi|67901606|ref|XP_681059.1|	100	0	gi|525581048|gb|EPS27298.1|	0.176471	0.690962	root;cellular organisms;Eukaryota;Opisthokonta;Fungi;Dikarya;Ascomycota;saccharomyceta;Pezizomycotina;leotiomyceta;Eurotiomycetes;Eurotiomycetidae;Eurotiales;*Aspergillaceae*;Penicillium;Penicillium oxalicum;Penicillium oxalicum 114-2
Aspergillaceae	3	jgi|Aspnid1|1952|AN4143	0.181303	0.00167421	0.00361371	gi|67527732|ref|XP_661747.1|	100	6e-87	gi|255935045|ref|XP_002558549.1|	0.176471	0.766284	root;cellular organisms;Eukaryota;Opisthokonta;Fungi;Dikarya;Ascomycota;saccharomyceta;Pezizomycotina;leotiomyceta;Eurotiomycetes;Eurotiomycetidae;Eurotiales;*Aspergillaceae*;Penicillium;Penicillium chrysogenum complex;Penicillium rubens;Penicillium rubens Wisconsin 54-1255
leotiomyceta	24	jgi|Aspnid1|3078|AN10896	0.181249	0.00168305	0.00361659	gi|259483578|tpe|CBF79083.1|	100	3e-171	gi|596673261|ref|XP_007277400.1|	0.411765	0.60124	root;cellular organisms;Eukaryota;Opisthokonta;Fungi;Dikarya;Ascomycota;saccharomyceta;Pezizomycotina;*leotiomyceta*;sordariomyceta;Sordariomycetes;Hypocreomycetidae;Glomerellales;Glomerellaceae;Colletotrichum;Colletotrichum gloeosporioides;Colletotrichum gloeosporioides Nara gc5
Aspergillus	17	jgi|Aspnid1|7242|AN1582	0.180984	0.00172709	0.00369471	gi|67522250|ref|XP_659186.1|	97.83	0	gi|407259521|gb|AFT91404.1|	0.117647	0.970213	root;cellular organisms;Eukaryota;Opisthokonta;Fungi;Dikarya;Ascomycota;saccharomyceta;Pezizomycotina;leotiomyceta;Eurotiomycetes;Eurotiomycetidae;Eurotiales;Aspergillaceae;*Aspergillus*;Aspergillus rugulosus
Aspergillus	228	jgi|Aspnid1|8377|AN2588	0.180705	0.00177458	0.00376285	gi|67524261|ref|XP_660192.1|	100	0	gi|599156189|gb|EYE95350.1|	0.117647	0.750271	root;cellular organisms;Eukaryota;Opisthokonta;Fungi;Dikarya;Ascomycota;saccharomyceta;Pezizomycotina;leotiomyceta;Eurotiomycetes;Eurotiomycetidae;Eurotiales;Aspergillaceae;*Aspergillus*;Aspergillus ruber;Aspergillus ruber CBS 135680
Eurotiomycetes	29	jgi|Aspnid1|10639|AN5287	0.180719	0.00177217	0.00376285	gi|67538234|ref|XP_662891.1|	100	0	gi|628282918|ref|XP_007754337.1|	0.352941	0.659357	root;cellular organisms;Eukaryota;Opisthokonta;Fungi;Dikarya;Ascomycota;saccharomyceta;Pezizomycotina;leotiomyceta;*Eurotiomycetes*;Chaetothyriomycetidae;Chaetothyriales;Herpotrichiellaceae;Cladophialophora;Cladophialophora yegresii;Cladophialophora yegresii CBS 114405
leotiomyceta	8	jgi|Aspnid1|3767|AN6456	0.180637	0.00178633	0.00377116	gi|67540572|ref|XP_664060.1|	100	0	gi|672789579|gb|KFH40340.1|	0.411765	0.557664	root;cellular organisms;Eukaryota;Opisthokonta;Fungi;Dikarya;Ascomycota;saccharomyceta;Pezizomycotina;*leotiomyceta*;sordariomyceta;Sordariomycetes;Hypocreomycetidae;Hypocreales;mitosporic Hypocreales;Acremonium;Acremonium chrysogenum;Acremonium chrysogenum ATCC 11550
leotiomyceta	26	jgi|Aspnid1|4872|AN6798	0.180187	0.00186591	0.00390491	gi|67541256|ref|XP_664402.1|	100	0	gi|407918084|gb|EKG11372.1|	0.411765	0.60931	root;cellular organisms;Eukaryota;Opisthokonta;Fungi;Dikarya;Ascomycota;saccharomyceta;Pezizomycotina;*leotiomyceta*;dothideomyceta;Dothideomycetes;Dothideomycetes incertae sedis;Botryosphaeriales;Botryosphaeriaceae;Macrophomina;Macrophomina phaseolina;Macrophomina phaseolina MS6
leotiomyceta	31	jgi|Aspnid1|9845|AN12254	0.180232	0.00185781	0.00390491	gi|667731585|gb|KFA71126.1|	62.64	2e-73	gi|667731585|gb|KFA71126.1|	0.411765	0.658263	root;cellular organisms;Eukaryota;Opisthokonta;Fungi;Dikarya;Ascomycota;saccharomyceta;Pezizomycotina;*leotiomyceta*;sordariomyceta;Sordariomycetes;Hypocreomycetidae;Hypocreales;mitosporic Hypocreales;Stachybotrys;Stachybotrys chartarum;Stachybotrys chartarum IBT 40288
Eurotiomycetidae	3	jgi|Aspnid1|3124|AN7061	0.179273	0.00203754	0.00424564	gi|259483623|tpe|CBF79166.1|	100	0	gi|392868313|gb|EJB11466.1|	0.294118	0.590793	root;cellular organisms;Eukaryota;Opisthokonta;Fungi;Dikarya;Ascomycota;saccharomyceta;Pezizomycotina;leotiomyceta;Eurotiomycetes;*Eurotiomycetidae*;Onygenales;mitosporic Onygenales;Coccidioides;Coccidioides immitis;Coccidioides immitis RS
leotiomyceta	14	jgi|Aspnid1|2124|AN12041	0.179154	0.00206091	0.00426686	gi|682329778|gb|KFY29446.1|	63.89	5e-17	gi|682329778|gb|KFY29446.1|	0.411765	0.573793	root;cellular organisms;Eukaryota;Opisthokonta;Fungi;Dikarya;Ascomycota;saccharomyceta;Pezizomycotina;*leotiomyceta*;sordariomyceta;Leotiomycetes;Leotiomycetes incertae sedis;Pseudeurotiaceae;Pseudogymnoascus;Pseudogymnoascus pannorum;Pseudogymnoascus pannorum VKM F-4281 (FW-2241)
Eurotiomycetes	1	jgi|Aspnid1|6196|AN11274	0.179131	0.00206546	0.00426686	gi|259489186|tpe|CBF89250.1|	100	2e-63	gi|629642144|ref|XP_007800386.1|	0.352941	0.507538	root;cellular organisms;Eukaryota;Opisthokonta;Fungi;Dikarya;Ascomycota;saccharomyceta;Pezizomycotina;leotiomyceta;*Eurotiomycetes*;Chaetothyriomycetidae;Verrucariales;Verrucariaceae;Endocarpon;Endocarpon pusillum;Endocarpon pusillum Z07020
Eurotiomycetes	12	jgi|Aspnid1|9838|AN8531	0.178787	0.00213453	0.00439071	gi|67903088|ref|XP_681800.1|	100	0	gi|628334186|ref|XP_007745301.1|	0.352941	0.553968	root;cellular organisms;Eukaryota;Opisthokonta;Fungi;Dikarya;Ascomycota;saccharomyceta;Pezizomycotina;leotiomyceta;*Eurotiomycetes*;Chaetothyriomycetidae;Chaetothyriales;Herpotrichiellaceae;Cladophialophora;Cladophialophora psammophila;Cladophialophora psammophila CBS 110553
Aspergillaceae	25	jgi|Aspnid1|1351|AN7930	0.178337	0.00222804	0.00456356	gi|67901886|ref|XP_681199.1|	100	0	gi|255954997|ref|XP_002568251.1|	0.176471	0.80661	root;cellular organisms;Eukaryota;Opisthokonta;Fungi;Dikarya;Ascomycota;saccharomyceta;Pezizomycotina;leotiomyceta;Eurotiomycetes;Eurotiomycetidae;Eurotiales;*Aspergillaceae*;Penicillium;Penicillium chrysogenum complex;Penicillium rubens;Penicillium rubens Wisconsin 54-1255
Eurotiomycetidae	7	jgi|Aspnid1|1401|AN7976	0.178125	0.00227337	0.00463668	gi|67901978|ref|XP_681245.1|	100	0	gi|225561814|gb|EEH10094.1|	0.294118	0.64433	root;cellular organisms;Eukaryota;Opisthokonta;Fungi;Dikarya;Ascomycota;saccharomyceta;Pezizomycotina;leotiomyceta;Eurotiomycetes;*Eurotiomycetidae*;Onygenales;Ajellomycetaceae;Histoplasma;Histoplasma capsulatum;Histoplasma capsulatum G186AR
Aspergillaceae	19	jgi|Aspnid1|7739|AN2030	0.177849	0.00233364	0.00473951	gi|67523147|ref|XP_659634.1|	100	6e-150	gi|700492951|gb|KGO76912.1|	0.176471	0.9274	root;cellular organisms;Eukaryota;Opisthokonta;Fungi;Dikarya;Ascomycota;saccharomyceta;Pezizomycotina;leotiomyceta;Eurotiomycetes;Eurotiomycetidae;Eurotiales;*Aspergillaceae*;Penicillium;Penicillium italicum
leotiomyceta	71	jgi|Aspnid1|8154|AN2402	0.177749	0.00235583	0.00476447	gi|67523893|ref|XP_660006.1|	100	0	gi|367038227|ref|XP_003649494.1|	0.411765	0.8726	root;cellular organisms;Eukaryota;Opisthokonta;Fungi;Dikarya;Ascomycota;saccharomyceta;Pezizomycotina;*leotiomyceta*;sordariomyceta;Sordariomycetes;Sordariomycetidae;Sordariales;Chaetomiaceae;Thielavia;Thielavia terrestris;Thielavia terrestris NRRL 8126
leotiomyceta	30	jgi|Aspnid1|2696|AN3497	0.177537	0.0024035	0.00478054	gi|67526079|ref|XP_661101.1|	100	0	gi|631239130|ref|XP_007914487.1|	0.411765	0.66205	root;cellular organisms;Eukaryota;Opisthokonta;Fungi;Dikarya;Ascomycota;saccharomyceta;Pezizomycotina;*leotiomyceta*;sordariomyceta;Sordariomycetes;Sordariomycetidae;Calosphaeriales;Calosphaeriaceae;Togninia;Togninia minima;Togninia minima UCRPA7
leotiomyceta	37	jgi|Aspnid1|1939|AN4155	0.177575	0.00239489	0.00478054	gi|67527762|ref|XP_661759.1|	100	0	gi|302882205|ref|XP_003040013.1|	0.411765	0.671642	root;cellular organisms;Eukaryota;Opisthokonta;Fungi;Dikarya;Ascomycota;saccharomyceta;Pezizomycotina;*leotiomyceta*;sordariomyceta;Sordariomycetes;Hypocreomycetidae;Hypocreales;Nectriaceae;Fusarium;Fusarium solani species complex;Nectria haematococca;Nectria haematococca mpVI;Nectria haematococca mpVI 77-13-4
Aspergillaceae	4	jgi|Aspnid1|5050|AN6954	0.177625	0.00238361	0.00478054	gi|67541581|ref|XP_664558.1|	100	2e-118	gi|255938510|ref|XP_002560025.1|	0.176471	0.578488	root;cellular organisms;Eukaryota;Opisthokonta;Fungi;Dikarya;Ascomycota;saccharomyceta;Pezizomycotina;leotiomyceta;Eurotiomycetes;Eurotiomycetidae;Eurotiales;*Aspergillaceae*;Penicillium;Penicillium chrysogenum complex;Penicillium rubens;Penicillium rubens Wisconsin 54-1255
leotiomyceta	7	jgi|Aspnid1|8696|AN3396	0.1776	0.00238924	0.00478054	gi|67525877|ref|XP_661000.1|	100	0	gi|477526108|gb|ENH77978.1|	0.411765	0.630322	root;cellular organisms;Eukaryota;Opisthokonta;Fungi;Dikarya;Ascomycota;saccharomyceta;Pezizomycotina;*leotiomyceta*;sordariomyceta;Sordariomycetes;Hypocreomycetidae;Glomerellales;Glomerellaceae;Colletotrichum;Colletotrichum orbiculare;Colletotrichum orbiculare MAFF 240422
leotiomyceta	24	jgi|Aspnid1|603|AN10565	0.177434	0.00242698	0.00480737	gi|259482602|tpe|CBF77240.1|	100	0	gi|682305501|gb|KFY15661.1|	0.411765	0.607029	root;cellular organisms;Eukaryota;Opisthokonta;Fungi;Dikarya;Ascomycota;saccharomyceta;Pezizomycotina;*leotiomyceta*;sordariomyceta;Leotiomycetes;Leotiomycetes incertae sedis;Pseudeurotiaceae;Pseudogymnoascus;Pseudogymnoascus pannorum;Pseudogymnoascus pannorum VKM F-4246
leotiomyceta	21	jgi|Aspnid1|4883|AN11981	0.177387	0.00243776	0.00480894	gi|67541274|ref|XP_664411.1|	98.39	0	gi|682471861|gb|KFZ24497.1|	0.411765	0.606445	root;cellular organisms;Eukaryota;Opisthokonta;Fungi;Dikarya;Ascomycota;saccharomyceta;Pezizomycotina;*leotiomyceta*;sordariomyceta;Leotiomycetes;Leotiomycetes incertae sedis;Pseudeurotiaceae;Pseudogymnoascus;Pseudogymnoascus pannorum;Pseudogymnoascus pannorum VKM F-4520 (FW-2644)
Aspergillus	15	jgi|Aspnid1|10670|AN5260	0.177337	0.00244927	0.00481194	gi|67538180|ref|XP_662864.1|	100	0	gi|115390553|ref|XP_001212781.1|	0.117647	0.962544	root;cellular organisms;Eukaryota;Opisthokonta;Fungi;Dikarya;Ascomycota;saccharomyceta;Pezizomycotina;leotiomyceta;Eurotiomycetes;Eurotiomycetidae;Eurotiales;Aspergillaceae;*Aspergillus*;Aspergillus terreus;Aspergillus terreus NIH2624
leotiomyceta	6	jgi|Aspnid1|2776|AN7370	0.177074	0.00251067	0.0049125	gi|67900766|ref|XP_680639.1|	100	0	gi|590051518|gb|EXK79042.1|	0.411765	0.567213	root;cellular organisms;Eukaryota;Opisthokonta;Fungi;Dikarya;Ascomycota;saccharomyceta;Pezizomycotina;*leotiomyceta*;sordariomyceta;Sordariomycetes;Hypocreomycetidae;Hypocreales;Nectriaceae;Fusarium;Fusarium oxysporum species complex;Fusarium oxysporum;Fusarium oxysporum f. sp. raphani;Fusarium oxysporum f. sp. raphani 54005
Eurotiomycetidae	3	jgi|Aspnid1|8425|AN11192	0.176941	0.00254224	0.00493417	gi|67904470|ref|XP_682491.1|	100	0	gi|258569409|ref|XP_002543508.1|	0.294118	0.579134	root;cellular organisms;Eukaryota;Opisthokonta;Fungi;Dikarya;Ascomycota;saccharomyceta;Pezizomycotina;leotiomyceta;Eurotiomycetes;*Eurotiomycetidae*;Onygenales;Onygenaceae;Uncinocarpus;Uncinocarpus reesii;Uncinocarpus reesii 1704
Eurotiales	6	jgi|Aspnid1|3002|AN7171	0.176984	0.00253199	0.00493417	gi|67542015|ref|XP_664775.1|	100	3e-65	gi|557721281|dbj|GAD99843.1|	0.235294	0.526611	root;cellular organisms;Eukaryota;Opisthokonta;Fungi;Dikarya;Ascomycota;saccharomyceta;Pezizomycotina;leotiomyceta;Eurotiomycetes;Eurotiomycetidae;*Eurotiales*;Thermoascaceae;Byssochlamys;Byssochlamys spectabilis;Byssochlamys spectabilis No. 5
Eurotiomycetidae	29	jgi|Aspnid1|8698|AN3394	0.176597	0.00262558	0.00507545	gi|67525873|ref|XP_660998.1|	100	0	gi|327354017|gb|EGE82874.1|	0.294118	0.753874	root;cellular organisms;Eukaryota;Opisthokonta;Fungi;Dikarya;Ascomycota;saccharomyceta;Pezizomycotina;leotiomyceta;Eurotiomycetes;*Eurotiomycetidae*;Onygenales;Ajellomycetaceae;Blastomyces;Blastomyces dermatitidis;Blastomyces dermatitidis ATCC 18188
leotiomyceta	21	jgi|Aspnid1|2455|AN3701	0.176053	0.00276241	0.00529741	gi|259481758|tpe|CBF75580.1|	100	0	gi|667729033|gb|KFA69886.1|	0.411765	0.60687	root;cellular organisms;Eukaryota;Opisthokonta;Fungi;Dikarya;Ascomycota;saccharomyceta;Pezizomycotina;*leotiomyceta*;sordariomyceta;Sordariomycetes;Hypocreomycetidae;Hypocreales;mitosporic Hypocreales;Stachybotrys;Stachybotrys chlorohalonata;Stachybotrys chlorohalonata IBT 40285
Aspergillaceae	27	jgi|Aspnid1|8494|AN9162	0.176068	0.00275855	0.00529741	gi|67904350|ref|XP_682431.1|	99.54	0	gi|119487485|ref|XP_001262535.1|	0.176471	0.75	root;cellular organisms;Eukaryota;Opisthokonta;Fungi;Dikarya;Ascomycota;saccharomyceta;Pezizomycotina;leotiomyceta;Eurotiomycetes;Eurotiomycetidae;Eurotiales;*Aspergillaceae*;Neosartorya;Neosartorya fischeri group;Neosartorya fischeri;Neosartorya fischeri NRRL 181
Eurotiales	3	jgi|Aspnid1|5177|AN9332	0.175926	0.00279527	0.00533914	gi|67904690|ref|XP_682601.1|	97.22	0	gi|557721934|dbj|GAD99261.1|	0.235294	0.669255	root;cellular organisms;Eukaryota;Opisthokonta;Fungi;Dikarya;Ascomycota;saccharomyceta;Pezizomycotina;leotiomyceta;Eurotiomycetes;Eurotiomycetidae;*Eurotiales*;Thermoascaceae;Byssochlamys;Byssochlamys spectabilis;Byssochlamys spectabilis No. 5
leotiomyceta	47	jgi|Aspnid1|3524|AN7667	0.175773	0.00283532	0.00539424	gi|67901360|ref|XP_680936.1|	100	0	gi|682361752|gb|KFY49317.1|	0.411765	0.728927	root;cellular organisms;Eukaryota;Opisthokonta;Fungi;Dikarya;Ascomycota;saccharomyceta;Pezizomycotina;*leotiomyceta*;sordariomyceta;Leotiomycetes;Leotiomycetes incertae sedis;Pseudeurotiaceae;Pseudogymnoascus;Pseudogymnoascus pannorum;Pseudogymnoascus pannorum VKM F-4515 (FW-2607)
Aspergillus	11	jgi|Aspnid1|3566|AN7702	0.1754	0.00293514	0.00551871	gi|67901430|ref|XP_680971.1|	95.13	0	gi|599151985|gb|EYE91390.1|	0.117647	0.759784	root;cellular organisms;Eukaryota;Opisthokonta;Fungi;Dikarya;Ascomycota;saccharomyceta;Pezizomycotina;leotiomyceta;Eurotiomycetes;Eurotiomycetidae;Eurotiales;Aspergillaceae;*Aspergillus*;Aspergillus ruber;Aspergillus ruber CBS 135680
Eurotiomycetes	4	jgi|Aspnid1|1329|AN7907	0.175432	0.00292645	0.00551871	gi|67901840|ref|XP_681176.1|	100	6e-118	gi|667827104|ref|XP_007777722.1|	0.352941	0.561404	root;cellular organisms;Eukaryota;Opisthokonta;Fungi;Dikarya;Ascomycota;saccharomyceta;Pezizomycotina;leotiomyceta;*Eurotiomycetes*;Chaetothyriomycetidae;Chaetothyriales;Herpotrichiellaceae;Coniosporium;Coniosporium apollinis;Coniosporium apollinis CBS 100218
Eurotiales	5	jgi|Aspnid1|10493|AN5416	0.17541	0.00293242	0.00551871	gi|67538492|ref|XP_663020.1|	100	0	gi|557729354|dbj|GAD92072.1|	0.235294	0.609966	root;cellular organisms;Eukaryota;Opisthokonta;Fungi;Dikarya;Ascomycota;saccharomyceta;Pezizomycotina;leotiomyceta;Eurotiomycetes;Eurotiomycetidae;*Eurotiales*;Thermoascaceae;Byssochlamys;Byssochlamys spectabilis;Byssochlamys spectabilis No. 5
leotiomyceta	15	jgi|Aspnid1|1342|AN7920	0.175005	0.00304429	0.00570167	gi|67901866|ref|XP_681189.1|	100	0	gi|630013353|ref|XP_007830662.1|	0.411765	0.577236	root;cellular organisms;Eukaryota;Opisthokonta;Fungi;Dikarya;Ascomycota;saccharomyceta;Pezizomycotina;*leotiomyceta*;sordariomyceta;Sordariomycetes;Xylariomycetidae;Xylariales;Amphisphaeriaceae;Pestalotiopsis;Pestalotiopsis fici;Pestalotiopsis fici W106-1
leotiomyceta	30	jgi|Aspnid1|1595|AN8149	0.174912	0.00307052	0.00572849	gi|67902324|ref|XP_681418.1|	100	0	gi|530470546|gb|EQB51502.1|	0.411765	0.614695	root;cellular organisms;Eukaryota;Opisthokonta;Fungi;Dikarya;Ascomycota;saccharomyceta;Pezizomycotina;*leotiomyceta*;sordariomyceta;Sordariomycetes;Hypocreomycetidae;Glomerellales;Glomerellaceae;Colletotrichum;Colletotrichum gloeosporioides;Colletotrichum gloeosporioides Cg-14
Aspergillus	5	jgi|Aspnid1|2761|AN7383	0.174832	0.00309324	0.0057486	gi|67900792|ref|XP_680652.1|	100	0	gi|317158895|ref|XP_001827383.2|	0.117647	0.679155	root;cellular organisms;Eukaryota;Opisthokonta;Fungi;Dikarya;Ascomycota;saccharomyceta;Pezizomycotina;leotiomyceta;Eurotiomycetes;Eurotiomycetidae;Eurotiales;Aspergillaceae;*Aspergillus*;Aspergillus oryzae;Aspergillus oryzae RIB40
leotiomyceta	19	jgi|Aspnid1|4897|AN6818	0.174694	0.00313279	0.00579971	gi|67541296|ref|XP_664422.1|	100	0	gi|615427038|ref|XP_007588513.1|	0.411765	0.571681	root;cellular organisms;Eukaryota;Opisthokonta;Fungi;Dikarya;Ascomycota;saccharomyceta;Pezizomycotina;*leotiomyceta*;dothideomyceta;Dothideomycetes;Dothideomycetes incertae sedis;Botryosphaeriales;Botryosphaeriaceae;Neofusicoccum;Neofusicoccum parvum;Neofusicoccum parvum UCRNP2
Eurotiales	14	jgi|Aspnid1|5376|AN1302	0.174572	0.00316813	0.00583672	gi|67521690|ref|XP_658906.1|	100	0	gi|557726424|dbj|GAD94955.1|	0.235294	0.743848	root;cellular organisms;Eukaryota;Opisthokonta;Fungi;Dikarya;Ascomycota;saccharomyceta;Pezizomycotina;leotiomyceta;Eurotiomycetes;Eurotiomycetidae;*Eurotiales*;Thermoascaceae;Byssochlamys;Byssochlamys spectabilis;Byssochlamys spectabilis No. 5
Aspergillaceae	15	jgi|Aspnid1|7196|AN1542	0.1745	0.00318916	0.00583672	gi|67522170|ref|XP_659146.1|	100	0	gi|119483948|ref|XP_001261877.1|	0.176471	0.69848	root;cellular organisms;Eukaryota;Opisthokonta;Fungi;Dikarya;Ascomycota;saccharomyceta;Pezizomycotina;leotiomyceta;Eurotiomycetes;Eurotiomycetidae;Eurotiales;*Aspergillaceae*;Neosartorya;Neosartorya fischeri group;Neosartorya fischeri;Neosartorya fischeri NRRL 181
Aspergillaceae	31	jgi|Aspnid1|3708|AN7828	0.174525	0.00318184	0.00583672	gi|67901682|ref|XP_681097.1|	100	0	gi|255946902|ref|XP_002564218.1|	0.176471	0.828758	root;cellular organisms;Eukaryota;Opisthokonta;Fungi;Dikarya;Ascomycota;saccharomyceta;Pezizomycotina;leotiomyceta;Eurotiomycetes;Eurotiomycetidae;Eurotiales;*Aspergillaceae*;Penicillium;Penicillium chrysogenum complex;Penicillium rubens;Penicillium rubens Wisconsin 54-1255
Aspergillaceae	18	jgi|Aspnid1|8769|AN3331	0.174259	0.00326046	0.00594461	gi|67525747|ref|XP_660935.1|	100	0	gi|700468502|gb|KGO57015.1|	0.176471	0.909091	root;cellular organisms;Eukaryota;Opisthokonta;Fungi;Dikarya;Ascomycota;saccharomyceta;Pezizomycotina;leotiomyceta;Eurotiomycetes;Eurotiomycetidae;Eurotiales;*Aspergillaceae*;Penicillium;Penicillium expansum
Eurotiales	1	jgi|Aspnid1|1317|AN7896	0.174206	0.00327633	0.005951	gi|259480645|tpe|CBF73479.1|	100	0	gi|242821875|ref|XP_002487770.1|	0.235294	0.740377	root;cellular organisms;Eukaryota;Opisthokonta;Fungi;Dikarya;Ascomycota;saccharomyceta;Pezizomycotina;leotiomyceta;Eurotiomycetes;Eurotiomycetidae;*Eurotiales*;Trichocomaceae;Talaromyces;Talaromyces stipitatus;Talaromyces stipitatus ATCC 10500
Aspergillaceae	9	jgi|Aspnid1|9706|AN8413	0.174118	0.00330283	0.00597659	gi|67902852|ref|XP_681682.1|	96.01	0	gi|119473647|ref|XP_001258699.1|	0.176471	0.895881	root;cellular organisms;Eukaryota;Opisthokonta;Fungi;Dikarya;Ascomycota;saccharomyceta;Pezizomycotina;leotiomyceta;Eurotiomycetes;Eurotiomycetidae;Eurotiales;*Aspergillaceae*;Neosartorya;Neosartorya fischeri group;Neosartorya fischeri;Neosartorya fischeri NRRL 181
leotiomyceta	10	jgi|Aspnid1|4687|AN6633	0.173984	0.00334356	0.00600514	gi|67540926|ref|XP_664237.1|	100	1e-40	gi|189199330|ref|XP_001936002.1|	0.411765	0.570504	root;cellular organisms;Eukaryota;Opisthokonta;Fungi;Dikarya;Ascomycota;saccharomyceta;Pezizomycotina;*leotiomyceta*;dothideomyceta;Dothideomycetes;Pleosporomycetidae;Pleosporales;Pleosporineae;Pleosporaceae;Pyrenophora;Pyrenophora tritici-repentis;Pyrenophora tritici-repentis Pt-1C-BFP
leotiomyceta	41	jgi|Aspnid1|9363|AN2805	0.173999	0.00333898	0.00600514	gi|67524695|ref|XP_660409.1|	84.27	0	gi|530472335|gb|EQB52964.1|	0.411765	0.73103	root;cellular organisms;Eukaryota;Opisthokonta;Fungi;Dikarya;Ascomycota;saccharomyceta;Pezizomycotina;*leotiomyceta*;sordariomyceta;Sordariomycetes;Hypocreomycetidae;Glomerellales;Glomerellaceae;Colletotrichum;Colletotrichum gloeosporioides;Colletotrichum gloeosporioides Cg-14
leotiomyceta	6	jgi|Aspnid1|1253|AN8585	0.173773	0.00340861	0.00609921	gi|67903196|ref|XP_681854.1|	100	0	gi|629643796|ref|XP_007789466.1|	0.411765	0.653179	root;cellular organisms;Eukaryota;Opisthokonta;Fungi;Dikarya;Ascomycota;saccharomyceta;Pezizomycotina;*leotiomyceta*;sordariomyceta;Sordariomycetes;Xylariomycetidae;Xylariales;Diatrypaceae;Eutypa;Eutypa lata;Eutypa lata UCREL1
Eurotiales	19	jgi|Aspnid1|59|AN10613	0.173679	0.00343795	0.00612894	gi|259482076|tpe|CBF76209.1|	100	0	gi|557727923|dbj|GAD93503.1|	0.235294	0.687122	root;cellular organisms;Eukaryota;Opisthokonta;Fungi;Dikarya;Ascomycota;saccharomyceta;Pezizomycotina;leotiomyceta;Eurotiomycetes;Eurotiomycetidae;*Eurotiales*;Thermoascaceae;Byssochlamys;Byssochlamys spectabilis;Byssochlamys spectabilis No. 5
leotiomyceta	39	jgi|Aspnid1|5504|AN1185	0.173624	0.00345523	0.006137	gi|67518037|ref|XP_658789.1|	100	0	gi|517322298|emb|CCT72625.1|	0.411765	0.707031	root;cellular organisms;Eukaryota;Opisthokonta;Fungi;Dikarya;Ascomycota;saccharomyceta;Pezizomycotina;*leotiomyceta*;sordariomyceta;Sordariomycetes;Hypocreomycetidae;Hypocreales;Nectriaceae;Fusarium;Fusarium fujikuroi species complex;Fusarium fujikuroi;Fusarium fujikuroi IMI 58289
Eurotiomycetidae	30	jgi|Aspnid1|8313|AN2533	0.173468	0.00350465	0.0062019	gi|67524151|ref|XP_660137.1|	100	0	gi|326631136|gb|ADZ98860.1|	0.294118	0.630952	root;cellular organisms;Eukaryota;Opisthokonta;Fungi;Dikarya;Ascomycota;saccharomyceta;Pezizomycotina;leotiomyceta;Eurotiomycetes;*Eurotiomycetidae*;Onygenales;mitosporic Onygenales;Chrysosporium;Chrysosporium lucknowense
leotiomyceta	24	jgi|Aspnid1|1269|AN12333	0.173383	0.00353185	0.00622713	gi|627796539|ref|XP_007671617.1|	67.14	2e-120	gi|627796539|ref|XP_007671617.1|	0.411765	0.65653	root;cellular organisms;Eukaryota;Opisthokonta;Fungi;Dikarya;Ascomycota;saccharomyceta;Pezizomycotina;*leotiomyceta*;dothideomyceta;Dothideomycetes;Dothideomycetidae;Capnodiales;Teratosphaeriaceae;Baudoinia;Baudoinia compniacensis;Baudoinia compniacensis UAMH 10762
Aspergillus	6	jgi|Aspnid1|3115|AN10889	0.173168	0.00360148	0.00632673	gi|259483614|tpe|CBF79149.1|	100	0	gi|238495014|ref|XP_002378743.1|	0.117647	0.842181	root;cellular organisms;Eukaryota;Opisthokonta;Fungi;Dikarya;Ascomycota;saccharomyceta;Pezizomycotina;leotiomyceta;Eurotiomycetes;Eurotiomycetidae;Eurotiales;Aspergillaceae;*Aspergillus*;Aspergillus flavus;Aspergillus flavus NRRL3357
leotiomyceta	27	jgi|Aspnid1|10483|AN5425	0.172754	0.00373905	0.00654451	gi|67538510|ref|XP_663029.1|	98.87	0	gi|302885448|ref|XP_003041616.1|	0.411765	0.785425	root;cellular organisms;Eukaryota;Opisthokonta;Fungi;Dikarya;Ascomycota;saccharomyceta;Pezizomycotina;*leotiomyceta*;sordariomyceta;Sordariomycetes;Hypocreomycetidae;Hypocreales;Nectriaceae;Fusarium;Fusarium solani species complex;Nectria haematococca;Nectria haematococca mpVI;Nectria haematococca mpVI 77-13-4
Eurotiomycetes	22	jgi|Aspnid1|2834|AN7317	0.172699	0.00375767	0.00655328	gi|67900660|ref|XP_680586.1|	96.38	5e-146	gi|667829782|ref|XP_007779060.1|	0.352941	0.652695	root;cellular organisms;Eukaryota;Opisthokonta;Fungi;Dikarya;Ascomycota;saccharomyceta;Pezizomycotina;leotiomyceta;*Eurotiomycetes*;Chaetothyriomycetidae;Chaetothyriales;Herpotrichiellaceae;Coniosporium;Coniosporium apollinis;Coniosporium apollinis CBS 100218
Aspergillaceae	6	jgi|Aspnid1|7984|AN2250	0.172256	0.00391076	0.00679563	gi|67523589|ref|XP_659854.1|	100	0	gi|700458017|gb|KGO47537.1|	0.176471	0.61745	root;cellular organisms;Eukaryota;Opisthokonta;Fungi;Dikarya;Ascomycota;saccharomyceta;Pezizomycotina;leotiomyceta;Eurotiomycetes;Eurotiomycetidae;Eurotiales;*Aspergillaceae*;Penicillium;Penicillium expansum
Eurotiomycetidae	47	jgi|Aspnid1|3123|AN7062	0.171012	0.00437095	0.00756797	gi|67541797|ref|XP_664666.1|	100	0	gi|303322955|ref|XP_003071469.1|	0.294118	0.891003	root;cellular organisms;Eukaryota;Opisthokonta;Fungi;Dikarya;Ascomycota;saccharomyceta;Pezizomycotina;leotiomyceta;Eurotiomycetes;*Eurotiomycetidae*;Onygenales;mitosporic Onygenales;Coccidioides;Coccidioides posadasii;Coccidioides posadasii C735 delta SOWgp
leotiomyceta	33	jgi|Aspnid1|4165|AN6113	0.170888	0.00441937	0.00762438	gi|67539886|ref|XP_663717.1|	94.88	0	gi|682397361|gb|KFY75181.1|	0.411765	0.595579	root;cellular organisms;Eukaryota;Opisthokonta;Fungi;Dikarya;Ascomycota;saccharomyceta;Pezizomycotina;*leotiomyceta*;sordariomyceta;Leotiomycetes;Leotiomycetes incertae sedis;Pseudeurotiaceae;Pseudogymnoascus;Pseudogymnoascus pannorum;Pseudogymnoascus pannorum VKM F-103
leotiomyceta	16	jgi|Aspnid1|3842|AN6386	0.170794	0.0044564	0.0076608	gi|67540432|ref|XP_663990.1|	100	0	gi|615458204|ref|XP_007597033.1|	0.411765	0.536977	root;cellular organisms;Eukaryota;Opisthokonta;Fungi;Dikarya;Ascomycota;saccharomyceta;Pezizomycotina;*leotiomyceta*;sordariomyceta;Sordariomycetes;Hypocreomycetidae;Glomerellales;Glomerellaceae;Colletotrichum;Colletotrichum fioriniae;Colletotrichum fioriniae PJ7
Eurotiales	3	jgi|Aspnid1|1255|AN8583	0.170509	0.00457036	0.00782875	gi|67903192|ref|XP_681852.1|	100	0	gi|557725421|dbj|GAD95884.1|	0.235294	0.564607	root;cellular organisms;Eukaryota;Opisthokonta;Fungi;Dikarya;Ascomycota;saccharomyceta;Pezizomycotina;leotiomyceta;Eurotiomycetes;Eurotiomycetidae;*Eurotiales*;Thermoascaceae;Byssochlamys;Byssochlamys spectabilis;Byssochlamys spectabilis No. 5
leotiomyceta	39	jgi|Aspnid1|5171|AN11211	0.170467	0.00458737	0.00783003	gi|259488163|tpe|CBF87409.1|	100	0	gi|530479205|gb|EQB58446.1|	0.411765	0.638187	root;cellular organisms;Eukaryota;Opisthokonta;Fungi;Dikarya;Ascomycota;saccharomyceta;Pezizomycotina;*leotiomyceta*;sordariomyceta;Sordariomycetes;Hypocreomycetidae;Glomerellales;Glomerellaceae;Colletotrichum;Colletotrichum gloeosporioides;Colletotrichum gloeosporioides Cg-14
Aspergillus	16	jgi|Aspnid1|1604|AN12170	0.170045	0.00476147	0.00809848	gi|666436882|gb|KEY84084.1|	78.81	3e-63	gi|666436882|gb|KEY84084.1|	0.117647	0.829876	root;cellular organisms;Eukaryota;Opisthokonta;Fungi;Dikarya;Ascomycota;saccharomyceta;Pezizomycotina;leotiomyceta;Eurotiomycetes;Eurotiomycetidae;Eurotiales;Aspergillaceae;*Aspergillus*;Aspergillus fumigatus;Aspergillus fumigatus var. RP-2014
leotiomyceta	32	jgi|Aspnid1|8325|AN2543	0.169858	0.00484049	0.00817509	gi|67524171|ref|XP_660147.1|	99.5	0	gi|682386541|gb|KFY68376.1|	0.411765	0.576952	root;cellular organisms;Eukaryota;Opisthokonta;Fungi;Dikarya;Ascomycota;saccharomyceta;Pezizomycotina;*leotiomyceta*;sordariomyceta;Leotiomycetes;Leotiomycetes incertae sedis;Pseudeurotiaceae;Pseudogymnoascus;Pseudogymnoascus pannorum;Pseudogymnoascus pannorum VKM F-4515 (FW-2607)
leotiomyceta	58	jgi|Aspnid1|6948|AN8936	0.169892	0.00482603	0.00817509	gi|67903898|ref|XP_682205.1|	100	0	gi|591485592|gb|EXM15471.1|	0.411765	0.750792	root;cellular organisms;Eukaryota;Opisthokonta;Fungi;Dikarya;Ascomycota;saccharomyceta;Pezizomycotina;*leotiomyceta*;sordariomyceta;Sordariomycetes;Hypocreomycetidae;Hypocreales;Nectriaceae;Fusarium;Fusarium oxysporum species complex;Fusarium oxysporum;Fusarium oxysporum f. sp. vasinfectum;Fusarium oxysporum f. sp. vasinfectum 25433
leotiomyceta	31	jgi|Aspnid1|8184|AN2424	0.169609	0.00494751	0.00832663	gi|67523937|ref|XP_660028.1|	97.54	0	gi|672790537|gb|KFH41210.1|	0.411765	0.642239	root;cellular organisms;Eukaryota;Opisthokonta;Fungi;Dikarya;Ascomycota;saccharomyceta;Pezizomycotina;*leotiomyceta*;sordariomyceta;Sordariomycetes;Hypocreomycetidae;Hypocreales;mitosporic Hypocreales;Acremonium;Acremonium chrysogenum;Acremonium chrysogenum ATCC 11550
Eurotiomycetes	26	jgi|Aspnid1|513|AN4649	0.169405	0.00503676	0.0084473	gi|67536958|ref|XP_662253.1|	95.03	0	gi|628263703|ref|XP_007726691.1|	0.352941	0.603417	root;cellular organisms;Eukaryota;Opisthokonta;Fungi;Dikarya;Ascomycota;saccharomyceta;Pezizomycotina;leotiomyceta;*Eurotiomycetes*;Chaetothyriomycetidae;Chaetothyriales;Herpotrichiellaceae;Capronia;Capronia coronata;Capronia coronata CBS 617.96
Aspergillaceae	7	jgi|Aspnid1|9704|AN8411	0.16916	0.00514584	0.00860028	gi|67902848|ref|XP_681680.1|	100	0	gi|525587985|gb|EPS34235.1|	0.176471	0.89464	root;cellular organisms;Eukaryota;Opisthokonta;Fungi;Dikarya;Ascomycota;saccharomyceta;Pezizomycotina;leotiomyceta;Eurotiomycetes;Eurotiomycetidae;Eurotiales;*Aspergillaceae*;Penicillium;Penicillium oxalicum;Penicillium oxalicum 114-2
Eurotiomycetidae	11	jgi|Aspnid1|9473|AN2706	0.168959	0.0052369	0.00866103	gi|259486383|tpe|CBF84176.1|	100	0	gi|320031666|gb|EFW13626.1|	0.294118	0.57733	root;cellular organisms;Eukaryota;Opisthokonta;Fungi;Dikarya;Ascomycota;saccharomyceta;Pezizomycotina;leotiomyceta;Eurotiomycetes;*Eurotiomycetidae*;Onygenales;mitosporic Onygenales;Coccidioides;Coccidioides posadasii;Coccidioides posadasii str. Silveira
leotiomyceta	12	jgi|Aspnid1|8340|AN2556	0.168952	0.00524009	0.00866103	gi|67524197|ref|XP_660160.1|	100	4e-85	gi|171679181|ref|XP_001904538.1|	0.411765	0.623932	root;cellular organisms;Eukaryota;Opisthokonta;Fungi;Dikarya;Ascomycota;saccharomyceta;Pezizomycotina;*leotiomyceta*;sordariomyceta;Sordariomycetes;Sordariomycetidae;Sordariales;Lasiosphaeriaceae;Podospora;Podospora anserina;Podospora anserina S mat+
Aspergillaceae	16	jgi|Aspnid1|1973|AN4125	0.168882	0.00527216	0.00866103	gi|67527696|ref|XP_661729.1|	100	2e-95	gi|700494821|gb|KGO78289.1|	0.176471	0.766784	root;cellular organisms;Eukaryota;Opisthokonta;Fungi;Dikarya;Ascomycota;saccharomyceta;Pezizomycotina;leotiomyceta;Eurotiomycetes;Eurotiomycetidae;Eurotiales;*Aspergillaceae*;Penicillium;Penicillium italicum
Eurotiomycetes	41	jgi|Aspnid1|1396|AN7972	0.168963	0.00523507	0.00866103	gi|67901970|ref|XP_681241.1|	100	0	gi|656909130|gb|KEF54840.1|	0.352941	0.891129	root;cellular organisms;Eukaryota;Opisthokonta;Fungi;Dikarya;Ascomycota;saccharomyceta;Pezizomycotina;leotiomyceta;*Eurotiomycetes*;Chaetothyriomycetidae;Chaetothyriales;Herpotrichiellaceae;Exophiala;Exophiala aquamarina;Exophiala aquamarina CBS 119918
leotiomyceta	46	jgi|Aspnid1|7511|AN1823	0.168918	0.00525564	0.00866103	gi|67522733|ref|XP_659427.1|	100	0	gi|630040582|ref|XP_007841034.1|	0.411765	0.721619	root;cellular organisms;Eukaryota;Opisthokonta;Fungi;Dikarya;Ascomycota;saccharomyceta;Pezizomycotina;*leotiomyceta*;sordariomyceta;Sordariomycetes;Xylariomycetidae;Xylariales;Amphisphaeriaceae;Pestalotiopsis;Pestalotiopsis fici;Pestalotiopsis fici W106-1
Pezizomycotina	14	jgi|Aspnid1|2683|AN12192	0.168632	0.0053881	0.00879148	gi|67526105|ref|XP_661114.1|	100	1e-96	gi|345561692|gb|EGX44780.1|	0.470588	0.553333	root;cellular organisms;Eukaryota;Opisthokonta;Fungi;Dikarya;Ascomycota;saccharomyceta;*Pezizomycotina*;Orbiliomycetes;Orbiliales;Orbiliaceae;Orbilia;mitosporic Orbilia auricolor;Arthrobotrys oligospora;Arthrobotrys oligospora ATCC 24927
Aspergillus nidulans	26	jgi|Aspnid1|9563|AN2622	0.168648	0.00538061	0.00879148	gi|67524329|ref|XP_660226.1|	100	0	gi|93278862|pdb|2BJS|A	0.0588235	0.981241	root;cellular organisms;Eukaryota;Opisthokonta;Fungi;Dikarya;Ascomycota;saccharomyceta;Pezizomycotina;leotiomyceta;Eurotiomycetes;Eurotiomycetidae;Eurotiales;Aspergillaceae;Aspergillus;*Aspergillus nidulans*
Aspergillus	7	jgi|Aspnid1|8823|AN3279	0.168541	0.00543086	0.00883131	gi|67525643|ref|XP_660883.1|	100	0	gi|121712475|ref|XP_001273849.1|	0.117647	0.877358	root;cellular organisms;Eukaryota;Opisthokonta;Fungi;Dikarya;Ascomycota;saccharomyceta;Pezizomycotina;leotiomyceta;Eurotiomycetes;Eurotiomycetidae;Eurotiales;Aspergillaceae;*Aspergillus*;Aspergillus clavatus;Aspergillus clavatus NRRL 1
Aspergillaceae	44	jgi|Aspnid1|3057|AN7119	0.16828	0.00555518	0.00900307	gi|67541911|ref|XP_664723.1|	96.7	0	gi|255940198|ref|XP_002560868.1|	0.176471	0.823582	root;cellular organisms;Eukaryota;Opisthokonta;Fungi;Dikarya;Ascomycota;saccharomyceta;Pezizomycotina;leotiomyceta;Eurotiomycetes;Eurotiomycetidae;Eurotiales;*Aspergillaceae*;Penicillium;Penicillium chrysogenum complex;Penicillium rubens;Penicillium rubens Wisconsin 54-1255
Eurotiales	32	jgi|Aspnid1|2772|AN7373	0.168196	0.00559573	0.00900812	gi|259483267|tpe|CBF78513.1|	100	0	gi|557722976|dbj|GAD98264.1|	0.235294	0.714085	root;cellular organisms;Eukaryota;Opisthokonta;Fungi;Dikarya;Ascomycota;saccharomyceta;Pezizomycotina;leotiomyceta;Eurotiomycetes;Eurotiomycetidae;*Eurotiales*;Thermoascaceae;Byssochlamys;Byssochlamys spectabilis;Byssochlamys spectabilis No. 5
Eurotiales	9	jgi|Aspnid1|10615|AN5305	0.168202	0.00559282	0.00900812	gi|67538270|ref|XP_662909.1|	100	0	gi|557723013|dbj|GAD98209.1|	0.235294	0.705479	root;cellular organisms;Eukaryota;Opisthokonta;Fungi;Dikarya;Ascomycota;saccharomyceta;Pezizomycotina;leotiomyceta;Eurotiomycetes;Eurotiomycetidae;*Eurotiales*;Thermoascaceae;Byssochlamys;Byssochlamys spectabilis;Byssochlamys spectabilis No. 5
Eurotiomycetidae	1	jgi|Aspnid1|6208|AN0541	0.167995	0.00569382	0.00913505	gi|67516519|ref|XP_658145.1|	98.39	0	gi|315044827|ref|XP_003171789.1|	0.294118	0.571182	root;cellular organisms;Eukaryota;Opisthokonta;Fungi;Dikarya;Ascomycota;saccharomyceta;Pezizomycotina;leotiomyceta;Eurotiomycetes;*Eurotiomycetidae*;Onygenales;Arthrodermataceae;Microsporum;Microsporum gypseum;Microsporum gypseum CBS 118893
leotiomyceta	38	jgi|Aspnid1|9719|AN8423	0.167957	0.00571253	0.00913505	gi|67902872|ref|XP_681692.1|	94.51	0	gi|666407956|gb|KEY73027.1|	0.411765	0.652214	root;cellular organisms;Eukaryota;Opisthokonta;Fungi;Dikarya;Ascomycota;saccharomyceta;Pezizomycotina;*leotiomyceta*;sordariomyceta;Sordariomycetes;Hypocreomycetidae;Hypocreales;mitosporic Hypocreales;Stachybotrys;Stachybotrys chartarum;Stachybotrys chartarum IBT 7711
leotiomyceta	42	jgi|Aspnid1|4854|AN6782	0.167897	0.0057422	0.00915208	gi|67541224|ref|XP_664386.1|	100	0	gi|116198573|ref|XP_001225098.1|	0.411765	0.610294	root;cellular organisms;Eukaryota;Opisthokonta;Fungi;Dikarya;Ascomycota;saccharomyceta;Pezizomycotina;*leotiomyceta*;sordariomyceta;Sordariomycetes;Sordariomycetidae;Sordariales;Chaetomiaceae;Chaetomium;Chaetomium globosum;Chaetomium globosum CBS 148.51
leotiomyceta	40	jgi|Aspnid1|7748|AN2039	0.167694	0.00584357	0.00928291	gi|67523165|ref|XP_659643.1|	100	0	gi|682348847|gb|KFY41132.1|	0.411765	0.686888	root;cellular organisms;Eukaryota;Opisthokonta;Fungi;Dikarya;Ascomycota;saccharomyceta;Pezizomycotina;*leotiomyceta*;sordariomyceta;Leotiomycetes;Leotiomycetes incertae sedis;Pseudeurotiaceae;Pseudogymnoascus;Pseudogymnoascus pannorum;Pseudogymnoascus pannorum VKM F-4513 (FW-928)
Eurotiales	1	jgi|Aspnid1|1323|AN7901	0.167479	0.00595266	0.0094251	gi|67901828|ref|XP_681170.1|	100	0	gi|242821904|ref|XP_002487776.1|	0.235294	0.711785	root;cellular organisms;Eukaryota;Opisthokonta;Fungi;Dikarya;Ascomycota;saccharomyceta;Pezizomycotina;leotiomyceta;Eurotiomycetes;Eurotiomycetidae;*Eurotiales*;Trichocomaceae;Talaromyces;Talaromyces stipitatus;Talaromyces stipitatus ATCC 10500
Eurotiales	13	jgi|Aspnid1|1324|AN7902	0.167408	0.00598908	0.00945167	gi|67901830|ref|XP_681171.1|	100	0	gi|242821909|ref|XP_002487777.1|	0.235294	0.81658	root;cellular organisms;Eukaryota;Opisthokonta;Fungi;Dikarya;Ascomycota;saccharomyceta;Pezizomycotina;leotiomyceta;Eurotiomycetes;Eurotiomycetidae;*Eurotiales*;Trichocomaceae;Talaromyces;Talaromyces stipitatus;Talaromyces stipitatus ATCC 10500
Eurotiales	12	jgi|Aspnid1|2753|AN7391	0.167306	0.00604175	0.00950363	gi|67900808|ref|XP_680660.1|	100	0	gi|212531945|ref|XP_002146129.1|	0.235294	0.744662	root;cellular organisms;Eukaryota;Opisthokonta;Fungi;Dikarya;Ascomycota;saccharomyceta;Pezizomycotina;leotiomyceta;Eurotiomycetes;Eurotiomycetidae;*Eurotiales*;Trichocomaceae;Talaromyces;Talaromyces marneffei;Talaromyces marneffei ATCC 18224
Aspergillaceae	2	jgi|Aspnid1|7255|AN1595	0.167091	0.00615411	0.00964884	gi|67522276|ref|XP_659199.1|	100	0	gi|119494783|ref|XP_001264197.1|	0.176471	0.83213	root;cellular organisms;Eukaryota;Opisthokonta;Fungi;Dikarya;Ascomycota;saccharomyceta;Pezizomycotina;leotiomyceta;Eurotiomycetes;Eurotiomycetidae;Eurotiales;*Aspergillaceae*;Neosartorya;Neosartorya fischeri group;Neosartorya fischeri;Neosartorya fischeri NRRL 181
leotiomyceta	19	jgi|Aspnid1|5486|AN1203	0.166845	0.00628494	0.00982197	gi|67518077|ref|XP_658807.1|	100	6e-168	gi|169617345|ref|XP_001802087.1|	0.411765	0.648421	root;cellular organisms;Eukaryota;Opisthokonta;Fungi;Dikarya;Ascomycota;saccharomyceta;Pezizomycotina;*leotiomyceta*;dothideomyceta;Dothideomycetes;Pleosporomycetidae;Pleosporales;Pleosporineae;Phaeosphaeriaceae;Parastagonospora;Parastagonospora nodorum;Phaeosphaeria nodorum SN15
Eurotiales	6	jgi|Aspnid1|6929|AN12390	0.166761	0.00633017	0.00986065	gi|67903934|ref|XP_682223.1|	100	0	gi|242778348|ref|XP_002479220.1|	0.235294	0.600634	root;cellular organisms;Eukaryota;Opisthokonta;Fungi;Dikarya;Ascomycota;saccharomyceta;Pezizomycotina;leotiomyceta;Eurotiomycetes;Eurotiomycetidae;*Eurotiales*;Trichocomaceae;Talaromyces;Talaromyces stipitatus;Talaromyces stipitatus ATCC 10500
