# Supplementary material for: HGT-Finder: A New Tool for Horizontal Gene Transfer Finding and Application to Aspergillus genomes
Source: Toxins (Basel). 2015 Oct 9;7(10):4035–53. doi: 10.3390/toxins7104035 (PMC4626719; doi:10.3390/toxins7104035)
Supplement: Supplementary file 1 [file toxins-07-04035-s001.zip › toxins-97781-supplementary/TableS3.xlsx]

## Sheet: Comments
Comments on the 103 Aspfl HTG candidates based on phylogenetic analyses and manual curation
bacteria-fungi	30 genes
fungi-fungi	38 genes
uncertain	5 genes
	JGI ID	comments	# of hit species (R > 0.5)	# of hit species (R > 0.2)
73 HTGs with more than 4 hits with R > 0.5 (phylogenetic analyses)
	jgi|Aspfl1|25648	might be very ancient transfer from bacteria to the common ancestor of all included fungi (Ascomycota)	36	2321
	jgi|Aspfl1|25666	Aspergillus oryzae and Aspfl1 are in one cluster. This cluster is the closest to Trichoderma and Metarhizium, which are distant organisms in the spieces tree. The other relatives of Aspergillus are in separate clusters.	8	1105
	jgi|Aspfl1|25737	Aspfl1 is closest to Colletotrichum and Fusarium, which are distant fungi in spieces tree. The other relatives of Aspergillus are in separate clusters.	7	164
	jgi|Aspfl1|25738	Aspfl1 is closest to Fusarium, which are distant fungi in spieces tree. The other relatives of Aspergillus are in separate clusters.	22	205
	jgi|Aspfl1|26243	Aspfl1 is closest to Neosartorya scheri and Fusarium, which are distant fungi in spieces tree. The other relatives of Aspergillus are in separate clusters.	12	519
	jgi|Aspfl1|26332	Aspfl1 is closest to Colletotrichum and Fusarium, which are distant fungi in spieces tree. The other relatives of Aspergillus are in separate clusters. An earlier transfer from bacteria to the common ancestor of all included fungi might have occurred.	12	5205
	jgi|Aspfl1|26449	found in small number of fungi, ancient transfer from bacteria	4	12
	jgi|Aspfl1|26473	found in small number of fungi, ancient transfer from bacteria	45	820
	jgi|Aspfl1|26725	might be very ancient transfer from bacteria to the common ancestor of all included fungi (Pezizomycotina)	59	946
	jgi|Aspfl1|26776	Aspfl1 is closest to Bipolaris zeicola, which are distant fungi in spieces tree. The other relatives of Aspergillus are in separate clusters.	4	878
	jgi|Aspfl1|27260	found in small number of fungi, ancient transfer from bacteria	66	114
	jgi|Aspfl1|27612	found in small number of fungi, ancient transfer from bacteria	84	283
	jgi|Aspfl1|27943	not many hits in fungi	4	20
	jgi|Aspfl1|27983	might be distantly transferred from Basidiomycota fungi	29	957
	jgi|Aspfl1|28108	found in small number of fungi, recent transfer from bacteria	10	32
	jgi|Aspfl1|28124	short protein unconserved, phylogeny might not be accurate	5	27
	jgi|Aspfl1|28125	found in small number of fungi, ancient transfer from bacteria	23	140
	jgi|Aspfl1|28126	found in small number of fungi, ancient transfer from bacteria	10	18
	jgi|Aspfl1|28200	Aspfl1 is closest to Coniophora puteana, Trichophyton rubrum etc., which are distant fungi in spieces tree. The other relatives of Aspergillus are in separate clusters.	8	194
	jgi|Aspfl1|28262	Aspfl1 is closest to Metarhizium and Aureobasidium namibiae etc., which are distant fungi in spieces tree. The other relatives of Aspergillus are in separate clusters.	4	110
	jgi|Aspfl1|28502	found in small number of fungi, ancient transfer from bacteria	19	1504
	jgi|Aspfl1|28819	found in small number of fungi, recent transfer from bacteria	151	3918
	jgi|Aspfl1|29427	found in small number of fungi, recent transfer from bacteria	55	1450
	jgi|Aspfl1|30191	found in small number of fungi, ancient transfer from bacteria	40	193
	jgi|Aspfl1|30359	Aspfl1 is closest to Fusarium oxysporum and Verticillium etc., which are distant fungi in spieces tree. The other relatives of Aspergillus are in separate clusters.	6	207
	jgi|Aspfl1|30709	this is a very conserved ribosomal protein, gene tranfer might have happened from aspergillus to termite (Coptotermes formosanus)	22	701
	jgi|Aspfl1|30746	Aspfl1 is closest to Eutypa lata, Pseudogymnoascus and Colletotrichum etc., which are distant fungi in spieces tree. The other relatives of Aspergillus are in separate clusters.	8	124
	jgi|Aspfl1|31332	Aspfl1 is closest to Macrophomina phaseolina, which are distant fungi in spieces tree. The other relatives of Aspergillus are in separate clusters.	17	52
	jgi|Aspfl1|31342	Aspfl1 and its close relatives, Penicillium oxalicum, Aspergillus oryzae are in one big cluster. The remaining organisms in the cluster are distant fungi. Other speices of Aspergillus are not found.	11	49
	jgi|Aspfl1|31463	found in small number of fungi, ancient transfer from bacteria	10	95
	jgi|Aspfl1|31710	Aspfl1 is clustered with a small number of distant fungi (Pezizomycotina)	10	4586
	jgi|Aspfl1|32093	found in small number of fungi, ancient transfer from bacteria	5	82
	jgi|Aspfl1|32110	Aspfl1 is clustered with distant fungi (Basidiomycota). Other relatives of Aspergillus can not been found.	41	687
	jgi|Aspfl1|32284	found in small number of fungi, ancient transfer from bacteria	33	383
	jgi|Aspfl1|32329	found in small number of fungi, ancient transfer from bacteria	32	1138
	jgi|Aspfl1|32479	found in small number of fungi, ancient transfer from bacteria	19	128
	jgi|Aspfl1|32508	Aspfl1 is closest to Colletotrichum species, which are distant fungi in spieces tree. The other relatives of Aspergillus are in separate clusters.	6	73
	jgi|Aspfl1|32561	Aspfl1 is closest to Metarhizium species, which are distant fungi in spieces tree. The other relatives of Aspergillus are in separate clusters.	21	133
	jgi|Aspfl1|32790	Aspfl1 is clustered with distant fungi (Basidiomycota). Other relatives of Aspergillus are in separate cluster.	50	2260
	jgi|Aspfl1|33609	Aspergillus oryzae and Aspfl1 are in one cluster. This cluster is closest to Schizosaccharomyces cryophilus and Pseudogymnoascus pannorum, which are distant to Aspergillus. This might be a transfer from Aspergillus to other distant fungi.	11	256
	jgi|Aspfl1|33836	Aspfl1 is clustered with Trichoderma. Most relatives of Aspergillus are not found.	7	394
	jgi|Aspfl1|33934	Aspfl1 is closest to Fusarium oxysporum, Nectria haematococca and Colletotrichum gloeosporioides etc., which are distant fungi. Aspergillus kawachii and Aspergillus niger are in another close cluster. Other relatives of Aspergillus are in a very distant cluster.	9	209
	jgi|Aspfl1|34056	found in small number of fungi, ancient transfer from bacteria	6	188
	jgi|Aspfl1|34082	found in small number of fungi, recent transfer from bacteria	7	94
	jgi|Aspfl1|34141	Aspfl1 is closest to Beauveria and Metarhizium species, which are distant fungi in spieces tree. The other relatives of Aspergillus are in separate clusters.	6	227
	jgi|Aspfl1|34146	R > 0.2 set shows this gene is found in small number of fungi, ancient transfer from bacteria	5	44
	jgi|Aspfl1|34201	not many fungi hits. Except for Aspergillus oryzae and Aspfl1, no other speices of Aspergillus are found.	22	27
	jgi|Aspfl1|34283	Aspfl1 is closest to Fusarium species, which are distant fungi. Other relatives of Aspergillus are in a distant cluster.	32	1104
	jgi|Aspfl1|34291	Aspfl1 is close to Fusarium oxysporum and Nectria haematococca, which are distant fungi. Other speices of Aspergillus are not found.	5	26
	jgi|Aspfl1|34324	Aspergillus oryzae and Aspfl1 are in one cluster. This cluster is closest to Nectria haematococca, Drechslerella stenobrocha and Fusarium, which are distant fungi.	16	243
	jgi|Aspfl1|34372	Aspergillus oryzae, Aspergillus niger and Aspfl1 are in one big cluster. The cluster is close to Pseudogymnoascus pannorum and Fusarium oxysporum, which are distant fungi.	20	247
	jgi|Aspfl1|34492	Aspergillus oryzae and Aspfl1 are in one cluster. This cluster is close to Metarhizium. This might a transfer into Metarhizium.	11	911
	jgi|Aspfl1|35360	Aspfl1 is closest to Cladophialophora and Exophiala aquamarina, which are distant fungi.	5	378
	jgi|Aspfl1|35364	The big cluster that contains Aspfl1, Aspergillus oryzae, Aspergillus ruber and Aspergillus niger etc, is close to Fusarium oxysporum and Nectria haematococca. This might be a gene transfer from Aspergillus to other fungi.	11	71
	jgi|Aspfl1|35410	Aspfl1 is clustered with Fusarium species, which are distant fungi.	10	31
	jgi|Aspfl1|35440	found in small number of fungi, ancient transfer from bacteria	19	1463
	jgi|Aspfl1|35472	found in small number of fungi, ancient transfer from bacteria	34	961
	jgi|Aspfl1|35482	Aspergillus oryzae and Aspfl1 are closest to Uncinocarpus reesii, Glarea lozoyensis and Pseudogymnoascus pannorum, which are distant fungi.	15	129
	jgi|Aspfl1|35731	found in small number of fungi, ancient transfer from bacteria	5	24
	jgi|Aspfl1|36098	Aspergillus oryzae and Aspfl1 are in one cluster. This cluster is close to Ophiocordyceps sinensis and Fusarium, which are distant fungi.	12	227
	jgi|Aspfl1|36688	found in small number of fungi, ancient transfer from bacteria	27	279
	jgi|Aspfl1|36710	found in small number of aspergillus, transfer from distant fungi, more ancient transfer from bacteria	8	601
	jgi|Aspfl1|36776	Aspfl1 and Fusarium oxysporum are the closest. Aspergillus oryzae with Macrophomina phaseolina and Bipolaris maydis form an adjacent cluster. Other relatives of Aspergillus are in a different cluster.	7	91
	jgi|Aspfl1|36779	found in small number of fungi, ancient transfer from bacteria	10	1572
	jgi|Aspfl1|37283	Not many fungi hits. Aspergillus oryzae and Aspfl1 are in one cluster. This cluster is close to Nectria haematococca and Beauveria bassiana, which are distant fungi. Other speices of Aspergillus are not found.	7	29
	jgi|Aspfl1|37327	found in small number of fungi, ancient transfer from bacteria	5	525
	jgi|Aspfl1|37395	found in small number of fungi, ancient transfer from bacteria	8	547
	jgi|Aspfl1|37413	Aspfl1 and Penicillium rubens are in one cluster. This cluster is close to Pseudogymnoascus pannorum, which are distant fungi.	9	115
	jgi|Aspfl1|37422	Aspergillus oryzae and Aspfl1 are in one cluster. This cluster is close to Colletotrichum, which are distant fungi.	8	127
	jgi|Aspfl1|37424	Aspergillus oryzae and Aspfl1 are in one cluster. This cluster is close to Colletotrichum, which are distant fungi.	8	208
	jgi|Aspfl1|37499	found in small number of fungi, ancient transfer from bacteria	163	2317
	jgi|Aspfl1|37570	found in small number of fungi, ancient transfer from bacteria	75	436
	jgi|Aspfl1|37930	found in small number of fungi, ancient transfer from bacteria	11	2324
30 HTGs with less than 4 hits (R > 0.2 BLAST results and Blink analyses)
	jgi|Aspfl1|31459	bacteria
	jgi|Aspfl1|36864	Metazoa
	jgi|Aspfl1|25898	might be orfan genes of leotiomyceta
	jgi|Aspfl1|37553	might be orfan genes of leotiomyceta
	jgi|Aspfl1|31452	bacteria
	jgi|Aspfl1|35171	bacteria
	jgi|Aspfl1|31878	found in small number of aspergillus, transfer from distant fungi
	jgi|Aspfl1|32772	found in small number of aspergillus, transfer from distant fungi
	jgi|Aspfl1|26986	found in small number of aspergillus, transfer from distant fungi
	jgi|Aspfl1|36244	complex evolution, recent transfer from distant fungi, more ancient transfer from bacteria
	jgi|Aspfl1|37286	distant fungi
	jgi|Aspfl1|32752	might be orfan genes of leotiomyceta
	jgi|Aspfl1|35732	Metazoa
	jgi|Aspfl1|30340	distant fungi
	jgi|Aspfl1|33553	found in small number of aspergillus, transfer from distant fungi
	jgi|Aspfl1|36777	found in small number of aspergillus, transfer from distant fungi
	jgi|Aspfl1|35747	very conserved protein, might be recent transfer from distant fungi
	jgi|Aspfl1|37406	very conserved protein, might be recent transfer from distant fungi
	jgi|Aspfl1|30229	found in small number of aspergillus, transfer from distant fungi
	jgi|Aspfl1|33600	found in small number of aspergillus, transfer from distant fungi
	jgi|Aspfl1|33412	very few hits in fungi, might be orfan genes, transferred within Pezizomycotina
	jgi|Aspfl1|25529	found in small number of aspergillus, transfer from distant fungi
	jgi|Aspfl1|25708	bacteria
	jgi|Aspfl1|34211	very conserved protein, might be recent transfer from distant fungi
	jgi|Aspfl1|30791	very few hits in fungi, might be orfan genes, transferred within Pezizomycotina
	jgi|Aspfl1|31963	very conserved protein, might be recent transfer from distant fungi
	jgi|Aspfl1|34026	not very conserved, might be from distant fungi
	jgi|Aspfl1|33546	complex evolution, recent transfer from distant fungi, more ancient transfer from bacteria
	jgi|Aspfl1|30253	bacteria
	jgi|Aspfl1|36085	complex evolution, recent transfer from distant fungi, more ancient transfer from bacteria

## Sheet: 30 HTGs with < 4 hits
Gene	X value	P value	Q value	# of hit genomes	BLAST hit	D value	R value	N' value	Taxonomic lineage of the best non-self hit genome
jgi|Aspfl1|31459|7000001155830612	0.586343	9.80357e-84	5.55239e-80	2	gi|491254246|ref|WP_005112429.1|	0.882353	0.62465	15	root;*cellular organisms*;Bacteria;Actinobacteria;Actinobacteria;Actinobacteridae;Actinomycetales;Corynebacterineae;Mycobacteriaceae;Mycobacterium;Mycobacterium chelonae group
jgi|Aspfl1|31459|7000001155830612	0.586343	9.80357e-84	5.55239e-80	2	gi|515773231|ref|WP_017205831.1|	0.882353	0.627451	15	root;*cellular organisms*;Bacteria;Actinobacteria;Actinobacteria;Actinobacteridae;Actinomycetales;Corynebacterineae;Mycobacteriaceae;Mycobacterium;Mycobacterium chelonae group;Mycobacterium abscessus subgroup;Mycobacterium abscessus
jgi|Aspfl1|36864|7000001155826408	0.489376	9.6399e-55	2.72985e-51	3	gi|544481806|ref|XP_005576136.1|	0.764706	0.65391	13	root;cellular organisms;Eukaryota;*Opisthokonta*;Metazoa;Eumetazoa;Bilateria;Deuterostomia;Chordata;Craniata;Vertebrata;Gnathostomata;Teleostomi;Euteleostomi;Sarcopterygii;Dipnotetrapodomorpha;Tetrapoda;Amniota;Mammalia;Theria;Eutheria;Boreoeutheria;Euarchontoglires;Primates;Haplorrhini;Simiiformes;Catarrhini;Cercopithecoidea;Cercopithecidae;Cercopithecinae;Macaca;Macaca fascicularis
jgi|Aspfl1|36864|7000001155826408	0.489376	9.6399e-55	2.72985e-51	3	gi|297294900|ref|XP_002804534.1|	0.764706	0.537438	13	root;cellular organisms;Eukaryota;*Opisthokonta*;Metazoa;Eumetazoa;Bilateria;Deuterostomia;Chordata;Craniata;Vertebrata;Gnathostomata;Teleostomi;Euteleostomi;Sarcopterygii;Dipnotetrapodomorpha;Tetrapoda;Amniota;Mammalia;Theria;Eutheria;Boreoeutheria;Euarchontoglires;Primates;Haplorrhini;Simiiformes;Catarrhini;Cercopithecoidea;Cercopithecidae;Cercopithecinae;Macaca;Macaca mulatta
jgi|Aspfl1|36864|7000001155826408	0.489376	9.6399e-55	2.72985e-51	3	gi|301753652|ref|XP_002912673.1|	0.764706	0.550749	13	root;cellular organisms;Eukaryota;*Opisthokonta*;Metazoa;Eumetazoa;Bilateria;Deuterostomia;Chordata;Craniata;Vertebrata;Gnathostomata;Teleostomi;Euteleostomi;Sarcopterygii;Dipnotetrapodomorpha;Tetrapoda;Amniota;Mammalia;Theria;Eutheria;Boreoeutheria;Laurasiatheria;Carnivora;Caniformia;Ursidae;Ailuropoda;Ailuropoda melanoleuca
jgi|Aspfl1|25898|7000001155851784	0.372718	3.3661e-28	6.35479e-25	1	gi|169781530|ref|XP_001825228.1|	0.117647	3.1681	2	root;cellular organisms;Eukaryota;Opisthokonta;Fungi;Dikarya;Ascomycota;saccharomyceta;Pezizomycotina;leotiomyceta;Eurotiomycetes;Eurotiomycetidae;Eurotiales;Aspergillaceae;*Aspergillus*;Aspergillus oryzae;Aspergillus oryzae RIB40
jgi|Aspfl1|37553|7000001155807471	0.276717	3.68189e-13	2.97898e-10	1	gi|630018502|ref|XP_007833090.1|	0.411765	0.672026	7	root;cellular organisms;Eukaryota;Opisthokonta;Fungi;Dikarya;Ascomycota;saccharomyceta;Pezizomycotina;*leotiomyceta*;sordariomyceta;Sordariomycetes;Xylariomycetidae;Xylariales;Amphisphaeriaceae;Pestalotiopsis;Pestalotiopsis fici;Pestalotiopsis fici W106-1
jgi|Aspfl1|31452|7000001155832158	0.272483	1.22653e-12	7.93836e-10	3	gi|493107364|ref|WP_006139681.1|	0.882353	0.510836	15	root;*cellular organisms*;Bacteria;Actinobacteria;Actinobacteria;Actinobacteridae;Actinomycetales;Streptomycineae;Streptomycetaceae;Streptomyces;Streptomyces griseoaurantiacus
jgi|Aspfl1|31452|7000001155832158	0.272483	1.22653e-12	7.93836e-10	3	gi|83772067|dbj|BAE62197.1|	0.117647	0.842105	2	root;cellular organisms;Eukaryota;Opisthokonta;Fungi;Dikarya;Ascomycota;saccharomyceta;Pezizomycotina;leotiomyceta;Eurotiomycetes;Eurotiomycetidae;Eurotiales;Aspergillaceae;*Aspergillus*;Aspergillus oryzae;Aspergillus oryzae RIB40
jgi|Aspfl1|31452|7000001155832158	0.272483	1.22653e-12	7.93836e-10	3	gi|640935887|gb|KDN78392.1|	0.882353	0.501548	15	root;*cellular organisms*;Bacteria;Actinobacteria;Actinobacteria;Actinobacteridae;Actinomycetales;Streptomycineae;Streptomycetaceae;Streptomyces;Streptomyces olindensis
jgi|Aspfl1|35171|7000001155843891	0.266352	6.67534e-12	3.78067e-09	2	gi|630012235|ref|XP_007830103.1|	0.411765	0.692935	7	root;cellular organisms;Eukaryota;Opisthokonta;Fungi;Dikarya;Ascomycota;saccharomyceta;Pezizomycotina;*leotiomyceta*;sordariomyceta;Sordariomycetes;Xylariomycetidae;Xylariales;Amphisphaeriaceae;Pestalotiopsis;Pestalotiopsis fici;Pestalotiopsis fici W106-1
jgi|Aspfl1|35171|7000001155843891	0.266352	6.67534e-12	3.78067e-09	2	gi|628233304|ref|XP_007722370.1|	0.352941	0.517663	6	root;cellular organisms;Eukaryota;Opisthokonta;Fungi;Dikarya;Ascomycota;saccharomyceta;Pezizomycotina;leotiomyceta;*Eurotiomycetes*;Chaetothyriomycetidae;Chaetothyriales;Herpotrichiellaceae;Capronia;Capronia coronata;Capronia coronata CBS 617.96
jgi|Aspfl1|31878|7000001155799102	0.263085	1.60855e-11	7.59189e-09	1	gi|629684519|ref|XP_007807555.1|	0.411765	0.638921	7	root;cellular organisms;Eukaryota;Opisthokonta;Fungi;Dikarya;Ascomycota;saccharomyceta;Pezizomycotina;*leotiomyceta*;sordariomyceta;Sordariomycetes;Hypocreomycetidae;Hypocreales;Clavicipitaceae;mitosporic Clavicipitaceae;Metarhizium;Metarhizium acridum;Metarhizium acridum CQMa 102
jgi|Aspfl1|32772|7000001155823868	0.234617	1.72955e-08	4.66456e-06	2	gi|407916429|gb|EKG09799.1|	0.411765	0.728435	7	root;cellular organisms;Eukaryota;Opisthokonta;Fungi;Dikarya;Ascomycota;saccharomyceta;Pezizomycotina;*leotiomyceta*;dothideomyceta;Dothideomycetes;Dothideomycetes incertae sedis;Botryosphaeriales;Botryosphaeriaceae;Macrophomina;Macrophomina phaseolina;Macrophomina phaseolina MS6
jgi|Aspfl1|32772|7000001155823868	0.234617	1.72955e-08	4.66456e-06	2	gi|317145585|ref|XP_001820910.2|	0.117647	0.541534	2	root;cellular organisms;Eukaryota;Opisthokonta;Fungi;Dikarya;Ascomycota;saccharomyceta;Pezizomycotina;leotiomyceta;Eurotiomycetes;Eurotiomycetidae;Eurotiales;Aspergillaceae;*Aspergillus*;Aspergillus oryzae;Aspergillus oryzae RIB40
jgi|Aspfl1|26986|7000001155835293	0.233548	2.19496e-08	5.65065e-06	2	gi|615449256|ref|XP_007594249.1|	0.411765	0.535193	7	root;cellular organisms;Eukaryota;Opisthokonta;Fungi;Dikarya;Ascomycota;saccharomyceta;Pezizomycotina;*leotiomyceta*;sordariomyceta;Sordariomycetes;Hypocreomycetidae;Glomerellales;Glomerellaceae;Colletotrichum;Colletotrichum fioriniae;Colletotrichum fioriniae PJ7
jgi|Aspfl1|26986|7000001155835293	0.233548	2.19496e-08	5.65065e-06	2	gi|596704254|ref|XP_007283157.1|	0.411765	0.533865	7	root;cellular organisms;Eukaryota;Opisthokonta;Fungi;Dikarya;Ascomycota;saccharomyceta;Pezizomycotina;*leotiomyceta*;sordariomyceta;Sordariomycetes;Hypocreomycetidae;Glomerellales;Glomerellaceae;Colletotrichum;Colletotrichum gloeosporioides;Colletotrichum gloeosporioides Nara gc5
jgi|Aspfl1|36244|7000001155818254	0.227091	8.92644e-08	2.07047e-05	2	gi|662521710|gb|KEQ79117.1|	0.411765	0.520833	7	root;cellular organisms;Eukaryota;Opisthokonta;Fungi;Dikarya;Ascomycota;saccharomyceta;Pezizomycotina;*leotiomyceta*;dothideomyceta;Dothideomycetes;Dothideomycetidae;Dothideales;Aureobasidiaceae;Aureobasidium;Aureobasidium pullulans;Aureobasidium pullulans EXF-150
jgi|Aspfl1|36244|7000001155818254	0.227091	8.92644e-08	2.07047e-05	2	gi|662535715|gb|KEQ93030.1|	0.411765	0.518229	7	root;cellular organisms;Eukaryota;Opisthokonta;Fungi;Dikarya;Ascomycota;saccharomyceta;Pezizomycotina;*leotiomyceta*;dothideomyceta;Dothideomycetes;Dothideomycetidae;Dothideales;Aureobasidiaceae;Aureobasidium;Aureobasidium subglaciale;Aureobasidium subglaciale EXF-2481
jgi|Aspfl1|37286|7000001155828479	0.22698	9.13932e-08	2.07047e-05	3	gi|630194676|ref|XP_007849719.1|	0.647059	0.51505	11	root;cellular organisms;Eukaryota;Opisthokonta;Fungi;*Dikarya*;Basidiomycota;Agaricomycotina;Agaricomycetes;Agaricomycetidae;Agaricales;Marasmiaceae;mitosporic Marasmiaceae;Moniliophthora;Moniliophthora roreri;Moniliophthora roreri MCA 2997
jgi|Aspfl1|37286|7000001155828479	0.22698	9.13932e-08	2.07047e-05	3	gi|317138050|ref|XP_001816638.2|	0.117647	0.993311	2	root;cellular organisms;Eukaryota;Opisthokonta;Fungi;Dikarya;Ascomycota;saccharomyceta;Pezizomycotina;leotiomyceta;Eurotiomycetes;Eurotiomycetidae;Eurotiales;Aspergillaceae;*Aspergillus*;Aspergillus oryzae;Aspergillus oryzae RIB40
jgi|Aspfl1|37286|7000001155828479	0.22698	9.13932e-08	2.07047e-05	3	gi|169869640|ref|XP_001841381.1|	0.647059	0.508361	11	root;cellular organisms;Eukaryota;Opisthokonta;Fungi;*Dikarya*;Basidiomycota;Agaricomycotina;Agaricomycetes;Agaricomycetidae;Agaricales;Psathyrellaceae;Coprinopsis;Coprinopsis cinerea;Coprinopsis cinerea okayama7#130
jgi|Aspfl1|32752|7000001155822444	0.226104	1.10005e-07	2.39626e-05	2	gi|682311892|gb|KFY19502.1|	0.411765	0.512821	7	root;cellular organisms;Eukaryota;Opisthokonta;Fungi;Dikarya;Ascomycota;saccharomyceta;Pezizomycotina;*leotiomyceta*;sordariomyceta;Leotiomycetes;Leotiomycetes incertae sedis;Pseudeurotiaceae;Pseudogymnoascus;Pseudogymnoascus pannorum;Pseudogymnoascus pannorum VKM F-3775
jgi|Aspfl1|32752|7000001155822444	0.226104	1.10005e-07	2.39626e-05	2	gi|682386542|gb|KFY68377.1|	0.411765	0.520147	7	root;cellular organisms;Eukaryota;Opisthokonta;Fungi;Dikarya;Ascomycota;saccharomyceta;Pezizomycotina;*leotiomyceta*;sordariomyceta;Leotiomycetes;Leotiomycetes incertae sedis;Pseudeurotiaceae;Pseudogymnoascus;Pseudogymnoascus pannorum;Pseudogymnoascus pannorum VKM F-4515 (FW-2607)
jgi|Aspfl1|35732|7000001155839815	0.219439	4.34031e-07	7.68186e-05	2	gi|332027794|gb|EGI67859.1|	0.764706	0.506	13	root;cellular organisms;Eukaryota;*Opisthokonta*;Metazoa;Eumetazoa;Bilateria;Protostomia;Ecdysozoa;Panarthropoda;Arthropoda;Mandibulata;Pancrustacea;Hexapoda;Insecta;Dicondylia;Pterygota;Neoptera;Endopterygota;Hymenoptera;Apocrita;Aculeata;Vespoidea;Formicidae;Myrmicinae;Attini;Acromyrmex;Acromyrmex echinatior
jgi|Aspfl1|35732|7000001155839815	0.219439	4.34031e-07	7.68186e-05	2	gi|317148136|ref|XP_003190162.1|	0.117647	0.993333	2	root;cellular organisms;Eukaryota;Opisthokonta;Fungi;Dikarya;Ascomycota;saccharomyceta;Pezizomycotina;leotiomyceta;Eurotiomycetes;Eurotiomycetidae;Eurotiales;Aspergillaceae;*Aspergillus*;Aspergillus oryzae;Aspergillus oryzae RIB40
jgi|Aspfl1|30340|7000001155810318	0.216532	7.73533e-07	0.000121695	2	gi|391865145|gb|EIT74436.1|	0.117647	0.936538	2	root;cellular organisms;Eukaryota;Opisthokonta;Fungi;Dikarya;Ascomycota;saccharomyceta;Pezizomycotina;leotiomyceta;Eurotiomycetes;Eurotiomycetidae;Eurotiales;Aspergillaceae;*Aspergillus*;Aspergillus oryzae;Aspergillus oryzae 3.042
jgi|Aspfl1|30340|7000001155810318	0.216532	7.73533e-07	0.000121695	2	gi|317156638|ref|XP_001825904.2|	0.117647	2.13462	2	root;cellular organisms;Eukaryota;Opisthokonta;Fungi;Dikarya;Ascomycota;saccharomyceta;Pezizomycotina;leotiomyceta;Eurotiomycetes;Eurotiomycetidae;Eurotiales;Aspergillaceae;*Aspergillus*;Aspergillus oryzae;Aspergillus oryzae RIB40
jgi|Aspfl1|33553|7000001155788580	0.215501	9.46601e-07	0.000137467	3	gi|258574271|ref|XP_002541317.1|	0.294118	0.784615	5	root;cellular organisms;Eukaryota;Opisthokonta;Fungi;Dikarya;Ascomycota;saccharomyceta;Pezizomycotina;leotiomyceta;Eurotiomycetes;*Eurotiomycetidae*;Onygenales;Onygenaceae;Uncinocarpus;Uncinocarpus reesii;Uncinocarpus reesii 1704
jgi|Aspfl1|33553|7000001155788580	0.215501	9.46601e-07	0.000137467	3	gi|672378255|gb|KFG80502.1|	0.411765	0.731538	7	root;cellular organisms;Eukaryota;Opisthokonta;Fungi;Dikarya;Ascomycota;saccharomyceta;Pezizomycotina;*leotiomyceta*;sordariomyceta;Sordariomycetes;Hypocreomycetidae;Hypocreales;Clavicipitaceae;mitosporic Clavicipitaceae;Metarhizium;Metarhizium anisopliae
jgi|Aspfl1|33553|7000001155788580	0.215501	9.46601e-07	0.000137467	3	gi|584405801|emb|CDM38597.1|	0.176471	0.892308	3	root;cellular organisms;Eukaryota;Opisthokonta;Fungi;Dikarya;Ascomycota;saccharomyceta;Pezizomycotina;leotiomyceta;Eurotiomycetes;Eurotiomycetidae;Eurotiales;*Aspergillaceae*;Penicillium;Penicillium roqueforti;Penicillium roqueforti FM164
jgi|Aspfl1|36777|7000001155818475	0.215535	9.40343e-07	0.000137467	1	gi|342875829|gb|EGU77533.1|	0.411765	0.523443	7	root;cellular organisms;Eukaryota;Opisthokonta;Fungi;Dikarya;Ascomycota;saccharomyceta;Pezizomycotina;*leotiomyceta*;sordariomyceta;Sordariomycetes;Hypocreomycetidae;Hypocreales;Nectriaceae;Fusarium;Fusarium oxysporum species complex;Fusarium oxysporum;Fusarium oxysporum Fo5176
jgi|Aspfl1|35747|7000001155842869	0.214583	1.13152e-06	0.000156306	3	gi|615398641|ref|XP_007579537.1|	0.411765	0.831875	7	root;cellular organisms;Eukaryota;Opisthokonta;Fungi;Dikarya;Ascomycota;saccharomyceta;Pezizomycotina;*leotiomyceta*;dothideomyceta;Dothideomycetes;Dothideomycetes incertae sedis;Botryosphaeriales;Botryosphaeriaceae;Neofusicoccum;Neofusicoccum parvum;Neofusicoccum parvum UCRNP2
jgi|Aspfl1|35747|7000001155842869	0.214583	1.13152e-06	0.000156306	3	gi|557729415|dbj|GAD92013.1|	0.235294	0.8779	4	root;cellular organisms;Eukaryota;Opisthokonta;Fungi;Dikarya;Ascomycota;saccharomyceta;Pezizomycotina;leotiomyceta;Eurotiomycetes;Eurotiomycetidae;*Eurotiales*;Thermoascaceae;Byssochlamys;Byssochlamys spectabilis;Byssochlamys spectabilis No. 5
jgi|Aspfl1|35747|7000001155842869	0.214583	1.13152e-06	0.000156306	3	gi|599153567|gb|EYE92856.1|	0.117647	0.865728	2	root;cellular organisms;Eukaryota;Opisthokonta;Fungi;Dikarya;Ascomycota;saccharomyceta;Pezizomycotina;leotiomyceta;Eurotiomycetes;Eurotiomycetidae;Eurotiales;Aspergillaceae;*Aspergillus*;Aspergillus ruber;Aspergillus ruber CBS 135680
jgi|Aspfl1|37406|7000001155806411	0.209784	2.81782e-06	0.000328196	2	gi|682301135|gb|KFY13084.1|	0.411765	0.597598	7	root;cellular organisms;Eukaryota;Opisthokonta;Fungi;Dikarya;Ascomycota;saccharomyceta;Pezizomycotina;*leotiomyceta*;sordariomyceta;Leotiomycetes;Leotiomycetes incertae sedis;Pseudeurotiaceae;Pseudogymnoascus;Pseudogymnoascus pannorum;Pseudogymnoascus pannorum VKM F-3775
jgi|Aspfl1|37406|7000001155806411	0.209784	2.81782e-06	0.000328196	2	gi|700459185|gb|KGO48625.1|	0.176471	0.573574	3	root;cellular organisms;Eukaryota;Opisthokonta;Fungi;Dikarya;Ascomycota;saccharomyceta;Pezizomycotina;leotiomyceta;Eurotiomycetes;Eurotiomycetidae;Eurotiales;*Aspergillaceae*;Penicillium;Penicillium expansum
jgi|Aspfl1|30229|7000001155810134	0.207652	4.17996e-06	0.000449469	1	gi|530467787|gb|EQB49299.1|	0.411765	0.504298	7	root;cellular organisms;Eukaryota;Opisthokonta;Fungi;Dikarya;Ascomycota;saccharomyceta;Pezizomycotina;*leotiomyceta*;sordariomyceta;Sordariomycetes;Hypocreomycetidae;Glomerellales;Glomerellaceae;Colletotrichum;Colletotrichum gloeosporioides;Colletotrichum gloeosporioides Cg-14
jgi|Aspfl1|33600|7000001155788626	0.207618	4.2061e-06	0.000449469	1	gi|628062825|ref|XP_007696989.1|	0.411765	0.504215	7	root;cellular organisms;Eukaryota;Opisthokonta;Fungi;Dikarya;Ascomycota;saccharomyceta;Pezizomycotina;*leotiomyceta*;dothideomyceta;Dothideomycetes;Pleosporomycetidae;Pleosporales;Pleosporineae;Pleosporaceae;Bipolaris;Bipolaris sorokiniana;Bipolaris sorokiniana ND90Pr
jgi|Aspfl1|33412|7000001155788948	0.202467	1.06032e-05	0.00101784	2	gi|169785120|ref|XP_001827021.1|	0.117647	0.992647	2	root;cellular organisms;Eukaryota;Opisthokonta;Fungi;Dikarya;Ascomycota;saccharomyceta;Pezizomycotina;leotiomyceta;Eurotiomycetes;Eurotiomycetidae;Eurotiales;Aspergillaceae;*Aspergillus*;Aspergillus oryzae;Aspergillus oryzae RIB40
jgi|Aspfl1|33412|7000001155788948	0.202467	1.06032e-05	0.00101784	2	gi|345565764|gb|EGX48712.1|	0.470588	0.720588	8	root;cellular organisms;Eukaryota;Opisthokonta;Fungi;Dikarya;Ascomycota;saccharomyceta;*Pezizomycotina*;Orbiliomycetes;Orbiliales;Orbiliaceae;Orbilia;mitosporic Orbilia auricolor;Arthrobotrys oligospora;Arthrobotrys oligospora ATCC 24927
jgi|Aspfl1|25529|7000001155852959	0.201492	1.25754e-05	0.00114875	3	gi|302656227|ref|XP_003019869.1|	0.294118	0.754728	5	root;cellular organisms;Eukaryota;Opisthokonta;Fungi;Dikarya;Ascomycota;saccharomyceta;Pezizomycotina;leotiomyceta;Eurotiomycetes;*Eurotiomycetidae*;Onygenales;Arthrodermataceae;Trichophyton;Trichophyton verrucosum;Trichophyton verrucosum HKI 0517
jgi|Aspfl1|25529|7000001155852959	0.201492	1.25754e-05	0.00114875	3	gi|302496765|ref|XP_003010383.1|	0.294118	0.727541	5	root;cellular organisms;Eukaryota;Opisthokonta;Fungi;Dikarya;Ascomycota;saccharomyceta;Pezizomycotina;leotiomyceta;Eurotiomycetes;*Eurotiomycetidae*;Onygenales;Arthrodermataceae;Arthroderma;Arthroderma benhamiae;Arthroderma benhamiae CBS 112371
jgi|Aspfl1|25529|7000001155852959	0.201492	1.25754e-05	0.00114875	3	gi|169768256|ref|XP_001818598.1|	0.117647	0.510638	2	root;cellular organisms;Eukaryota;Opisthokonta;Fungi;Dikarya;Ascomycota;saccharomyceta;Pezizomycotina;leotiomyceta;Eurotiomycetes;Eurotiomycetidae;Eurotiales;Aspergillaceae;*Aspergillus*;Aspergillus oryzae;Aspergillus oryzae RIB40
jgi|Aspfl1|25708|7000001155853491	0.192969	5.26204e-05	0.00387168	2	gi|682399642|gb|KFY76834.1|	0.411765	0.824726	7	root;cellular organisms;Eukaryota;Opisthokonta;Fungi;Dikarya;Ascomycota;saccharomyceta;Pezizomycotina;*leotiomyceta*;sordariomyceta;Leotiomycetes;Leotiomycetes incertae sedis;Pseudeurotiaceae;Pseudogymnoascus;Pseudogymnoascus pannorum;Pseudogymnoascus pannorum VKM F-103
jgi|Aspfl1|25708|7000001155853491	0.192969	5.26204e-05	0.00387168	2	gi|83766629|dbj|BAE56769.1|	0.117647	0.876369	2	root;cellular organisms;Eukaryota;Opisthokonta;Fungi;Dikarya;Ascomycota;saccharomyceta;Pezizomycotina;leotiomyceta;Eurotiomycetes;Eurotiomycetidae;Eurotiales;Aspergillaceae;*Aspergillus*;Aspergillus oryzae;Aspergillus oryzae RIB40
jgi|Aspfl1|34211|7000001155847709	0.19303	5.21039e-05	0.00387168	2	gi|597982467|ref|XP_007363778.1|	0.647059	0.533613	11	root;cellular organisms;Eukaryota;Opisthokonta;Fungi;*Dikarya*;Basidiomycota;Agaricomycotina;Agaricomycetes;Agaricomycetes incertae sedis;Polyporales;Polyporaceae;Dichomitus;Dichomitus squalens;Dichomitus squalens LYAD-421 SS1
jgi|Aspfl1|34211|7000001155847709	0.19303	5.21039e-05	0.00387168	2	gi|317139378|ref|XP_003189160.1|	0.117647	0.852941	2	root;cellular organisms;Eukaryota;Opisthokonta;Fungi;Dikarya;Ascomycota;saccharomyceta;Pezizomycotina;leotiomyceta;Eurotiomycetes;Eurotiomycetidae;Eurotiales;Aspergillaceae;*Aspergillus*;Aspergillus oryzae;Aspergillus oryzae RIB40
jgi|Aspfl1|30791|7000001155810546	0.191962	6.18768e-05	0.0043806	1	gi|315039647|ref|XP_003169199.1|	0.294118	0.652672	5	root;cellular organisms;Eukaryota;Opisthokonta;Fungi;Dikarya;Ascomycota;saccharomyceta;Pezizomycotina;leotiomyceta;Eurotiomycetes;*Eurotiomycetidae*;Onygenales;Arthrodermataceae;Microsporum;Microsporum gypseum;Microsporum gypseum CBS 118893
jgi|Aspfl1|31963|7000001155799374	0.191791	6.35937e-05	0.00439234	2	gi|407926838|gb|EKG19756.1|	0.411765	0.756684	7	root;cellular organisms;Eukaryota;Opisthokonta;Fungi;Dikarya;Ascomycota;saccharomyceta;Pezizomycotina;*leotiomyceta*;dothideomyceta;Dothideomycetes;Dothideomycetes incertae sedis;Botryosphaeriales;Botryosphaeriaceae;Macrophomina;Macrophomina phaseolina;Macrophomina phaseolina MS6
jgi|Aspfl1|31963|7000001155799374	0.191791	6.35937e-05	0.00439234	2	gi|83775949|dbj|BAE66068.1|	0.117647	0.981283	2	root;cellular organisms;Eukaryota;Opisthokonta;Fungi;Dikarya;Ascomycota;saccharomyceta;Pezizomycotina;leotiomyceta;Eurotiomycetes;Eurotiomycetidae;Eurotiales;Aspergillaceae;*Aspergillus*;Aspergillus oryzae;Aspergillus oryzae RIB40
jgi|Aspfl1|34026|7000001155847114	0.191847	6.30266e-05	0.00439234	2	gi|317139145|ref|XP_001817292.2|	0.117647	0.898551	2	root;cellular organisms;Eukaryota;Opisthokonta;Fungi;Dikarya;Ascomycota;saccharomyceta;Pezizomycotina;leotiomyceta;Eurotiomycetes;Eurotiomycetidae;Eurotiales;Aspergillaceae;*Aspergillus*;Aspergillus oryzae;Aspergillus oryzae RIB40
jgi|Aspfl1|34026|7000001155847114	0.191847	6.30266e-05	0.00439234	2	gi|631243801|ref|XP_007916822.1|	0.411765	0.804348	7	root;cellular organisms;Eukaryota;Opisthokonta;Fungi;Dikarya;Ascomycota;saccharomyceta;Pezizomycotina;*leotiomyceta*;sordariomyceta;Sordariomycetes;Sordariomycetidae;Calosphaeriales;Calosphaeriaceae;Togninia;Togninia minima;Togninia minima UCRPA7
jgi|Aspfl1|33546|7000001155789305	0.191378	6.79272e-05	0.00463513	2	gi|667662689|ref|XP_008603176.1|	0.411765	0.743151	7	root;cellular organisms;Eukaryota;Opisthokonta;Fungi;Dikarya;Ascomycota;saccharomyceta;Pezizomycotina;*leotiomyceta*;sordariomyceta;Sordariomycetes;Hypocreomycetidae;Hypocreales;Cordycipitaceae;Beauveria;Beauveria bassiana;Beauveria bassiana ARSEF 2860
jgi|Aspfl1|33546|7000001155789305	0.191378	6.79272e-05	0.00463513	2	gi|317158486|ref|XP_001826889.2|	0.117647	1	2	root;cellular organisms;Eukaryota;Opisthokonta;Fungi;Dikarya;Ascomycota;saccharomyceta;Pezizomycotina;leotiomyceta;Eurotiomycetes;Eurotiomycetidae;Eurotiales;Aspergillaceae;*Aspergillus*;Aspergillus oryzae;Aspergillus oryzae RIB40
jgi|Aspfl1|30253|7000001155811358	0.191018	7.19302e-05	0.00479278	3	gi|501586340|ref|WP_012590635.1|	0.882353	0.559184	15	root;*cellular organisms*;Bacteria;Proteobacteria;Alphaproteobacteria;Rhizobiales;Beijerinckiaceae;Methylocella;Methylocella silvestris
jgi|Aspfl1|30253|7000001155811358	0.191018	7.19302e-05	0.00479278	3	gi|391865140|gb|EIT74431.1|	0.117647	0.942857	2	root;cellular organisms;Eukaryota;Opisthokonta;Fungi;Dikarya;Ascomycota;saccharomyceta;Pezizomycotina;leotiomyceta;Eurotiomycetes;Eurotiomycetidae;Eurotiales;Aspergillaceae;*Aspergillus*;Aspergillus oryzae;Aspergillus oryzae 3.042
jgi|Aspfl1|30253|7000001155811358	0.191018	7.19302e-05	0.00479278	3	gi|169782702|ref|XP_001825813.1|	0.117647	0.942857	2	root;cellular organisms;Eukaryota;Opisthokonta;Fungi;Dikarya;Ascomycota;saccharomyceta;Pezizomycotina;leotiomyceta;Eurotiomycetes;Eurotiomycetidae;Eurotiales;Aspergillaceae;*Aspergillus*;Aspergillus oryzae;Aspergillus oryzae RIB40
jgi|Aspfl1|36085|7000001155818850	0.189405	9.27501e-05	0.00596936	3	gi|391873045|gb|EIT82120.1|	0.117647	1.00585	2	root;cellular organisms;Eukaryota;Opisthokonta;Fungi;Dikarya;Ascomycota;saccharomyceta;Pezizomycotina;leotiomyceta;Eurotiomycetes;Eurotiomycetidae;Eurotiales;Aspergillaceae;*Aspergillus*;Aspergillus oryzae;Aspergillus oryzae 3.042
jgi|Aspfl1|36085|7000001155818850	0.189405	9.27501e-05	0.00596936	3	gi|663343402|ref|WP_030342469.1|	0.882353	0.51462	15	root;*cellular organisms*;Bacteria;Actinobacteria;Actinobacteria;Actinobacteridae;Actinomycetales;Streptomycineae;Streptomycetaceae;Streptomyces;Streptomyces sp. NRRL S-1022
jgi|Aspfl1|36085|7000001155818850	0.189405	9.27501e-05	0.00596936	3	gi|83770031|dbj|BAE60166.1|	0.117647	0.992203	2	root;cellular organisms;Eukaryota;Opisthokonta;Fungi;Dikarya;Ascomycota;saccharomyceta;Pezizomycotina;leotiomyceta;Eurotiomycetes;Eurotiomycetidae;Eurotiales;Aspergillaceae;*Aspergillus*;Aspergillus oryzae;Aspergillus oryzae RIB40

## Sheet: 15 Asp
15 sequenced Aspergillus genomes that are included in NCBI-nr
Tax ID	# of proteins in NCBI-nr	Species name	Links
227321	30457	Aspergillus nidulans FGSC A4	http://www.ncbi.nlm.nih.gov/pubmed/16372000
332952	27129	Aspergillus flavus NRRL3357	http://www.ncbi.nlm.nih.gov/pubmed/25883274
510516	25392	Aspergillus oryzae RIB40	http://www.ncbi.nlm.nih.gov/pubmed/16372010
341663	21121	Aspergillus terreus NIH2624	http://www.ncbi.nlm.nih.gov/genome/?term=txid341663[Organism:noexp]
330879	19996	Aspergillus fumigatus Af293	http://www.ncbi.nlm.nih.gov/pubmed/16372009
344612	18567	Aspergillus clavatus NRRL 1	http://www.ncbi.nlm.nih.gov/genome/?term=txid344612[Organism:noexp]
5061	15327	Aspergillus niger	http://www.ncbi.nlm.nih.gov/pubmed/17259976
1033177	11502	Aspergillus kawachii IFO 4308	http://www.ncbi.nlm.nih.gov/pubmed/22045919
1160506	11411	Aspergillus oryzae 3.042	http://www.ncbi.nlm.nih.gov/pubmed/22933657
1197718	11187	Aspergillus oryzae 100-8	http://www.ncbi.nlm.nih.gov/pubmed/24903875
380704	10951	Aspergillus niger ATCC 1015	http://www.ncbi.nlm.nih.gov/genome/?term=txid380704[Organism:noexp]
425011	10920	Aspergillus niger CBS 513.88	http://www.ncbi.nlm.nih.gov/pubmed/17259976
451804	10155	Aspergillus fumigatus A1163	http://www.ncbi.nlm.nih.gov/genome/?term=txid451804[Organism:noexp]
1388766	10066	Aspergillus ruber CBS 135680	http://www.ncbi.nlm.nih.gov/pubmed/24811710
1476192	8825	Aspergillus fumigatus var. RP-2014	http://www.ncbi.nlm.nih.gov/genome/?term=txid1476192[Organism:noexp]
