# Supplementary material for: HGT-Finder: A New Tool for Horizontal Gene Transfer Finding and Application to Aspergillus genomes
Source: Toxins (Basel). 2015 Oct 9;7(10):4035–53. doi: 10.3390/toxins7104035 (PMC4626719; doi:10.3390/toxins7104035)
Supplement: Supplementary file 1 [file toxins-07-04035-s001.zip › toxins-97781-supplementary/TableS4.xlsx]

## Sheet: Aspfu
The first four columns are used as input for calculating hypergeometric P-value using the phyper function of R (http://stat.ethz.ch/R-manual/R-devel/library/stats/html/Hypergeometric.html)
# of HTGs -1	# of genes in the genome assigned to this GO	Total # of the genes in the genome - col B	Total # of HTGs	P-value	# of HTGs assigned to this GO	GO name	GO type	GO ID	HTGs assigned to this GO
140	4008	5773	273	0.00019644	141	Un-annotated by GO	/	/	/
15	19	9762	273	7.88547e-23	16	ribonuclease H activity	molecular_function	GO:0004523	Afu2g18080,Afu3g09430,Afu4g00820,Afu4g02640,Afu4g14370,Afu4g14870,Afu1g00880,Afu6g00780,Afu6g00790,Afu6g09470,Afu6g14660,Afu1g10020,Afu7g08200,Afu8g00310,Afu8g01040,Afu8g06290
13	23	9758	273	8.168e-17	14	RNA-dependent DNA replication	biological_process	GO:0006278	Afu2g18080,Afu3g09430,Afu4g00820,Afu4g02640,Afu4g14870,Afu1g00880,Afu6g00780,Afu6g00790,Afu6g09470,Afu6g14660,Afu7g08200,Afu8g00310,Afu8g01040,Afu8g06290
13	23	9758	273	8.168e-17	14	RNA-directed DNA polymerase activity	molecular_function	GO:0003964	Afu2g18080,Afu3g09430,Afu4g00820,Afu4g02640,Afu4g14870,Afu1g00880,Afu6g00780,Afu6g00790,Afu6g09470,Afu6g14660,Afu7g08200,Afu8g00310,Afu8g01040,Afu8g06290
13	102	9679	273	8.22943e-07	14	RNA binding	molecular_function	GO:0003723	Afu2g18080,Afu3g09430,Afu4g00820,Afu4g02640,Afu4g14870,Afu1g00880,Afu6g00780,Afu6g00790,Afu6g09470,Afu6g14660,Afu7g08200,Afu8g00310,Afu8g01040,Afu8g06290
1	4	9777	273	0.00448727	2	15-hydroxyprostaglandin dehydrogenase (NAD+) activity	molecular_function	GO:0016404	Afu3g09480,Afu4g14800
1	4	9777	273	0.00448727	2	defense response	biological_process	GO:0006952	Afu7g05180,Afu8g00710
1	4	9777	273	0.00448727	2	structural constituent of cell wall	molecular_function	GO:0005199	Afu1g17250,Afu8g07060
9	141	9640	273	0.00606758	10	hydrolase activity, hydrolyzing O-glycosyl compounds	molecular_function	GO:0004553	Afu1g01230,Afu2g00920,Afu3g00230,Afu4g13770,Afu5g00530,Afu5g00550,Afu5g14090,Afu6g11820,Afu6g12010,Afu8g00700
6	79	9702	273	0.00639076	7	L-arabinose isomerase activity	molecular_function	GO:0008733	Afu1g03280,Afu3g00200,Afu3g00220,Afu4g00800,Afu4g01340,Afu5g01080,Afu7g05100
5	72	9709	273	0.0150124	6	carbohydrate transport	biological_process	GO:0008643	Afu3g00200,Afu3g00220,Afu4g00800,Afu4g01340,Afu5g01080,Afu7g05100
4	55	9726	273	0.0182336	5	N-acetyltransferase activity	molecular_function	GO:0008080	Afu1g16760,Afu3g00760,Afu3g00870,Afu3g01610,Afu4g13950
1	8	9773	273	0.0194472	2	translational elongation	biological_process	GO:0006414	Afu2g10100,Afu1g06830
5	78	9703	273	0.0215156	6	sugar:hydrogen symporter activity	molecular_function	GO:0005351	Afu3g00200,Afu3g00220,Afu4g00800,Afu4g01340,Afu5g01080,Afu7g05100
1	9	9772	273	0.0245479	2	cell wall	cellular_component	GO:0005618	Afu1g17250,Afu8g07060
0	1	9780	273	0.0279113	1	negative regulation of growth	biological_process	GO:0045926	Afu8g00710
0	1	9780	273	0.0279113	1	sesquiterpenoid biosynthetic process	biological_process	GO:0016106	Afu1g17500
0	1	9780	273	0.0279113	1	trichodiene synthase activity	molecular_function	GO:0045482	Afu1g17500
2	24	9757	273	0.0282282	3	O-methyltransferase activity	molecular_function	GO:0008171	Afu3g03490,Afu3g12910,Afu8g00390
2	25	9756	273	0.0314328	3	unspecific monooxygenase activity	molecular_function	GO:0050381	Afu4g14790,Afu4g14810,Afu4g14830
1	11	9770	273	0.0361544	2	1-oxa-2-oxocycloheptane lactonase activity	molecular_function	GO:0018731	Afu1g15430,Afu3g02800
1	11	9770	273	0.0361544	2	3,4-dihydrocoumarin hydrolase activity	molecular_function	GO:0018733	Afu1g15430,Afu3g02800
1	11	9770	273	0.0361544	2	butyrolactone hydrolase activity	molecular_function	GO:0018734	Afu1g15430,Afu3g02800
1	11	9770	273	0.0361544	2	lipase activity	molecular_function	GO:0016298	Afu1g15430,Afu3g02800
1	11	9770	273	0.0361544	2	nucleosome	cellular_component	GO:0000786	Afu1g13780,Afu8g00110
1	11	9770	273	0.0361544	2	sulfolactone hydrolase activity	molecular_function	GO:0018732	Afu1g15430,Afu3g02800
1	12	9769	273	0.0426004	2	carbonyl reductase (NADPH) activity	molecular_function	GO:0004090	Afu3g15350,Afu1g00990
1	13	9768	273	0.0494374	2	nucleosome assembly	biological_process	GO:0006334	Afu1g13780,Afu8g00110
2	30	9751	273	0.0501525	3	coenzyme binding	molecular_function	GO:0050662	Afu1g11360,Afu7g06990,Afu8g06600
10	225	9556	273	0.0506284	11	carbohydrate metabolic process	biological_process	GO:0005975	Afu1g01230,Afu2g00920,Afu3g00230,Afu4g13770,Afu5g00530,Afu5g00550,Afu5g14090,Afu6g11820,Afu6g12010,Afu8g00700,Afu8g00820
0	2	9779	273	0.0550462	1	4-nitrophenylphosphatase activity	molecular_function	GO:0003869	Afu4g01380
0	2	9779	273	0.0550462	1	aromatic compound biosynthetic process	biological_process	GO:0019438	Afu3g13710
0	2	9779	273	0.0550462	1	GTP cyclohydrolase I activity	molecular_function	GO:0003934	Afu3g13710
0	2	9779	273	0.0550462	1	ornithine-oxo-acid transaminase activity	molecular_function	GO:0004587	Afu8g02150
0	2	9779	273	0.0550462	1	steroid 17-alpha-monooxygenase activity	molecular_function	GO:0004508	Afu8g00510
5	100	9681	273	0.060658	6	monooxygenase activity	molecular_function	GO:0004497	Afu3g09530,Afu4g14790,Afu4g14810,Afu4g14830,Afu6g14360,Afu8g00510
2	33	9748	273	0.0634562	3	cellular metabolic process	biological_process	GO:0044237	Afu1g11360,Afu7g06990,Afu8g06600
1	15	9766	273	0.0641786	2	glutathione transferase activity	molecular_function	GO:0004364	Afu1g01370,Afu4g01440
1	15	9766	273	0.0641786	2	phospholipase activity	molecular_function	GO:0004620	Afu1g15430,Afu3g02800
0	3	9778	273	0.0814265	1	5-amino-6-(5-phosphoribosylamino)uracil reductase activity	molecular_function	GO:0008703	Afu8g06820
0	3	9778	273	0.0814265	1	carbon-carbon lyase activity	molecular_function	GO:0016830	Afu4g00640
0	3	9778	273	0.0814265	1	cinnamyl-alcohol dehydrogenase activity	molecular_function	GO:0045551	Afu1g11360
0	3	9778	273	0.0814265	1	copper-exporting ATPase activity	molecular_function	GO:0004008	Afu1g16130
0	3	9778	273	0.0814265	1	fatty-acid synthase activity	molecular_function	GO:0004312	Afu3g02570
0	3	9778	273	0.0814265	1	L-ascorbate oxidase activity	molecular_function	GO:0008447	Afu4g14280
0	3	9778	273	0.0814265	1	mitochondrial intermembrane space protein transporter complex	cellular_component	GO:0042719	Afu2g12190
0	3	9778	273	0.0814265	1	protein import into mitochondrial inner membrane	biological_process	GO:0045039	Afu2g12190
0	3	9778	273	0.0814265	1	protein targeting to mitochondrion	biological_process	GO:0006626	Afu2g12190
0	3	9778	273	0.0814265	1	pyruvate decarboxylase activity	molecular_function	GO:0004737	Afu5g14810
0	3	9778	273	0.0814265	1	transcription initiation factor activity	molecular_function	GO:0016986	Afu1g13780
0	3	9778	273	0.0814265	1	transferase activity, transferring alkyl or aryl (other than methyl) groups	molecular_function	GO:0016765	Afu2g09590
6	135	9646	273	0.0835972	7	iron ion binding	molecular_function	GO:0005506	Afu3g09530,Afu4g14790,Afu4g14810,Afu4g14830,Afu6g14360,Afu8g00510,Afu1g11280
15	401	9380	273	0.0956137	16	nucleic acid binding	molecular_function	GO:0003676	Afu2g18080,Afu3g09430,Afu4g00820,Afu4g02640,Afu4g14370,Afu4g14870,Afu1g00880,Afu6g00780,Afu6g00790,Afu6g09470,Afu6g14660,Afu1g10020,Afu7g08200,Afu8g00310,Afu8g01040,Afu8g06290
1	20	9761	273	0.106144	2	lyase activity	molecular_function	GO:0016829	Afu4g14770,Afu6g00110
0	4	9777	273	0.107073	1	beta-fructofuranosidase activity	molecular_function	GO:0004564	Afu5g00530
30	893	8888	273	0.11917	31	metabolic process	biological_process	GO:0008152	Afu1g11360,Afu1g15430,Afu1g16130,Afu1g16760,Afu2g15290,Afu3g00620,Afu3g00760,Afu3g00870,Afu3g01610,Afu3g02130,Afu3g02570,Afu3g02800,Afu3g09480,Afu3g14790,Afu3g15350,Afu4g01380,Afu4g13950,Afu4g14460,Afu4g14520,Afu4g14770,Afu4g14800,Afu6g00110,Afu1g00990,Afu1g01010,Afu6g13970,Afu7g06990,Afu8g00440,Afu8g01550,Afu1g11040,Afu8g06600,Afu8g07050
0	5	9776	273	0.132006	1	2,4-dihydroxyhept-2-ene-1,7-dioate aldolase activity	molecular_function	GO:0018802	Afu4g00640
0	5	9776	273	0.132006	1	3-deoxy-7-phosphoheptulonate synthase activity	molecular_function	GO:0003849	Afu4g01450
0	5	9776	273	0.132006	1	4-hydroxy-2-ketopimelate aldolase activity	molecular_function	GO:0043863	Afu4g00640
0	5	9776	273	0.132006	1	dihydrodipicolinate synthase activity	molecular_function	GO:0008840	Afu6g00110
0	5	9776	273	0.132006	1	D-threonine aldolase activity	molecular_function	GO:0043876	Afu4g00640
0	5	9776	273	0.132006	1	hexulose-6-phosphate synthase activity	molecular_function	GO:0043801	Afu4g00640
0	5	9776	273	0.132006	1	L-allo-threonine aldolase activity	molecular_function	GO:0008732	Afu4g00640
6	156	9625	273	0.146232	7	hydrolase activity	molecular_function	GO:0016787	Afu1g15430,Afu1g16130,Afu1g01900,Afu3g02800,Afu4g00220,Afu4g01380,Afu8g00570
0	6	9775	273	0.156245	1	aspartyl-tRNA aminoacylation	biological_process	GO:0006422	Afu8g00100
0	6	9775	273	0.156245	1	cyclohexanone monooxygenase activity	molecular_function	GO:0018667	Afu8g00440
0	6	9775	273	0.156245	1	phosphate transport	biological_process	GO:0006817	Afu5g14910
5	131	9650	273	0.15972	6	heme binding	molecular_function	GO:0020037	Afu3g09530,Afu4g14790,Afu4g14810,Afu4g14830,Afu6g14360,Afu8g00510
0	7	9774	273	0.17981	1	1,4-dihydroxy-2-naphthoate octaprenyltransferase activity	molecular_function	GO:0046428	Afu6g13980
0	7	9774	273	0.17981	1	2-deoxy-D-gluconate 3-dehydrogenase activity	molecular_function	GO:0008678	Afu8g01550
0	7	9774	273	0.17981	1	4-hydroxybenzoate octaprenyltransferase activity	molecular_function	GO:0008412	Afu6g13980
0	7	9774	273	0.17981	1	aspartate-tRNA ligase activity	molecular_function	GO:0004815	Afu8g00100
0	7	9774	273	0.17981	1	beta-lactam antibiotic catabolic process	biological_process	GO:0030655	Afu5g09790
0	7	9774	273	0.17981	1	beta-lactamase activity	molecular_function	GO:0008800	Afu5g09790
0	7	9774	273	0.17981	1	protein geranylgeranyltransferase activity	molecular_function	GO:0004661	Afu6g13980
0	7	9774	273	0.17981	1	protoheme IX farnesyltransferase activity	molecular_function	GO:0008495	Afu6g13980
0	7	9774	273	0.17981	1	riboflavin biosynthetic process	biological_process	GO:0009231	Afu8g06820
0	7	9774	273	0.17981	1	(S)-2,3-di-O-geranylgeranylglyceryl phosphate synthase activity	molecular_function	GO:0043888	Afu6g13980
0	7	9774	273	0.17981	1	Sep-tRNA:Cys-tRNA synthase activity	molecular_function	GO:0043766	Afu6g13980
10	292	9489	273	0.193607	11	transporter activity	molecular_function	GO:0005215	Afu2g00190,Afu1g03280,Afu1g03290,Afu3g00200,Afu3g00220,Afu4g00800,Afu4g01340,Afu5g01080,Afu1g00970,Afu6g14640,Afu7g05100
0	8	9773	273	0.202719	1	prenyltransferase activity	molecular_function	GO:0004659	Afu6g13980
0	8	9773	273	0.202719	1	protein prenyltransferase activity	molecular_function	GO:0008318	Afu6g13980
0	8	9773	273	0.202719	1	shikimate 5-dehydrogenase activity	molecular_function	GO:0004764	Afu3g14790
0	8	9773	273	0.202719	1	thiamin pyrophosphate binding	molecular_function	GO:0030976	Afu5g14810
1	30	9751	273	0.20371	2	cyclophilin	molecular_function	GO:0004600	Afu3g07430,Afu6g12170
1	30	9751	273	0.20371	2	cyclophilin-type peptidyl-prolyl cis-trans isomerase activity	molecular_function	GO:0042027	Afu3g07430,Afu6g12170
1	30	9751	273	0.20371	2	FK506-sensitive peptidyl-prolyl cis-trans isomerase	molecular_function	GO:0030051	Afu3g07430,Afu6g12170
1	30	9751	273	0.20371	2	peptidyl-prolyl cis-trans isomerase activity	molecular_function	GO:0003755	Afu3g07430,Afu6g12170
1	30	9751	273	0.20371	2	protein modification process	biological_process	GO:0006464	Afu1g04040,Afu4g10350
0	9	9772	273	0.22499	1	transcription initiation	biological_process	GO:0006352	Afu1g13780
0	10	9771	273	0.246641	1	carbon-sulfur lyase activity	molecular_function	GO:0016846	Afu2g15290
0	10	9771	273	0.246641	1	carboxy-lyase activity	molecular_function	GO:0016831	Afu5g14810
1	35	9746	273	0.255561	2	phosphopantetheine binding	molecular_function	GO:0031177	Afu3g02570,Afu1g01010
27	883	8898	273	0.264785	28	catalytic activity	molecular_function	GO:0003824	Afu1g11360,Afu1g16130,Afu2g09590,Afu3g00620,Afu3g02130,Afu3g02570,Afu3g09480,Afu3g12950,Afu3g14790,Afu3g15350,Afu4g00640,Afu4g01380,Afu4g14520,Afu4g14770,Afu4g14800,Afu5g14810,Afu1g00980,Afu1g00990,Afu6g11630,Afu1g01010,Afu6g13980,Afu7g06990,Afu8g00440,Afu8g00820,Afu8g01550,Afu1g11040,Afu8g06600,Afu8g07050
0	11	9770	273	0.26769	1	endochitinase activity	molecular_function	GO:0008843	Afu8g00700
0	11	9770	273	0.26769	1	lanosterol synthase activity	molecular_function	GO:0000250	Afu4g14770
0	11	9770	273	0.26769	1	transaminase activity	molecular_function	GO:0008483	Afu8g02150
0	12	9769	273	0.288153	1	proton transport	biological_process	GO:0015992	Afu1g16130
0	12	9769	273	0.288153	1	salicylate 1-monooxygenase activity	molecular_function	GO:0018658	Afu6g13970
0	13	9768	273	0.308046	1	aromatic amino acid family biosynthetic process	biological_process	GO:0009073	Afu4g01450
3	102	9679	273	0.317804	4	FAD binding	molecular_function	GO:0050660	Afu3g12950,Afu1g00980,Afu6g11630,Afu8g00440
16	538	9243	273	0.333235	17	binding	molecular_function	GO:0005488	Afu1g11360,Afu3g00620,Afu3g02130,Afu3g02570,Afu3g09480,Afu3g14790,Afu3g15350,Afu4g14520,Afu4g14800,Afu1g00990,Afu1g01010,Afu7g06990,Afu8g00440,Afu8g01550,Afu1g11040,Afu8g06600,Afu8g07050
1	43	9738	273	0.338589	2	protein dimerization activity	molecular_function	GO:0046983	Afu3g15340,Afu4g03300
0	15	9766	273	0.346185	1	2-hydroxyisobutyrate 3-monooxygenase activity	molecular_function	GO:0018599	Afu3g09530
0	15	9766	273	0.346185	1	4-chlorophenoxyacetate monooxygenase activity	molecular_function	GO:0018593	Afu3g09530
0	15	9766	273	0.346185	1	4-nitrocatechol 4-monooxygenase activity	molecular_function	GO:0018592	Afu3g09530
0	15	9766	273	0.346185	1	alpha-pinene dehydrogenase activity	molecular_function	GO:0018600	Afu3g09530
0	15	9766	273	0.346185	1	alpha-pinene monooxygenase activity	molecular_function	GO:0018595	Afu3g09530
0	15	9766	273	0.346185	1	ammonia monooxygenase activity	molecular_function	GO:0018597	Afu3g09530
0	15	9766	273	0.346185	1	aspartic-type endopeptidase activity	molecular_function	GO:0004190	Afu4g09400
0	15	9766	273	0.346185	1	dimethylsilanediol hydroxylase activity	molecular_function	GO:0018596	Afu3g09530
0	15	9766	273	0.346185	1	di-n-butyltin dioxygenase activity	molecular_function	GO:0018589	Afu3g09530
0	15	9766	273	0.346185	1	fluorene oxygenase activity	molecular_function	GO:0018585	Afu3g09530
0	15	9766	273	0.346185	1	hydroxymethylsilanetriol oxidase activity	molecular_function	GO:0018598	Afu3g09530
0	15	9766	273	0.346185	1	limonene 8-monooxygenase activity	molecular_function	GO:0018587	Afu3g09530
0	15	9766	273	0.346185	1	metal ion transmembrane transporter activity	molecular_function	GO:0046873	Afu1g16130
0	15	9766	273	0.346185	1	methylsilanetriol hydroxylase activity	molecular_function	GO:0018590	Afu3g09530
0	15	9766	273	0.346185	1	methyl tertiary butyl ether 3-monooxygenase activity	molecular_function	GO:0018591	Afu3g09530
0	15	9766	273	0.346185	1	mono-butyltin dioxygenase activity	molecular_function	GO:0018586	Afu3g09530
0	15	9766	273	0.346185	1	spheroidene monooxygenase activity	molecular_function	GO:0043823	Afu3g09530
0	15	9766	273	0.346185	1	tert-butyl alcohol 2-monooxygenase activity	molecular_function	GO:0018594	Afu3g09530
0	15	9766	273	0.346185	1	tri-n-butyltin dioxygenase activity	molecular_function	GO:0018588	Afu3g09530
0	16	9765	273	0.364462	1	chitinase activity	molecular_function	GO:0004568	Afu8g00700
0	17	9764	273	0.38223	1	alcohol dehydrogenase activity, iron-dependent	molecular_function	GO:0004025	Afu3g00620
0	17	9764	273	0.38223	1	alcohol dehydrogenase activity, metal ion-independent	molecular_function	GO:0004023	Afu3g00620
0	17	9764	273	0.38223	1	alcohol dehydrogenase activity	molecular_function	GO:0004022	Afu3g00620
0	17	9764	273	0.38223	1	alcohol dehydrogenase activity, zinc-dependent	molecular_function	GO:0004024	Afu3g00620
0	17	9764	273	0.38223	1	cellulose binding	molecular_function	GO:0030248	Afu2g00920
15	522	9259	273	0.385951	16	oxidoreductase activity	molecular_function	GO:0016491	Afu3g00620,Afu3g03530,Afu3g09480,Afu3g12950,Afu3g15350,Afu4g00110,Afu4g14280,Afu4g14800,Afu4g14850,Afu1g00980,Afu1g00990,Afu6g11630,Afu6g13970,Afu8g00440,Afu8g01550,Afu1g11280
1	49	9732	273	0.399057	2	protein folding	biological_process	GO:0006457	Afu3g07430,Afu6g12170
0	18	9763	273	0.399503	1	beta-glucosidase activity	molecular_function	GO:0008422	Afu3g00230
0	18	9763	273	0.399503	1	NADPH:quinone reductase activity	molecular_function	GO:0003960	Afu3g02130
0	18	9763	273	0.399503	1	peroxidase activity	molecular_function	GO:0004601	Afu4g14810
0	18	9763	273	0.399503	1	phosphoric monoester hydrolase activity	molecular_function	GO:0016791	Afu4g01380
1	50	9731	273	0.408895	2	cofactor binding	molecular_function	GO:0048037	Afu3g02570,Afu1g01010
0	19	9762	273	0.416294	1	carbohydrate binding	molecular_function	GO:0030246	Afu8g00820
0	19	9762	273	0.416294	1	metal ion transport	biological_process	GO:0030001	Afu1g16130
0	19	9762	273	0.416294	1	protein amino acid dephosphorylation	biological_process	GO:0006470	Afu5g15000
0	19	9762	273	0.416294	1	subtilase activity	molecular_function	GO:0004289	Afu7g08340
0	20	9761	273	0.432618	1	response to oxidative stress	biological_process	GO:0006979	Afu4g14810
0	21	9760	273	0.448487	1	protein tyrosine phosphatase activity	molecular_function	GO:0004725	Afu5g15000
0	22	9759	273	0.463913	1	regulation of nitrogen utilization	biological_process	GO:0006808	Afu1g11040
0	22	9759	273	0.463913	1	transcription repressor activity	molecular_function	GO:0016564	Afu1g11040
0	23	9758	273	0.47891	1	carbon-nitrogen ligase activity, with glutamine as amido-N-donor	molecular_function	GO:0016884	Afu3g02470
0	23	9758	273	0.47891	1	hydrolase activity, acting on acid anhydrides, catalyzing transmembrane movement of substances	molecular_function	GO:0016820	Afu1g16130
0	23	9758	273	0.47891	1	response to antibiotic	biological_process	GO:0046677	Afu5g09790
3	128	9653	273	0.481463	4	ribosome	cellular_component	GO:0005840	Afu2g10100,Afu1g04040,Afu4g14790,Afu1g06830
0	24	9757	273	0.493488	1	ATPase activity, coupled to transmembrane movement of ions, phosphorylative mechanism	molecular_function	GO:0015662	Afu1g16130
0	24	9757	273	0.493488	1	transferase activity, transferring nitrogenous groups	molecular_function	GO:0016769	Afu7g00690
3	130	9651	273	0.49356	4	structural constituent of ribosome	molecular_function	GO:0003735	Afu2g10100,Afu1g04040,Afu4g14790,Afu1g06830
0	25	9756	273	0.50766	1	response to stress	biological_process	GO:0006950	Afu6g11800
8	315	9466	273	0.519868	9	electron transport	biological_process	GO:0006118	Afu3g03530,Afu3g09530,Afu4g00110,Afu4g14790,Afu4g14810,Afu4g14830,Afu4g14850,Afu6g14360,Afu8g00510
0	27	9754	273	0.53483	1	transferase activity	molecular_function	GO:0016740	Afu5g14810
0	28	9753	273	0.54785	1	copper ion binding	molecular_function	GO:0005507	Afu4g14280
0	28	9753	273	0.54785	1	magnesium ion binding	molecular_function	GO:0000287	Afu5g14810
1	68	9713	273	0.570165	2	biosynthetic process	biological_process	GO:0009058	Afu4g01450,Afu7g00690
1	68	9713	273	0.570165	2	pyridoxal phosphate binding	molecular_function	GO:0030170	Afu7g00690,Afu8g02150
0	32	9749	273	0.596396	1	aromatic compound metabolic process	biological_process	GO:0006725	Afu4g00640
0	33	9748	273	0.607698	1	extracellular region	cellular_component	GO:0005576	Afu2g00920
0	33	9748	273	0.607698	1	F420H2 dehydrogenase activity	molecular_function	GO:0043738	Afu4g00110
0	33	9748	273	0.607698	1	malolactic enzyme activity	molecular_function	GO:0043883	Afu4g00110
0	33	9748	273	0.607698	1	regulation of oxidoreductase activity	biological_process	GO:0051341	Afu4g00110
0	33	9748	273	0.607698	1	sulfur oxygenase reductase activity	molecular_function	GO:0043826	Afu4g00110
3	160	9621	273	0.657493	4	cytoplasm	cellular_component	GO:0005737	Afu3g13710,Afu3g14790,Afu5g14910,Afu8g00100
11	467	9314	273	0.658283	12	transport	biological_process	GO:0006810	Afu1g16130,Afu2g00190,Afu1g03280,Afu1g03290,Afu3g00200,Afu3g00220,Afu4g00800,Afu4g01340,Afu5g01080,Afu1g00970,Afu6g14640,Afu7g05100
10	431	9350	273	0.663664	11	membrane	cellular_component	GO:0016020	Afu1g16130,Afu2g00190,Afu1g03290,Afu3g00200,Afu3g00220,Afu4g00800,Afu4g01340,Afu5g01080,Afu6g13980,Afu7g05060,Afu7g05100
0	40	9741	273	0.678457	1	methyltransferase activity	molecular_function	GO:0008168	Afu4g14460
12	516	9265	273	0.68914	13	integral to membrane	cellular_component	GO:0016021	Afu1g16130,Afu1g03280,Afu1g03290,Afu3g00200,Afu3g00220,Afu4g00800,Afu4g01340,Afu5g01080,Afu1g00970,Afu6g11800,Afu6g13980,Afu6g14640,Afu7g05100
0	43	9738	273	0.704743	1	metal ion binding	molecular_function	GO:0046872	Afu1g16130
0	43	9738	273	0.704743	1	tRNA aminoacylation for protein translation	biological_process	GO:0006418	Afu8g00100
0	45	9736	273	0.721067	1	aminoacyl-tRNA ligase activity	molecular_function	GO:0004812	Afu8g00100
0	46	9735	273	0.728888	1	3-phosphoinositide-dependent protein kinase activity	molecular_function	GO:0004676	Afu1g16000
0	46	9735	273	0.728888	1	AMP-activated protein kinase activity	molecular_function	GO:0004679	Afu1g16000
0	46	9735	273	0.728888	1	atypical protein kinase C activity	molecular_function	GO:0004700	Afu1g16000
0	46	9735	273	0.728888	1	casein kinase activity	molecular_function	GO:0004680	Afu1g16000
0	46	9735	273	0.728888	1	casein kinase I activity	molecular_function	GO:0004681	Afu1g16000
0	46	9735	273	0.728888	1	cyclic nucleotide-dependent protein kinase activity	molecular_function	GO:0004690	Afu1g16000
0	46	9735	273	0.728888	1	cyclin-dependent protein kinase activating kinase activity	molecular_function	GO:0019912	Afu1g16000
0	46	9735	273	0.728888	1	DNA-dependent protein kinase activity	molecular_function	GO:0004677	Afu1g16000
0	46	9735	273	0.728888	1	eukaryotic translation initiation factor 2alpha kinase activity	molecular_function	GO:0004694	Afu1g16000
0	46	9735	273	0.728888	1	galactosyltransferase-associated kinase activity	molecular_function	GO:0004695	Afu1g16000
0	46	9735	273	0.728888	1	glycogen synthase kinase 3 activity	molecular_function	GO:0004696	Afu1g16000
0	46	9735	273	0.728888	1	GTP-dependent protein kinase activity	molecular_function	GO:0034211	Afu1g16000
0	46	9735	273	0.728888	1	Janus kinase activity	molecular_function	GO:0004718	Afu1g16000
0	46	9735	273	0.728888	1	JUN kinase activity	molecular_function	GO:0004705	Afu1g16000
0	46	9735	273	0.728888	1	JUN kinase kinase activity	molecular_function	GO:0008545	Afu1g16000
0	46	9735	273	0.728888	1	JUN kinase kinase kinase activity	molecular_function	GO:0004706	Afu1g16000
0	46	9735	273	0.728888	1	MAP/ERK kinase kinase activity	molecular_function	GO:0004710	Afu1g16000
0	46	9735	273	0.728888	1	MAP kinase 1 activity	molecular_function	GO:0008338	Afu1g16000
0	46	9735	273	0.728888	1	MAP kinase 2 activity	molecular_function	GO:0016908	Afu1g16000
0	46	9735	273	0.728888	1	MAP kinase kinase activity	molecular_function	GO:0004708	Afu1g16000
0	46	9735	273	0.728888	1	MAP kinase kinase kinase kinase activity	molecular_function	GO:0008349	Afu1g16000
0	46	9735	273	0.728888	1	MP kinase activity	molecular_function	GO:0008339	Afu1g16000
0	46	9735	273	0.728888	1	NF-kappaB-inducing kinase activity	molecular_function	GO:0004704	Afu1g16000
0	46	9735	273	0.728888	1	receptor signaling protein serine/threonine kinase activity	molecular_function	GO:0004702	Afu1g16000
0	46	9735	273	0.728888	1	ribosomal protein S6 kinase activity	molecular_function	GO:0004711	Afu1g16000
0	46	9735	273	0.728888	1	SAP kinase activity	molecular_function	GO:0016909	Afu1g16000
0	46	9735	273	0.728888	1	transmembrane receptor protein kinase activity	molecular_function	GO:0019199	Afu1g16000
0	46	9735	273	0.728888	1	transmembrane receptor protein serine/threonine kinase activity	molecular_function	GO:0004675	Afu1g16000
0	47	9734	273	0.736491	1	calcium-dependent protein kinase C activity	molecular_function	GO:0004698	Afu1g16000
3	195	9586	273	0.798567	4	translation	biological_process	GO:0006412	Afu2g10100,Afu1g04040,Afu4g14790,Afu8g00100
0	61	9720	273	0.823104	1	calcium ion binding	molecular_function	GO:0005509	Afu1g00880
0	68	9713	273	0.855095	1	sequence-specific DNA binding	molecular_function	GO:0043565	Afu3g15340
5	308	9473	273	0.865286	6	transcription factor activity	molecular_function	GO:0003700	Afu1g12475,Afu3g00210,Afu3g15290,Afu3g15340,Afu5g07510,Afu6g11640
1	128	9653	273	0.876888	2	protein kinase activity	molecular_function	GO:0004672	Afu1g16000,Afu5g15080
1	135	9646	273	0.894889	2	protein amino acid phosphorylation	biological_process	GO:0006468	Afu1g16000,Afu5g15080
5	350	9431	273	0.930049	6	regulation of transcription, DNA-dependent	biological_process	GO:0006355	Afu1g12475,Afu3g00210,Afu3g15290,Afu3g15340,Afu5g07510,Afu6g11640
1	166	9615	273	0.948866	2	proteolysis	biological_process	GO:0006508	Afu4g09400,Afu7g08340
0	113	9668	273	0.959947	1	protein serine/threonine kinase activity	molecular_function	GO:0004674	Afu1g16000
0	158	9623	273	0.988996	1	transcription	biological_process	GO:0006350	Afu6g11640
0	171	9610	273	0.992432	1	nucleotide binding	molecular_function	GO:0000166	Afu8g00100
7	581	9200	273	0.993211	8	nucleus	cellular_component	GO:0005634	Afu1g12475,Afu1g13780,Afu3g00210,Afu3g15290,Afu3g15340,Afu5g07510,Afu6g11640,Afu8g00110
3	381	9400	273	0.994695	4	DNA binding	molecular_function	GO:0003677	Afu1g12475,Afu1g13780,Afu6g11640,Afu8g00110
3	400	9381	273	0.996521	4	intracellular	cellular_component	GO:0005622	Afu2g10100,Afu1g04040,Afu4g14790,Afu1g06830
4	602	9179	273	0.999865	5	zinc ion binding	molecular_function	GO:0008270	Afu3g00210,Afu3g00620,Afu3g15290,Afu5g07510,Afu6g11640
3	566	9215	273	0.999932	4	ATP binding	molecular_function	GO:0005524	Afu1g16000,Afu1g16130,Afu5g15080,Afu8g00100

## Sheet: Aspfl
# of HTGs -1	# of genes in the genome assigned to this GO	Total # of the genes in the genome - col B	Total # of HTGs	P-value	# of HTGs assigned to this GO	GO name	GO type	GO ID	HTGs assigned to this GO
278	5513	7091	524	3.32823e-06	279	Un-annotated by GO	/	/	/
3	10	12594	524	0.000507639	4	nucleosome	cellular_component	GO:0000786	jgi|Aspfl1|26892|7000001155834836,jgi|Aspfl1|26893|7000001155834831,jgi|Aspfl1|28734|7000001155814426,jgi|Aspfl1|36589|7000001155817132
3	13	12591	524	0.00156434	4	nucleosome assembly	biological_process	GO:0006334	jgi|Aspfl1|26892|7000001155834836,jgi|Aspfl1|26893|7000001155834831,jgi|Aspfl1|28734|7000001155814426,jgi|Aspfl1|36589|7000001155817132
10	100	12504	524	0.00288084	11	pyridoxal phosphate binding	molecular_function	GO:0030170	jgi|Aspfl1|25529|7000001155852959,jgi|Aspfl1|28347|7000001155814255,jgi|Aspfl1|29486|7000001155795142,jgi|Aspfl1|32027|7000001155797985,jgi|Aspfl1|32953|7000001155821788,jgi|Aspfl1|33518|7000001155790210,jgi|Aspfl1|34809|7000001155849056,jgi|Aspfl1|36256|7000001155817866,jgi|Aspfl1|36710|7000001155820274,jgi|Aspfl1|37397|7000001155828806,jgi|Aspfl1|37438|7000001155807126
73	1309	11295	524	0.00360352	74	catalytic activity	molecular_function	GO:0003824	jgi|Aspfl1|25708|7000001155853491,jgi|Aspfl1|25733|7000001155853564,jgi|Aspfl1|25735|7000001155851869,jgi|Aspfl1|25739|7000001155853577,jgi|Aspfl1|25791|7000001155853787,jgi|Aspfl1|26308|7000001155829419,jgi|Aspfl1|26332|7000001155801308,jgi|Aspfl1|26449|7000001155835769,jgi|Aspfl1|26450|7000001155835772,jgi|Aspfl1|26735|7000001155834590,jgi|Aspfl1|26751|7000001155836613,jgi|Aspfl1|26774|70000011…
72	1304	11300	524	0.00487689	73	metabolic process	biological_process	GO:0008152	jgi|Aspfl1|25504|7000001155852348,jgi|Aspfl1|25616|7000001155853251,jgi|Aspfl1|25708|7000001155853491,jgi|Aspfl1|25733|7000001155853564,jgi|Aspfl1|25735|7000001155851869,jgi|Aspfl1|25739|7000001155853577,jgi|Aspfl1|25791|7000001155853787,jgi|Aspfl1|26090|7000001155854470,jgi|Aspfl1|26306|7000001155826119,jgi|Aspfl1|26332|7000001155801308,jgi|Aspfl1|26449|7000001155835769,jgi|Aspfl1|26450|70000011…
9	94	12510	524	0.00558524	10	biosynthetic process	biological_process	GO:0009058	jgi|Aspfl1|25529|7000001155852959,jgi|Aspfl1|26125|7000001155852316,jgi|Aspfl1|26308|7000001155829419,jgi|Aspfl1|28347|7000001155814255,jgi|Aspfl1|29427|7000001155791418,jgi|Aspfl1|31814|7000001155798908,jgi|Aspfl1|36256|7000001155817866,jgi|Aspfl1|36634|7000001155820878,jgi|Aspfl1|36969|7000001155827788,jgi|Aspfl1|37397|7000001155828806
3	20	12584	524	0.00841438	4	lyase activity	molecular_function	GO:0016829	jgi|Aspfl1|26306|7000001155826119,jgi|Aspfl1|28502|7000001155815982,jgi|Aspfl1|28840|7000001155797085,jgi|Aspfl1|35440|7000001155840381
1	4	12600	524	0.00978863	2	succinate-semialdehyde dehydrogenase [NAD(P)+] activity	molecular_function	GO:0009013	jgi|Aspfl1|35113|7000001155843461,jgi|Aspfl1|37281|7000001155826258
1	5	12599	524	0.015867	2	carboxyvinyl-carboxyphosphonate phosphorylmutase activity	molecular_function	GO:0008807	jgi|Aspfl1|26735|7000001155834590,jgi|Aspfl1|32258|7000001155798131
1	5	12599	524	0.015867	2	galactonate dehydratase activity	molecular_function	GO:0008869	jgi|Aspfl1|25735|7000001155851869,jgi|Aspfl1|30191|7000001155811134
7	79	12525	524	0.0166129	8	aromatic compound metabolic process	biological_process	GO:0006725	jgi|Aspfl1|26473|7000001155834273,jgi|Aspfl1|28502|7000001155815982,jgi|Aspfl1|30271|7000001155810104,jgi|Aspfl1|30383|7000001155811744,jgi|Aspfl1|32955|7000001155824397,jgi|Aspfl1|33903|7000001155846855,jgi|Aspfl1|34365|7000001155846042,jgi|Aspfl1|35440|7000001155840381
1	7	12597	524	0.0315279	2	carbon-carbon lyase activity	molecular_function	GO:0016830	jgi|Aspfl1|30271|7000001155810104,jgi|Aspfl1|32955|7000001155824397
1	7	12597	524	0.0315279	2	oxalate oxidase activity	molecular_function	GO:0050162	jgi|Aspfl1|26125|7000001155852316,jgi|Aspfl1|31743|7000001155830779
0	1	12603	524	0.0415741	1	argininosuccinate synthase activity	molecular_function	GO:0004055	jgi|Aspfl1|32816|7000001155821859
0	1	12603	524	0.0415741	1	cell division	biological_process	GO:0051301	jgi|Aspfl1|36969|7000001155827788
0	1	12603	524	0.0415741	1	dTDP biosynthetic process	biological_process	GO:0006233	jgi|Aspfl1|36534|7000001155819756
0	1	12603	524	0.0415741	1	dTTP biosynthetic process	biological_process	GO:0006235	jgi|Aspfl1|36534|7000001155819756
0	1	12603	524	0.0415741	1	glutamate synthase activity	molecular_function	GO:0015930	jgi|Aspfl1|27347|7000001155834970
0	1	12603	524	0.0415741	1	glutamate synthase activity, NADH or NADPH as acceptor	molecular_function	GO:0045181	jgi|Aspfl1|27347|7000001155834970
0	1	12603	524	0.0415741	1	glutamate synthase complex (NADPH)	cellular_component	GO:0009342	jgi|Aspfl1|27347|7000001155834970
0	1	12603	524	0.0415741	1	glutamate synthase (NADPH) activity	molecular_function	GO:0004355	jgi|Aspfl1|27347|7000001155834970
0	1	12603	524	0.0415741	1	GMP synthase (glutamine-hydrolyzing) activity	molecular_function	GO:0003922	jgi|Aspfl1|36634|7000001155820878
0	1	12603	524	0.0415741	1	ligase activity, forming carbon-nitrogen bonds	molecular_function	GO:0016879	jgi|Aspfl1|26276|7000001155821260
0	1	12603	524	0.0415741	1	matrilysin activity	molecular_function	GO:0004235	jgi|Aspfl1|25504|7000001155852348
0	1	12603	524	0.0415741	1	oxidoreductase activity, acting on the CH-NH2 group of donors, NAD or NADP as acceptor	molecular_function	GO:0016639	jgi|Aspfl1|27347|7000001155834970
0	1	12603	524	0.0415741	1	peptidoglycan-based cell wall biogenesis	biological_process	GO:0009273	jgi|Aspfl1|36969|7000001155827788
0	1	12603	524	0.0415741	1	proteinaceous extracellular matrix	cellular_component	GO:0005578	jgi|Aspfl1|25504|7000001155852348
0	1	12603	524	0.0415741	1	regulation of cell shape	biological_process	GO:0008360	jgi|Aspfl1|36969|7000001155827788
0	1	12603	524	0.0415741	1	sulfate adenylyltransferase (ATP) activity	molecular_function	GO:0004781	jgi|Aspfl1|28431|7000001155814129
0	1	12603	524	0.0415741	1	sulfate adenylyltransferase complex (ATP)	cellular_component	GO:0009336	jgi|Aspfl1|28431|7000001155814129
0	1	12603	524	0.0415741	1	sulfate assimilation	biological_process	GO:0000103	jgi|Aspfl1|28431|7000001155814129
0	1	12603	524	0.0415741	1	sulfite oxidase activity	molecular_function	GO:0008482	jgi|Aspfl1|28535|7000001155816086
0	1	12603	524	0.0415741	1	thymidylate kinase activity	molecular_function	GO:0004798	jgi|Aspfl1|36534|7000001155819756
0	1	12603	524	0.0415741	1	tyrosine transaminase activity	molecular_function	GO:0004838	jgi|Aspfl1|36256|7000001155817866
0	1	12603	524	0.0415741	1	UDP-N-acetylmuramate-L-alanine ligase activity	molecular_function	GO:0008763	jgi|Aspfl1|36969|7000001155827788
0	1	12603	524	0.0415741	1	viral reproduction	biological_process	GO:0016032	jgi|Aspfl1|34082|7000001155847327
2	20	12584	524	0.0481369	3	transaminase activity	molecular_function	GO:0008483	jgi|Aspfl1|32953|7000001155821788,jgi|Aspfl1|34809|7000001155849056,jgi|Aspfl1|37438|7000001155807126
3	35	12569	524	0.0559246	4	transferase activity, transferring nitrogenous groups	molecular_function	GO:0016769	jgi|Aspfl1|25529|7000001155852959,jgi|Aspfl1|28347|7000001155814255,jgi|Aspfl1|36256|7000001155817866,jgi|Aspfl1|37397|7000001155828806
1	10	12594	524	0.0622285	2	serine-type endopeptidase activity	molecular_function	GO:0004252	jgi|Aspfl1|27017|7000001155835307,jgi|Aspfl1|36624|7000001155818396
0	2	12602	524	0.081423	1	3-hydroxyanthranilate 3,4-dioxygenase activity	molecular_function	GO:0000334	jgi|Aspfl1|34492|7000001155848315
0	2	12602	524	0.081423	1	arabinogalactan endo-1,4-beta-galactosidase activity	molecular_function	GO:0031218	jgi|Aspfl1|25737|7000001155852780
0	2	12602	524	0.081423	1	cellular iron ion homeostasis	biological_process	GO:0006879	jgi|Aspfl1|32456|7000001155821281
0	2	12602	524	0.081423	1	cysteine synthase activity	molecular_function	GO:0004124	jgi|Aspfl1|29486|7000001155795142
0	2	12602	524	0.081423	1	endopeptidase inhibitor activity	molecular_function	GO:0004866	jgi|Aspfl1|28999|7000001155790749
0	2	12602	524	0.081423	1	glucosidase activity	molecular_function	GO:0015926	jgi|Aspfl1|25737|7000001155852780
0	2	12602	524	0.081423	1	glutamate metabolic process	biological_process	GO:0006536	jgi|Aspfl1|33518|7000001155790210
0	2	12602	524	0.081423	1	GMP biosynthetic process	biological_process	GO:0006177	jgi|Aspfl1|36634|7000001155820878
0	2	12602	524	0.081423	1	integral to endoplasmic reticulum membrane	cellular_component	GO:0030176	jgi|Aspfl1|34597|7000001155848517
0	2	12602	524	0.081423	1	iron ion transport	biological_process	GO:0006826	jgi|Aspfl1|32456|7000001155821281
0	2	12602	524	0.081423	1	kinesin complex	cellular_component	GO:0005871	jgi|Aspfl1|26219|7000001155829431
0	2	12602	524	0.081423	1	ornithine-oxo-acid transaminase activity	molecular_function	GO:0004587	jgi|Aspfl1|32953|7000001155821788
0	2	12602	524	0.081423	1	trans-2-enoyl-CoA reductase (NADPH) activity	molecular_function	GO:0019166	jgi|Aspfl1|25733|7000001155853564
3	40	12564	524	0.0832443	4	regulation of nitrogen utilization	biological_process	GO:0006808	jgi|Aspfl1|32772|7000001155823868,jgi|Aspfl1|36098|7000001155818864,jgi|Aspfl1|37601|7000001155806535,jgi|Aspfl1|37773|7000001155808186
3	40	12564	524	0.0832443	4	transcription repressor activity	molecular_function	GO:0016564	jgi|Aspfl1|32772|7000001155823868,jgi|Aspfl1|36098|7000001155818864,jgi|Aspfl1|37601|7000001155806535,jgi|Aspfl1|37773|7000001155808186
1	12	12592	524	0.0864461	2	2,4-dihydroxyhept-2-ene-1,7-dioate aldolase activity	molecular_function	GO:0018802	jgi|Aspfl1|30271|7000001155810104,jgi|Aspfl1|32955|7000001155824397
1	12	12592	524	0.0864461	2	4-hydroxy-2-ketopimelate aldolase activity	molecular_function	GO:0043863	jgi|Aspfl1|30271|7000001155810104,jgi|Aspfl1|32955|7000001155824397
1	12	12592	524	0.0864461	2	D-threonine aldolase activity	molecular_function	GO:0043876	jgi|Aspfl1|30271|7000001155810104,jgi|Aspfl1|32955|7000001155824397
1	12	12592	524	0.0864461	2	hexulose-6-phosphate synthase activity	molecular_function	GO:0043801	jgi|Aspfl1|30271|7000001155810104,jgi|Aspfl1|32955|7000001155824397
1	12	12592	524	0.0864461	2	L-allo-threonine aldolase activity	molecular_function	GO:0008732	jgi|Aspfl1|30271|7000001155810104,jgi|Aspfl1|32955|7000001155824397
1	12	12592	524	0.0864461	2	metalloexopeptidase activity	molecular_function	GO:0008235	jgi|Aspfl1|27612|7000001155802518,jgi|Aspfl1|27961|7000001155805033
1	12	12592	524	0.0864461	2	sugar binding	molecular_function	GO:0005529	jgi|Aspfl1|28520|7000001155816045,jgi|Aspfl1|34324|7000001155850414
2	26	12578	524	0.0916356	3	carbonyl reductase (NADPH) activity	molecular_function	GO:0004090	jgi|Aspfl1|25791|7000001155853787,jgi|Aspfl1|31426|7000001155832086,jgi|Aspfl1|33868|7000001155846753
12	208	12396	524	0.093747	13	hydrolase activity	molecular_function	GO:0016787	jgi|Aspfl1|25648|7000001155851711,jgi|Aspfl1|26774|7000001155838008,jgi|Aspfl1|29380|7000001155790466,jgi|Aspfl1|30380|7000001155811729,jgi|Aspfl1|31460|7000001155832181,jgi|Aspfl1|31875|7000001155799091,jgi|Aspfl1|32561|7000001155823311,jgi|Aspfl1|33452|7000001155788349,jgi|Aspfl1|33568|7000001155789378,jgi|Aspfl1|34138|7000001155843587,jgi|Aspfl1|35171|7000001155843891,jgi|Aspfl1|36718|70000011…
1	13	12591	524	0.0994433	2	enoyl-CoA hydratase activity	molecular_function	GO:0004300	jgi|Aspfl1|36486|7000001155817842,jgi|Aspfl1|36688|7000001155817313
2	28	12576	524	0.108778	3	alcohol dehydrogenase activity, iron-dependent	molecular_function	GO:0004025	jgi|Aspfl1|35597|7000001155841856,jgi|Aspfl1|37651|7000001155807786,jgi|Aspfl1|37930|7000001155808504
2	28	12576	524	0.108778	3	alcohol dehydrogenase activity, metal ion-independent	molecular_function	GO:0004023	jgi|Aspfl1|35597|7000001155841856,jgi|Aspfl1|37651|7000001155807786,jgi|Aspfl1|37930|7000001155808504
2	28	12576	524	0.108778	3	alcohol dehydrogenase activity	molecular_function	GO:0004022	jgi|Aspfl1|35597|7000001155841856,jgi|Aspfl1|37651|7000001155807786,jgi|Aspfl1|37930|7000001155808504
2	28	12576	524	0.108778	3	alcohol dehydrogenase activity, zinc-dependent	molecular_function	GO:0004024	jgi|Aspfl1|35597|7000001155841856,jgi|Aspfl1|37651|7000001155807786,jgi|Aspfl1|37930|7000001155808504
2	29	12575	524	0.117779	3	3-oxoacyl-[acyl-carrier-protein] reductase activity	molecular_function	GO:0004316	jgi|Aspfl1|27509|7000001155805214,jgi|Aspfl1|30413|7000001155811805,jgi|Aspfl1|33934|7000001155846931
0	3	12601	524	0.119618	1	alanine-tRNA ligase activity	molecular_function	GO:0004813	jgi|Aspfl1|33819|7000001155788471
0	3	12601	524	0.119618	1	alanyl-tRNA aminoacylation	biological_process	GO:0006419	jgi|Aspfl1|33819|7000001155788471
0	3	12601	524	0.119618	1	beta-glucuronidase activity	molecular_function	GO:0004566	jgi|Aspfl1|37548|7000001155805930
0	3	12601	524	0.119618	1	DNA-directed RNA polymerase II, core complex	cellular_component	GO:0005665	jgi|Aspfl1|29703|7000001155790908
0	3	12601	524	0.119618	1	hydroxymethylbilane synthase activity	molecular_function	GO:0004418	jgi|Aspfl1|33689|7000001155788091
0	3	12601	524	0.119618	1	isocitrate dehydrogenase (NAD+) activity	molecular_function	GO:0004449	jgi|Aspfl1|25616|7000001155853251
0	3	12601	524	0.119618	1	L-ascorbate oxidase activity	molecular_function	GO:0008447	jgi|Aspfl1|37413|7000001155805691
0	3	12601	524	0.119618	1	linoleoyl-CoA desaturase activity	molecular_function	GO:0016213	jgi|Aspfl1|31731|7000001155833414
0	3	12601	524	0.119618	1	protochlorophyllide reductase activity	molecular_function	GO:0016630	jgi|Aspfl1|36596|7000001155819902
0	3	12601	524	0.119618	1	sterol 14-demethylase activity	molecular_function	GO:0008398	jgi|Aspfl1|28425|7000001155817054
0	3	12601	524	0.119618	1	transcription from RNA polymerase II promoter	biological_process	GO:0006366	jgi|Aspfl1|29703|7000001155790908
0	3	12601	524	0.119618	1	transcription initiation factor activity	molecular_function	GO:0016986	jgi|Aspfl1|26893|7000001155834831
0	3	12601	524	0.119618	1	trypsin activity	molecular_function	GO:0004295	jgi|Aspfl1|27017|7000001155835307
3	46	12558	524	0.123032	4	coenzyme binding	molecular_function	GO:0050662	jgi|Aspfl1|26450|7000001155835772,jgi|Aspfl1|31332|7000001155831804,jgi|Aspfl1|35364|7000001155839610,jgi|Aspfl1|35410|7000001155839654
1	15	12589	524	0.126872	2	1-aminocyclopropane-1-carboxylate synthase activity	molecular_function	GO:0016847	jgi|Aspfl1|25529|7000001155852959,jgi|Aspfl1|37397|7000001155828806
3	48	12556	524	0.137809	4	cellular metabolic process	biological_process	GO:0044237	jgi|Aspfl1|26450|7000001155835772,jgi|Aspfl1|31332|7000001155831804,jgi|Aspfl1|35364|7000001155839610,jgi|Aspfl1|35410|7000001155839654
38	788	11816	524	0.145459	39	binding	molecular_function	GO:0005488	jgi|Aspfl1|25733|7000001155853564,jgi|Aspfl1|25739|7000001155853577,jgi|Aspfl1|25791|7000001155853787,jgi|Aspfl1|26332|7000001155801308,jgi|Aspfl1|26449|7000001155835769,jgi|Aspfl1|26450|7000001155835772,jgi|Aspfl1|26751|7000001155836613,jgi|Aspfl1|27483|7000001155805190,jgi|Aspfl1|27509|7000001155805214,jgi|Aspfl1|27516|7000001155803231,jgi|Aspfl1|28126|7000001155815021,jgi|Aspfl1|30229|70000011…
2	32	12572	524	0.146317	3	nitrogen compound metabolic process	biological_process	GO:0006807	jgi|Aspfl1|27347|7000001155834970,jgi|Aspfl1|28240|7000001155813749,jgi|Aspfl1|35387|7000001155840203
1	17	12587	524	0.15581	2	amine oxidase activity	molecular_function	GO:0008131	jgi|Aspfl1|28125|7000001155815018,jgi|Aspfl1|32479|7000001155823064
0	4	12600	524	0.156228	1	arginine biosynthetic process	biological_process	GO:0006526	jgi|Aspfl1|32816|7000001155821859
0	4	12600	524	0.156228	1	dihydrodipicolinate synthase activity	molecular_function	GO:0008840	jgi|Aspfl1|26306|7000001155826119
0	4	12600	524	0.156228	1	gibberellin 2-beta-dioxygenase activity	molecular_function	GO:0045543	jgi|Aspfl1|32956|7000001155824403
0	4	12600	524	0.156228	1	glutamate biosynthetic process	biological_process	GO:0006537	jgi|Aspfl1|27347|7000001155834970
0	4	12600	524	0.156228	1	glycerol ether metabolic process	biological_process	GO:0006662	jgi|Aspfl1|34841|7000001155844181
0	4	12600	524	0.156228	1	hydrolase activity, acting on acid anhydrides, in phosphorus-containing anhydrides	molecular_function	GO:0016818	jgi|Aspfl1|30716|7000001155810767
0	4	12600	524	0.156228	1	ligase activity, forming aminoacyl-tRNA and related compounds	molecular_function	GO:0016876	jgi|Aspfl1|33819|7000001155788471
0	4	12600	524	0.156228	1	peptidoglycan biosynthetic process	biological_process	GO:0009252	jgi|Aspfl1|36969|7000001155827788
0	4	12600	524	0.156228	1	purine nucleotide biosynthetic process	biological_process	GO:0006164	jgi|Aspfl1|36634|7000001155820878
0	4	12600	524	0.156228	1	sterol 24-C-methyltransferase activity	molecular_function	GO:0003838	jgi|Aspfl1|27292|7000001155833815
0	4	12600	524	0.156228	1	tRNA aminoacylation	biological_process	GO:0043039	jgi|Aspfl1|33819|7000001155788471
0	4	12600	524	0.156228	1	tryptophan synthase activity	molecular_function	GO:0004834	jgi|Aspfl1|32027|7000001155797985
39	820	11784	524	0.163424	40	oxidoreductase activity	molecular_function	GO:0016491	jgi|Aspfl1|25532|7000001155852977,jgi|Aspfl1|25791|7000001155853787,jgi|Aspfl1|26125|7000001155852316,jgi|Aspfl1|26751|7000001155836613,jgi|Aspfl1|27347|7000001155834970,jgi|Aspfl1|27483|7000001155805190,jgi|Aspfl1|27509|7000001155805214,jgi|Aspfl1|28041|7000001155804762,jgi|Aspfl1|28125|7000001155815018,jgi|Aspfl1|28535|7000001155816086,jgi|Aspfl1|30229|7000001155810134,jgi|Aspfl1|30383|70000011…
2	34	12570	524	0.166464	3	NADPH:quinone reductase activity	molecular_function	GO:0003960	jgi|Aspfl1|30359|7000001155810877,jgi|Aspfl1|34125|7000001155844742,jgi|Aspfl1|35384|7000001155840183
12	232	12372	524	0.169678	13	iron ion binding	molecular_function	GO:0005506	jgi|Aspfl1|25525|7000001155852944,jgi|Aspfl1|26125|7000001155852316,jgi|Aspfl1|27347|7000001155834970,jgi|Aspfl1|27983|7000001155803095,jgi|Aspfl1|28425|7000001155817054,jgi|Aspfl1|29926|7000001155797575,jgi|Aspfl1|31731|7000001155833414,jgi|Aspfl1|31743|7000001155830779,jgi|Aspfl1|32344|7000001155798588,jgi|Aspfl1|34297|7000001155847833,jgi|Aspfl1|34365|7000001155846042,jgi|Aspfl1|34492|70000011…
6	111	12493	524	0.179116	7	sugar:hydrogen symporter activity	molecular_function	GO:0005351	jgi|Aspfl1|25736|7000001155854843,jgi|Aspfl1|28819|7000001155791174,jgi|Aspfl1|30693|7000001155812384,jgi|Aspfl1|34141|7000001155847486,jgi|Aspfl1|34550|7000001155848435,jgi|Aspfl1|36713|7000001155817287,jgi|Aspfl1|37422|7000001155807080
2	36	12568	524	0.187362	3	hydrolase activity, acting on carbon-nitrogen (but not peptide) bonds	molecular_function	GO:0016810	jgi|Aspfl1|25648|7000001155851711,jgi|Aspfl1|28240|7000001155813749,jgi|Aspfl1|35387|7000001155840203
0	5	12599	524	0.191318	1	2-methylcitrate dehydratase activity	molecular_function	GO:0047547	jgi|Aspfl1|31960|7000001155799363
0	5	12599	524	0.191318	1	5-oxoprolinase (ATP-hydrolyzing) activity	molecular_function	GO:0017168	jgi|Aspfl1|33452|7000001155788349
0	5	12599	524	0.191318	1	adenosylmethionine-8-amino-7-oxononanoate transaminase activity	molecular_function	GO:0004015	jgi|Aspfl1|37438|7000001155807126
0	5	12599	524	0.191318	1	benzene 1,2-dioxygenase activity	molecular_function	GO:0018619	jgi|Aspfl1|34365|7000001155846042
0	5	12599	524	0.191318	1	branched-chain-amino-acid transaminase activity	molecular_function	GO:0004084	jgi|Aspfl1|32586|7000001155823376
0	5	12599	524	0.191318	1	branched chain family amino acid metabolic process	biological_process	GO:0009081	jgi|Aspfl1|32586|7000001155823376
0	5	12599	524	0.191318	1	glutamate decarboxylase activity	molecular_function	GO:0004351	jgi|Aspfl1|33518|7000001155790210
0	5	12599	524	0.191318	1	glutamine metabolic process	biological_process	GO:0006541	jgi|Aspfl1|36634|7000001155820878
0	5	12599	524	0.191318	1	glycolate oxidase activity	molecular_function	GO:0008891	jgi|Aspfl1|32306|7000001155800332
0	5	12599	524	0.191318	1	glycolate oxidase complex	cellular_component	GO:0009339	jgi|Aspfl1|32306|7000001155800332
0	5	12599	524	0.191318	1	guanine deaminase activity	molecular_function	GO:0008892	jgi|Aspfl1|25648|7000001155851711
0	5	12599	524	0.191318	1	hydroxymethyl-, formyl- and related transferase activity	molecular_function	GO:0016742	jgi|Aspfl1|29427|7000001155791418
0	5	12599	524	0.191318	1	L-fuculose-phosphate aldolase activity	molecular_function	GO:0008738	jgi|Aspfl1|37275|7000001155828932
0	5	12599	524	0.191318	1	methionyl aminopeptidase activity	molecular_function	GO:0004239	jgi|Aspfl1|27961|7000001155805033
0	5	12599	524	0.191318	1	nitrilase activity	molecular_function	GO:0000257	jgi|Aspfl1|35387|7000001155840203
0	5	12599	524	0.191318	1	propionate catabolic process	biological_process	GO:0019543	jgi|Aspfl1|31960|7000001155799363
0	5	12599	524	0.191318	1	(S)-2-hydroxy-acid oxidase activity	molecular_function	GO:0003973	jgi|Aspfl1|32306|7000001155800332
0	5	12599	524	0.191318	1	tryptophan metabolic process	biological_process	GO:0006568	jgi|Aspfl1|32027|7000001155797985
1	20	12584	524	0.201129	2	beta-lactam antibiotic catabolic process	biological_process	GO:0030655	jgi|Aspfl1|35360|7000001155839591,jgi|Aspfl1|35717|7000001155842222
1	20	12584	524	0.201129	2	beta-lactamase activity	molecular_function	GO:0008800	jgi|Aspfl1|35360|7000001155839591,jgi|Aspfl1|35717|7000001155842222
1	20	12584	524	0.201129	2	translational initiation	biological_process	GO:0006413	jgi|Aspfl1|28633|7000001155816346,jgi|Aspfl1|32110|7000001155797865
1	21	12583	524	0.216566	2	cysteine-type endopeptidase activity	molecular_function	GO:0004197	jgi|Aspfl1|25529|7000001155852959,jgi|Aspfl1|35113|7000001155843461
1	21	12583	524	0.216566	2	iron-sulfur cluster binding	molecular_function	GO:0051536	jgi|Aspfl1|27347|7000001155834970,jgi|Aspfl1|36779|7000001155818482
2	39	12565	524	0.219853	3	FMN binding	molecular_function	GO:0010181	jgi|Aspfl1|27347|7000001155834970,jgi|Aspfl1|32306|7000001155800332,jgi|Aspfl1|34297|7000001155847833
0	6	12598	524	0.224952	1	alkaloid metabolic process	biological_process	GO:0009820	jgi|Aspfl1|26298|7000001155829439
0	6	12598	524	0.224952	1	aminocarboxymuconate-semialdehyde decarboxylase activity	molecular_function	GO:0001760	jgi|Aspfl1|28137|7000001155815045
0	6	12598	524	0.224952	1	biotin binding	molecular_function	GO:0009374	jgi|Aspfl1|32285|7000001155797899
0	6	12598	524	0.224952	1	fructose-bisphosphate aldolase activity	molecular_function	GO:0004332	jgi|Aspfl1|29487|7000001155791763
0	6	12598	524	0.224952	1	inositol 2-dehydrogenase activity	molecular_function	GO:0050112	jgi|Aspfl1|27483|7000001155805190
0	6	12598	524	0.224952	1	pyrroline-5-carboxylate reductase activity	molecular_function	GO:0004735	jgi|Aspfl1|25739|7000001155853577
0	6	12598	524	0.224952	1	ribonuclease H activity	molecular_function	GO:0004523	jgi|Aspfl1|31276|7000001155831709
0	6	12598	524	0.224952	1	tetrapyrrole biosynthetic process	biological_process	GO:0033014	jgi|Aspfl1|33689|7000001155788091
0	6	12598	524	0.224952	1	tryptophan dimethylallyltransferase activity	molecular_function	GO:0050364	jgi|Aspfl1|26298|7000001155829439
2	40	12564	524	0.23093	3	electron carrier activity	molecular_function	GO:0009055	jgi|Aspfl1|34297|7000001155847833,jgi|Aspfl1|34841|7000001155844181,jgi|Aspfl1|36779|7000001155818482
11	227	12377	524	0.236241	12	proteolysis	biological_process	GO:0006508	jgi|Aspfl1|25504|7000001155852348,jgi|Aspfl1|25529|7000001155852959,jgi|Aspfl1|26245|7000001155821236,jgi|Aspfl1|26248|7000001155821201,jgi|Aspfl1|27017|7000001155835307,jgi|Aspfl1|27612|7000001155802518,jgi|Aspfl1|27961|7000001155805033,jgi|Aspfl1|34082|7000001155847327,jgi|Aspfl1|34138|7000001155843587,jgi|Aspfl1|35113|7000001155843461,jgi|Aspfl1|36624|7000001155818396,jgi|Aspfl1|36634|70000011…
5	101	12503	524	0.243295	6	L-arabinose isomerase activity	molecular_function	GO:0008733	jgi|Aspfl1|25736|7000001155854843,jgi|Aspfl1|30693|7000001155812384,jgi|Aspfl1|34141|7000001155847486,jgi|Aspfl1|34550|7000001155848435,jgi|Aspfl1|36713|7000001155817287,jgi|Aspfl1|37422|7000001155807080
1	23	12581	524	0.247702	2	subtilase activity	molecular_function	GO:0004289	jgi|Aspfl1|26248|7000001155821201,jgi|Aspfl1|36634|7000001155820878
1	23	12581	524	0.247702	2	translation initiation factor activity	molecular_function	GO:0003743	jgi|Aspfl1|28633|7000001155816346,jgi|Aspfl1|32110|7000001155797865
2	42	12562	524	0.253367	3	response to antibiotic	biological_process	GO:0046677	jgi|Aspfl1|30357|7000001155810098,jgi|Aspfl1|35360|7000001155839591,jgi|Aspfl1|35717|7000001155842222
0	7	12597	524	0.257189	1	arylsulfatase activity	molecular_function	GO:0004065	jgi|Aspfl1|35771|7000001155839154
0	7	12597	524	0.257189	1	hexokinase activity	molecular_function	GO:0004396	jgi|Aspfl1|26321|7000001155855245
0	7	12597	524	0.257189	1	isomerase activity	molecular_function	GO:0016853	jgi|Aspfl1|26473|7000001155834273
0	7	12597	524	0.257189	1	phosphoenolpyruvate-dependent sugar phosphotransferase system	biological_process	GO:0009401	jgi|Aspfl1|28819|7000001155791174
0	7	12597	524	0.257189	1	thioredoxin-disulfide reductase activity	molecular_function	GO:0004791	jgi|Aspfl1|34841|7000001155844181
1	24	12580	524	0.263335	2	proteasome endopeptidase activity	molecular_function	GO:0004299	jgi|Aspfl1|26302|7000001155790371,jgi|Aspfl1|35482|7000001155841560
1	24	12580	524	0.263335	2	threonine endopeptidase activity	molecular_function	GO:0004298	jgi|Aspfl1|26302|7000001155790371,jgi|Aspfl1|35482|7000001155841560
5	104	12500	524	0.264331	6	carbohydrate transport	biological_process	GO:0008643	jgi|Aspfl1|25736|7000001155854843,jgi|Aspfl1|30693|7000001155812384,jgi|Aspfl1|34141|7000001155847486,jgi|Aspfl1|34550|7000001155848435,jgi|Aspfl1|36713|7000001155817287,jgi|Aspfl1|37422|7000001155807080
0	8	12596	524	0.288088	1	6-aminohexanoate transaminase activity	molecular_function	GO:0018719	jgi|Aspfl1|28347|7000001155814255
0	8	12596	524	0.288088	1	acetyldiaminopimelate aminotransferase activity	molecular_function	GO:0043760	jgi|Aspfl1|28347|7000001155814255
0	8	12596	524	0.288088	1	aspartate-2-keto-4-methylthiobutyrate transaminase activity	molecular_function	GO:0046571	jgi|Aspfl1|28347|7000001155814255
0	8	12596	524	0.288088	1	branched-chain amino acid:2-keto-4-methylthiobutyrate aminotransferase activity	molecular_function	GO:0043840	jgi|Aspfl1|28347|7000001155814255
0	8	12596	524	0.288088	1	carbon-sulfur lyase activity	molecular_function	GO:0016846	jgi|Aspfl1|26725|7000001155834498
0	8	12596	524	0.288088	1	macromolecule biosynthetic process	biological_process	GO:0009059	jgi|Aspfl1|34597|7000001155848517
0	8	12596	524	0.288088	1	N2-acetyl-L-lysine aminotransferase activity	molecular_function	GO:0043746	jgi|Aspfl1|28347|7000001155814255
0	8	12596	524	0.288088	1	prefoldin complex	cellular_component	GO:0016272	jgi|Aspfl1|26297|7000001155829451
0	8	12596	524	0.288088	1	protein import into nucleus, docking	biological_process	GO:0000059	jgi|Aspfl1|30716|7000001155810767
0	8	12596	524	0.288088	1	translational elongation	biological_process	GO:0006414	jgi|Aspfl1|30709|7000001155812417
1	26	12578	524	0.294582	2	2-hydroxyisobutyrate 3-monooxygenase activity	molecular_function	GO:0018599	jgi|Aspfl1|29926|7000001155797575,jgi|Aspfl1|34297|7000001155847833
1	26	12578	524	0.294582	2	4-chlorophenoxyacetate monooxygenase activity	molecular_function	GO:0018593	jgi|Aspfl1|29926|7000001155797575,jgi|Aspfl1|34297|7000001155847833
1	26	12578	524	0.294582	2	4-nitrocatechol 4-monooxygenase activity	molecular_function	GO:0018592	jgi|Aspfl1|29926|7000001155797575,jgi|Aspfl1|34297|7000001155847833
1	26	12578	524	0.294582	2	alpha-pinene dehydrogenase activity	molecular_function	GO:0018600	jgi|Aspfl1|29926|7000001155797575,jgi|Aspfl1|34297|7000001155847833
1	26	12578	524	0.294582	2	alpha-pinene monooxygenase activity	molecular_function	GO:0018595	jgi|Aspfl1|29926|7000001155797575,jgi|Aspfl1|34297|7000001155847833
1	26	12578	524	0.294582	2	ammonia monooxygenase activity	molecular_function	GO:0018597	jgi|Aspfl1|29926|7000001155797575,jgi|Aspfl1|34297|7000001155847833
1	26	12578	524	0.294582	2	dimethylsilanediol hydroxylase activity	molecular_function	GO:0018596	jgi|Aspfl1|29926|7000001155797575,jgi|Aspfl1|34297|7000001155847833
1	26	12578	524	0.294582	2	di-n-butyltin dioxygenase activity	molecular_function	GO:0018589	jgi|Aspfl1|29926|7000001155797575,jgi|Aspfl1|34297|7000001155847833
1	26	12578	524	0.294582	2	fluorene oxygenase activity	molecular_function	GO:0018585	jgi|Aspfl1|29926|7000001155797575,jgi|Aspfl1|34297|7000001155847833
1	26	12578	524	0.294582	2	glycolysis	biological_process	GO:0006096	jgi|Aspfl1|26321|7000001155855245,jgi|Aspfl1|29487|7000001155791763
1	26	12578	524	0.294582	2	hydroxymethylsilanetriol oxidase activity	molecular_function	GO:0018598	jgi|Aspfl1|29926|7000001155797575,jgi|Aspfl1|34297|7000001155847833
1	26	12578	524	0.294582	2	limonene 8-monooxygenase activity	molecular_function	GO:0018587	jgi|Aspfl1|29926|7000001155797575,jgi|Aspfl1|34297|7000001155847833
1	26	12578	524	0.294582	2	methylsilanetriol hydroxylase activity	molecular_function	GO:0018590	jgi|Aspfl1|29926|7000001155797575,jgi|Aspfl1|34297|7000001155847833
1	26	12578	524	0.294582	2	methyl tertiary butyl ether 3-monooxygenase activity	molecular_function	GO:0018591	jgi|Aspfl1|29926|7000001155797575,jgi|Aspfl1|34297|7000001155847833
1	26	12578	524	0.294582	2	mono-butyltin dioxygenase activity	molecular_function	GO:0018586	jgi|Aspfl1|29926|7000001155797575,jgi|Aspfl1|34297|7000001155847833
1	26	12578	524	0.294582	2	spheroidene monooxygenase activity	molecular_function	GO:0043823	jgi|Aspfl1|29926|7000001155797575,jgi|Aspfl1|34297|7000001155847833
1	26	12578	524	0.294582	2	tert-butyl alcohol 2-monooxygenase activity	molecular_function	GO:0018594	jgi|Aspfl1|29926|7000001155797575,jgi|Aspfl1|34297|7000001155847833
1	26	12578	524	0.294582	2	tri-n-butyltin dioxygenase activity	molecular_function	GO:0018588	jgi|Aspfl1|29926|7000001155797575,jgi|Aspfl1|34297|7000001155847833
2	46	12558	524	0.299015	3	isocitrate dehydrogenase activity	molecular_function	GO:0004448	jgi|Aspfl1|25616|7000001155853251,jgi|Aspfl1|33308|7000001155825134,jgi|Aspfl1|34283|7000001155844631
6	132	12472	524	0.309826	7	ribosome	cellular_component	GO:0005840	jgi|Aspfl1|27219|7000001155837627,jgi|Aspfl1|27589|7000001155805293,jgi|Aspfl1|29108|7000001155792276,jgi|Aspfl1|30709|7000001155812417,jgi|Aspfl1|36844|7000001155826403,jgi|Aspfl1|36864|7000001155826408,jgi|Aspfl1|37654|7000001155809198
1	27	12577	524	0.310144	2	alcohol metabolic process	biological_process	GO:0006066	jgi|Aspfl1|26752|7000001155833851,jgi|Aspfl1|29873|7000001155795909
22	494	12110	524	0.316723	23	electron transport	biological_process	GO:0006118	jgi|Aspfl1|25525|7000001155852944,jgi|Aspfl1|25532|7000001155852977,jgi|Aspfl1|25739|7000001155853577,jgi|Aspfl1|26449|7000001155835769,jgi|Aspfl1|27347|7000001155834970,jgi|Aspfl1|27983|7000001155803095,jgi|Aspfl1|28125|7000001155815018,jgi|Aspfl1|28425|7000001155817054,jgi|Aspfl1|28535|7000001155816086,jgi|Aspfl1|29926|7000001155797575,jgi|Aspfl1|30383|7000001155811744,jgi|Aspfl1|31305|70000011…
0	9	12595	524	0.317704	1	2,3-dihydroxy-2,3-dihydro-phenylpropionate dehydrogenase activity	molecular_function	GO:0018498	jgi|Aspfl1|35364|7000001155839610
0	9	12595	524	0.317704	1	2,5-dichloro-2,5-cyclohexadiene-1,4-diol dehydrogenase activity	molecular_function	GO:0018502	jgi|Aspfl1|35364|7000001155839610
0	9	12595	524	0.317704	1	2 iron, 2 sulfur cluster binding	molecular_function	GO:0051537	jgi|Aspfl1|34365|7000001155846042
0	9	12595	524	0.317704	1	beta-galactosidase activity	molecular_function	GO:0004565	jgi|Aspfl1|25738|7000001155852188
0	9	12595	524	0.317704	1	beta-galactosidase complex	cellular_component	GO:0009341	jgi|Aspfl1|25738|7000001155852188
0	9	12595	524	0.317704	1	cinnamate reductase activity	molecular_function	GO:0043786	jgi|Aspfl1|35364|7000001155839610
0	9	12595	524	0.317704	1	cis-2,3-dihydrodiol DDT dehydrogenase activity	molecular_function	GO:0018499	jgi|Aspfl1|35364|7000001155839610
0	9	12595	524	0.317704	1	cis-chlorobenzene dihydrodiol dehydrogenase activity	molecular_function	GO:0018501	jgi|Aspfl1|35364|7000001155839610
0	9	12595	524	0.317704	1	enoyl-[acyl-carrier-protein] reductase activity	molecular_function	GO:0016631	jgi|Aspfl1|35364|7000001155839610
0	9	12595	524	0.317704	1	molybdenum ion binding	molecular_function	GO:0030151	jgi|Aspfl1|28535|7000001155816086
0	9	12595	524	0.317704	1	trans-1,2-dihydrodiolphenanthrene dehydrogenase activity	molecular_function	GO:0018503	jgi|Aspfl1|35364|7000001155839610
0	9	12595	524	0.317704	1	trans-9R,10R-dihydrodiolphenanthrene dehydrogenase activity	molecular_function	GO:0018500	jgi|Aspfl1|35364|7000001155839610
0	9	12595	524	0.317704	1	transcription initiation	biological_process	GO:0006352	jgi|Aspfl1|26893|7000001155834831
2	48	12556	524	0.32203	3	F420H2 dehydrogenase activity	molecular_function	GO:0043738	jgi|Aspfl1|26751|7000001155836613,jgi|Aspfl1|32958|7000001155824412,jgi|Aspfl1|37105|7000001155828078
2	48	12556	524	0.32203	3	malolactic enzyme activity	molecular_function	GO:0043883	jgi|Aspfl1|26751|7000001155836613,jgi|Aspfl1|32958|7000001155824412,jgi|Aspfl1|37105|7000001155828078
2	48	12556	524	0.32203	3	regulation of oxidoreductase activity	biological_process	GO:0051341	jgi|Aspfl1|26751|7000001155836613,jgi|Aspfl1|32958|7000001155824412,jgi|Aspfl1|37105|7000001155828078
2	48	12556	524	0.32203	3	sulfur oxygenase reductase activity	molecular_function	GO:0043826	jgi|Aspfl1|26751|7000001155836613,jgi|Aspfl1|32958|7000001155824412,jgi|Aspfl1|37105|7000001155828078
6	134	12470	524	0.323254	7	structural constituent of ribosome	molecular_function	GO:0003735	jgi|Aspfl1|27219|7000001155837627,jgi|Aspfl1|27589|7000001155805293,jgi|Aspfl1|29108|7000001155792276,jgi|Aspfl1|30709|7000001155812417,jgi|Aspfl1|36844|7000001155826403,jgi|Aspfl1|36864|7000001155826408,jgi|Aspfl1|37654|7000001155809198
2	50	12554	524	0.345053	3	metallopeptidase activity	molecular_function	GO:0008237	jgi|Aspfl1|25504|7000001155852348,jgi|Aspfl1|34082|7000001155847327,jgi|Aspfl1|34138|7000001155843587
0	10	12594	524	0.34609	1	epoxide hydrolase activity	molecular_function	GO:0004301	jgi|Aspfl1|35171|7000001155843891
0	10	12594	524	0.34609	1	oxidoreductase activity, acting on paired donors, with oxidation of a pair of donors resulting in the reduction of molecular oxygen to two molecules of water	molecular_function	GO:0016717	jgi|Aspfl1|31731|7000001155833414
2	52	12552	524	0.368005	3	lipid metabolic process	biological_process	GO:0006629	jgi|Aspfl1|28058|7000001155804793,jgi|Aspfl1|28999|7000001155790749,jgi|Aspfl1|31731|7000001155833414
1	31	12573	524	0.37147	2	choline dehydrogenase activity	molecular_function	GO:0008812	jgi|Aspfl1|26752|7000001155833851,jgi|Aspfl1|29873|7000001155795909
0	11	12593	524	0.373297	1	amidase activity	molecular_function	GO:0004040	jgi|Aspfl1|34139|7000001155843564
0	11	12593	524	0.373297	1	NADH dehydrogenase (ubiquinone) activity	molecular_function	GO:0008137	jgi|Aspfl1|26237|7000001155838743
0	11	12593	524	0.373297	1	proline biosynthetic process	biological_process	GO:0006561	jgi|Aspfl1|25739|7000001155853577
0	12	12592	524	0.399375	1	(3,5-dichlorophenylurea)acetate amidohydrolase activity	molecular_function	GO:0018749	jgi|Aspfl1|34138|7000001155843587
0	12	12592	524	0.399375	1	damaged DNA binding	molecular_function	GO:0003684	jgi|Aspfl1|26218|7000001155790364
0	12	12592	524	0.399375	1	indoleacetamide hydrolase activity	molecular_function	GO:0043864	jgi|Aspfl1|34138|7000001155843587
0	12	12592	524	0.399375	1	iprodione amidohydrolase activity	molecular_function	GO:0018748	jgi|Aspfl1|34138|7000001155843587
0	12	12592	524	0.399375	1	kinase activity	molecular_function	GO:0016301	jgi|Aspfl1|28431|7000001155814129
0	12	12592	524	0.399375	1	methylation	biological_process	GO:0032259	jgi|Aspfl1|28347|7000001155814255
0	12	12592	524	0.399375	1	N2-acetyl-L-lysine deacetylase activity	molecular_function	GO:0043747	jgi|Aspfl1|34138|7000001155843587
0	12	12592	524	0.399375	1	N-acetylgalactosamine-6-phosphate deacetylase activity	molecular_function	GO:0047419	jgi|Aspfl1|34138|7000001155843587
0	12	12592	524	0.399375	1	NADH dehydrogenase activity	molecular_function	GO:0003954	jgi|Aspfl1|33836|7000001155846667
0	12	12592	524	0.399375	1	O-succinylbenzoate synthase activity	molecular_function	GO:0043748	jgi|Aspfl1|34138|7000001155843587
0	12	12592	524	0.399375	1	protein N-terminal asparagine amidohydrolase activity	molecular_function	GO:0008418	jgi|Aspfl1|34138|7000001155843587
0	12	12592	524	0.399375	1	sulfuric ester hydrolase activity	molecular_function	GO:0008484	jgi|Aspfl1|35771|7000001155839154
0	12	12592	524	0.399375	1	UDP-3-O-[3-hydroxymyristoyl] N-acetylglucosamine deacetylase activity	molecular_function	GO:0008759	jgi|Aspfl1|34138|7000001155843587
0	13	12591	524	0.424369	1	nucleotide-excision repair	biological_process	GO:0006289	jgi|Aspfl1|26218|7000001155790364
0	13	12591	524	0.424369	1	oligopeptide transport	biological_process	GO:0006857	jgi|Aspfl1|27472|7000001155803625
0	13	12591	524	0.424369	1	protein disulfide oxidoreductase activity	molecular_function	GO:0015035	jgi|Aspfl1|34841|7000001155844181
1	35	12569	524	0.430507	2	hydrolase activity, acting on ester bonds	molecular_function	GO:0016788	jgi|Aspfl1|28058|7000001155804793,jgi|Aspfl1|28999|7000001155790749
1	36	12568	524	0.444809	2	ligase activity	molecular_function	GO:0016874	jgi|Aspfl1|32285|7000001155797899,jgi|Aspfl1|36969|7000001155827788
0	14	12590	524	0.448325	1	microtubule motor activity	molecular_function	GO:0003777	jgi|Aspfl1|26219|7000001155829431
0	14	12590	524	0.448325	1	nucleobase, nucleoside, nucleotide and nucleic acid transport	biological_process	GO:0015931	jgi|Aspfl1|37412|7000001155805933
0	14	12590	524	0.448325	1	nucleobase transmembrane transporter activity	molecular_function	GO:0015205	jgi|Aspfl1|37412|7000001155805933
1	37	12567	524	0.45891	2	copper ion binding	molecular_function	GO:0005507	jgi|Aspfl1|36380|7000001155817360,jgi|Aspfl1|37413|7000001155805691
0	15	12589	524	0.471286	1	carboxylic acid metabolic process	biological_process	GO:0019752	jgi|Aspfl1|33518|7000001155790210
0	15	12589	524	0.471286	1	ferric iron binding	molecular_function	GO:0008199	jgi|Aspfl1|32456|7000001155821281
0	15	12589	524	0.471286	1	histone deacetylase activity	molecular_function	GO:0004407	jgi|Aspfl1|34138|7000001155843587
0	15	12589	524	0.471286	1	mRNA metabolic process	biological_process	GO:0016071	jgi|Aspfl1|29053|7000001155790455
0	15	12589	524	0.471286	1	proteasome core complex	cellular_component	GO:0005839	jgi|Aspfl1|26302|7000001155790371
0	15	12589	524	0.471286	1	tRNA processing	biological_process	GO:0008033	jgi|Aspfl1|26276|7000001155821260
1	38	12566	524	0.472799	2	oxidoreductase activity, acting on CH-OH group of donors	molecular_function	GO:0016614	jgi|Aspfl1|26752|7000001155833851,jgi|Aspfl1|29873|7000001155795909
0	16	12588	524	0.493293	1	hydrogen ion transmembrane transporter activity	molecular_function	GO:0015078	jgi|Aspfl1|35747|7000001155842869
0	16	12588	524	0.493293	1	nuclear pore	cellular_component	GO:0005643	jgi|Aspfl1|30716|7000001155810767
8	207	12397	524	0.493808	9	monooxygenase activity	molecular_function	GO:0004497	jgi|Aspfl1|25525|7000001155852944,jgi|Aspfl1|27983|7000001155803095,jgi|Aspfl1|28425|7000001155817054,jgi|Aspfl1|29926|7000001155797575,jgi|Aspfl1|30383|7000001155811744,jgi|Aspfl1|32344|7000001155798588,jgi|Aspfl1|33903|7000001155846855,jgi|Aspfl1|34297|7000001155847833,jgi|Aspfl1|36778|7000001155818479
0	17	12587	524	0.514385	1	phenol 2-monooxygenase activity	molecular_function	GO:0018662	jgi|Aspfl1|33903|7000001155846855
1	42	12562	524	0.526132	2	2-hydroxytetrahydrofuran dehydrogenase activity	molecular_function	GO:0018453	jgi|Aspfl1|33308|7000001155825134,jgi|Aspfl1|34283|7000001155844631
1	42	12562	524	0.526132	2	3-ketoglucose-reductase activity	molecular_function	GO:0048258	jgi|Aspfl1|33308|7000001155825134,jgi|Aspfl1|34283|7000001155844631
1	42	12562	524	0.526132	2	5-exo-hydroxycamphor dehydrogenase activity	molecular_function	GO:0018452	jgi|Aspfl1|33308|7000001155825134,jgi|Aspfl1|34283|7000001155844631
1	42	12562	524	0.526132	2	aldo-keto reductase activity	molecular_function	GO:0004033	jgi|Aspfl1|33308|7000001155825134,jgi|Aspfl1|34283|7000001155844631
1	42	12562	524	0.526132	2	epoxide dehydrogenase activity	molecular_function	GO:0018451	jgi|Aspfl1|33308|7000001155825134,jgi|Aspfl1|34283|7000001155844631
1	42	12562	524	0.526132	2	mevaldate reductase activity	molecular_function	GO:0004495	jgi|Aspfl1|33308|7000001155825134,jgi|Aspfl1|34283|7000001155844631
1	42	12562	524	0.526132	2	phenylcoumaran benzylic ether reductase activity	molecular_function	GO:0032442	jgi|Aspfl1|33308|7000001155825134,jgi|Aspfl1|34283|7000001155844631
1	42	12562	524	0.526132	2	(R)-2-hydroxyglutarate dehydrogenase activity	molecular_function	GO:0051990	jgi|Aspfl1|33308|7000001155825134,jgi|Aspfl1|34283|7000001155844631
1	42	12562	524	0.526132	2	(R)-2-hydroxyisocaproate dehydrogenase activity	molecular_function	GO:0043713	jgi|Aspfl1|33308|7000001155825134,jgi|Aspfl1|34283|7000001155844631
1	42	12562	524	0.526132	2	steroid dehydrogenase activity, acting on the CH-CH group of donors	molecular_function	GO:0033765	jgi|Aspfl1|33308|7000001155825134,jgi|Aspfl1|34283|7000001155844631
1	42	12562	524	0.526132	2	steroid dehydrogenase activity, acting on the CH-OH group of donors, NAD or NADP as acceptor	molecular_function	GO:0033764	jgi|Aspfl1|33308|7000001155825134,jgi|Aspfl1|34283|7000001155844631
1	42	12562	524	0.526132	2	steroid dehydrogenase activity	molecular_function	GO:0016229	jgi|Aspfl1|33308|7000001155825134,jgi|Aspfl1|34283|7000001155844631
0	18	12586	524	0.534602	1	carboxy-lyase activity	molecular_function	GO:0016831	jgi|Aspfl1|33518|7000001155790210
0	18	12586	524	0.534602	1	glutathione transferase activity	molecular_function	GO:0004364	jgi|Aspfl1|33703|7000001155788236
0	18	12586	524	0.534602	1	peptidyl-histidine phosphorylation	biological_process	GO:0018106	jgi|Aspfl1|26319|7000001155855232
0	18	12586	524	0.534602	1	protein histidine kinase activity	molecular_function	GO:0004673	jgi|Aspfl1|26319|7000001155855232
1	43	12561	524	0.538885	2	3-keto sterol reductase activity	molecular_function	GO:0000253	jgi|Aspfl1|33308|7000001155825134,jgi|Aspfl1|34283|7000001155844631
0	19	12585	524	0.553978	1	actin binding	molecular_function	GO:0003779	jgi|Aspfl1|34211|7000001155847709
0	19	12585	524	0.553978	1	ribonucleoprotein complex	cellular_component	GO:0030529	jgi|Aspfl1|29053|7000001155790455
0	19	12585	524	0.553978	1	two-component response regulator activity	molecular_function	GO:0000156	jgi|Aspfl1|26221|7000001155826115
1	45	12559	524	0.563671	2	C-3 sterol dehydrogenase (C-4 sterol decarboxylase) activity	molecular_function	GO:0000252	jgi|Aspfl1|33308|7000001155825134,jgi|Aspfl1|34283|7000001155844631
0	20	12584	524	0.572549	1	two-component sensor activity	molecular_function	GO:0000155	jgi|Aspfl1|26319|7000001155855232
0	20	12584	524	0.572549	1	two-component signal transduction system (phosphorelay)	biological_process	GO:0000160	jgi|Aspfl1|26221|7000001155826115
1	46	12558	524	0.575701	2	gluconate dehydrogenase activity	molecular_function	GO:0008875	jgi|Aspfl1|33308|7000001155825134,jgi|Aspfl1|34283|7000001155844631
0	21	12583	524	0.590348	1	acid phosphatase activity	molecular_function	GO:0003993	jgi|Aspfl1|26304|7000001155801125
0	21	12583	524	0.590348	1	cell redox homeostasis	biological_process	GO:0045454	jgi|Aspfl1|34841|7000001155844181
0	21	12583	524	0.590348	1	fatty acid biosynthetic process	biological_process	GO:0006633	jgi|Aspfl1|31731|7000001155833414
0	21	12583	524	0.590348	1	post-translational protein modification	biological_process	GO:0043687	jgi|Aspfl1|28673|7000001155817071
0	21	12583	524	0.590348	1	regulation of protein metabolic process	biological_process	GO:0051246	jgi|Aspfl1|28673|7000001155817071
0	21	12583	524	0.590348	1	small conjugating protein ligase activity	molecular_function	GO:0019787	jgi|Aspfl1|28673|7000001155817071
0	21	12583	524	0.590348	1	tetracycline:hydrogen antiporter activity	molecular_function	GO:0015520	jgi|Aspfl1|30357|7000001155810098
0	21	12583	524	0.590348	1	tetracycline transport	biological_process	GO:0015904	jgi|Aspfl1|30357|7000001155810098
1	48	12556	524	0.599028	2	methyltransferase activity	molecular_function	GO:0008168	jgi|Aspfl1|27292|7000001155833815,jgi|Aspfl1|28347|7000001155814255
7	202	12402	524	0.606477	8	translation	biological_process	GO:0006412	jgi|Aspfl1|27219|7000001155837627,jgi|Aspfl1|27589|7000001155805293,jgi|Aspfl1|28633|7000001155816346,jgi|Aspfl1|29108|7000001155792276,jgi|Aspfl1|33819|7000001155788471,jgi|Aspfl1|36844|7000001155826403,jgi|Aspfl1|36864|7000001155826408,jgi|Aspfl1|37654|7000001155809198
0	22	12582	524	0.607407	1	ATP synthesis coupled proton transport	biological_process	GO:0015986	jgi|Aspfl1|35747|7000001155842869
0	22	12582	524	0.607407	1	isoprenoid biosynthetic process	biological_process	GO:0008299	jgi|Aspfl1|27529|7000001155805283
0	22	12582	524	0.607407	1	response to stress	biological_process	GO:0006950	jgi|Aspfl1|32140|7000001155799881
0	22	12582	524	0.607407	1	transferase activity, transferring phosphorus-containing groups	molecular_function	GO:0016772	jgi|Aspfl1|28431|7000001155814129
1	50	12554	524	0.621379	2	protein folding	biological_process	GO:0006457	jgi|Aspfl1|26297|7000001155829451,jgi|Aspfl1|27900|7000001155805351
0	24	12580	524	0.639428	1	calcium-dependent protein serine/threonine phosphatase activity	molecular_function	GO:0004723	jgi|Aspfl1|29380|7000001155790466
0	24	12580	524	0.639428	1	calcium-dependent protein serine/threonine phosphatase regulator activity	molecular_function	GO:0008597	jgi|Aspfl1|29380|7000001155790466
0	24	12580	524	0.639428	1	CTD phosphatase activity	molecular_function	GO:0008420	jgi|Aspfl1|29380|7000001155790466
0	24	12580	524	0.639428	1	DNA replication	biological_process	GO:0006260	jgi|Aspfl1|36380|7000001155817360
0	24	12580	524	0.639428	1	magnesium-dependent protein serine/threonine phosphatase activity	molecular_function	GO:0004724	jgi|Aspfl1|29380|7000001155790466
0	24	12580	524	0.639428	1	magnesium-dependent protein serine/threonine phosphatase complex	cellular_component	GO:0005963	jgi|Aspfl1|29380|7000001155790466
0	24	12580	524	0.639428	1	myosin phosphatase activity	molecular_function	GO:0017018	jgi|Aspfl1|29380|7000001155790466
0	24	12580	524	0.639428	1	myosin phosphatase complex	cellular_component	GO:0017023	jgi|Aspfl1|29380|7000001155790466
0	24	12580	524	0.639428	1	myosin phosphatase regulator activity	molecular_function	GO:0017020	jgi|Aspfl1|29380|7000001155790466
0	24	12580	524	0.639428	1	phosphoprotein phosphatase activity	molecular_function	GO:0004721	jgi|Aspfl1|29380|7000001155790466
0	25	12579	524	0.654447	1	aminoadipate-semialdehyde dehydrogenase complex	cellular_component	GO:0005949	jgi|Aspfl1|32346|7000001155800427
0	25	12579	524	0.654447	1	metalloendopeptidase activity	molecular_function	GO:0004222	jgi|Aspfl1|25504|7000001155852348
0	25	12579	524	0.654447	1	salicylate 1-monooxygenase activity	molecular_function	GO:0018658	jgi|Aspfl1|30383|7000001155811744
0	25	12579	524	0.654447	1	serine-type peptidase activity	molecular_function	GO:0008236	jgi|Aspfl1|26245|7000001155821236
1	54	12550	524	0.663169	2	unspecific monooxygenase activity	molecular_function	GO:0050381	jgi|Aspfl1|25525|7000001155852944,jgi|Aspfl1|32344|7000001155798588
0	26	12578	524	0.668842	1	carbon-nitrogen ligase activity, with glutamine as amido-N-donor	molecular_function	GO:0016884	jgi|Aspfl1|34139|7000001155843564
0	26	12578	524	0.668842	1	L-aminoadipate-semialdehyde dehydrogenase activity	molecular_function	GO:0004043	jgi|Aspfl1|32346|7000001155800427
4	137	12467	524	0.678812	5	nucleoside-triphosphatase activity	molecular_function	GO:0017111	jgi|Aspfl1|25528|7000001155852152,jgi|Aspfl1|26816|7000001155835542,jgi|Aspfl1|35482|7000001155841560,jgi|Aspfl1|36380|7000001155817360,jgi|Aspfl1|36735|7000001155818431
1	56	12548	524	0.682635	2	phosphopantetheine binding	molecular_function	GO:0031177	jgi|Aspfl1|31490|7000001155832268,jgi|Aspfl1|31878|7000001155799102
0	27	12577	524	0.682638	1	hydrogen-transporting two-sector ATPase activity	molecular_function	GO:0003936	jgi|Aspfl1|35747|7000001155842869
0	27	12577	524	0.682638	1	protein transporter activity	molecular_function	GO:0008565	jgi|Aspfl1|30716|7000001155810767
0	27	12577	524	0.682638	1	proton-transporting ATP synthase complex	cellular_component	GO:0045259	jgi|Aspfl1|35747|7000001155842869
0	28	12576	524	0.69586	1	mitochondrial inner membrane	cellular_component	GO:0005743	jgi|Aspfl1|27516|7000001155803231
0	28	12576	524	0.69586	1	protein modification process	biological_process	GO:0006464	jgi|Aspfl1|29065|7000001155792266
2	87	12517	524	0.707242	3	cofactor binding	molecular_function	GO:0048037	jgi|Aspfl1|31490|7000001155832268,jgi|Aspfl1|31878|7000001155799102,jgi|Aspfl1|32346|7000001155800427
0	29	12575	524	0.708533	1	negative regulation of ubiquitin-protein ligase activity	biological_process	GO:0051444	jgi|Aspfl1|28673|7000001155817071
0	29	12575	524	0.708533	1	positive regulation of ubiquitin-protein ligase activity	biological_process	GO:0051443	jgi|Aspfl1|28673|7000001155817071
0	29	12575	524	0.708533	1	regulation of ubiquitin-protein ligase activity	biological_process	GO:0051438	jgi|Aspfl1|28673|7000001155817071
0	29	12575	524	0.708533	1	regulation of ubiquitin-protein ligase activity during meiotic cell cycle	biological_process	GO:0051440	jgi|Aspfl1|28673|7000001155817071
5	169	12435	524	0.709785	6	FAD binding	molecular_function	GO:0050660	jgi|Aspfl1|26752|7000001155833851,jgi|Aspfl1|27347|7000001155834970,jgi|Aspfl1|29873|7000001155795909,jgi|Aspfl1|31305|7000001155831742,jgi|Aspfl1|33836|7000001155846667,jgi|Aspfl1|34135|7000001155847470
1	60	12544	524	0.718799	2	amino acid transmembrane transporter activity	molecular_function	GO:0015171	jgi|Aspfl1|34291|7000001155845585,jgi|Aspfl1|37763|7000001155808144
7	225	12379	524	0.723587	8	heme binding	molecular_function	GO:0020037	jgi|Aspfl1|25525|7000001155852944,jgi|Aspfl1|27983|7000001155803095,jgi|Aspfl1|28425|7000001155817054,jgi|Aspfl1|29926|7000001155797575,jgi|Aspfl1|31731|7000001155833414,jgi|Aspfl1|32344|7000001155798588,jgi|Aspfl1|34297|7000001155847833,jgi|Aspfl1|36778|7000001155818479
0	31	12573	524	0.732318	1	exo-alpha-sialidase activity	molecular_function	GO:0004308	jgi|Aspfl1|30309|7000001155809523
0	31	12573	524	0.732318	1	hydrogen ion transporting ATPase activity, rotational mechanism	molecular_function	GO:0046961	jgi|Aspfl1|35747|7000001155842869
0	31	12573	524	0.732318	1	hydrogen ion transporting ATP synthase activity, rotational mechanism	molecular_function	GO:0046933	jgi|Aspfl1|35747|7000001155842869
1	62	12542	524	0.735544	2	amino acid transport	biological_process	GO:0006865	jgi|Aspfl1|34291|7000001155845585,jgi|Aspfl1|37763|7000001155808144
0	32	12572	524	0.743474	1	extracellular region	cellular_component	GO:0005576	jgi|Aspfl1|32456|7000001155821281
0	32	12572	524	0.743474	1	unfolded protein binding	molecular_function	GO:0051082	jgi|Aspfl1|26297|7000001155829451
0	33	12571	524	0.754166	1	cyclophilin	molecular_function	GO:0004600	jgi|Aspfl1|27900|7000001155805351
0	33	12571	524	0.754166	1	cyclophilin-type peptidyl-prolyl cis-trans isomerase activity	molecular_function	GO:0042027	jgi|Aspfl1|27900|7000001155805351
0	33	12571	524	0.754166	1	FK506-sensitive peptidyl-prolyl cis-trans isomerase	molecular_function	GO:0030051	jgi|Aspfl1|27900|7000001155805351
0	33	12571	524	0.754166	1	peptidyl-prolyl cis-trans isomerase activity	molecular_function	GO:0003755	jgi|Aspfl1|27900|7000001155805351
0	36	12568	524	0.783647	1	signal transducer activity	molecular_function	GO:0004871	jgi|Aspfl1|26319|7000001155855232
0	36	12568	524	0.783647	1	ubiquitin-protein ligase activity	molecular_function	GO:0004842	jgi|Aspfl1|28673|7000001155817071
0	38	12566	524	0.801312	1	DNA-directed RNA polymerase I activity	molecular_function	GO:0003900	jgi|Aspfl1|29703|7000001155790908
0	38	12566	524	0.801312	1	DNA-directed RNA polymerase II activity	molecular_function	GO:0003901	jgi|Aspfl1|29703|7000001155790908
0	38	12566	524	0.801312	1	DNA-directed RNA polymerase III activity	molecular_function	GO:0003902	jgi|Aspfl1|29703|7000001155790908
0	38	12566	524	0.801312	1	proton-transporting two-sector ATPase complex	cellular_component	GO:0016469	jgi|Aspfl1|35747|7000001155842869
0	38	12566	524	0.801312	1	RNA polymerase activity	molecular_function	GO:0034062	jgi|Aspfl1|29703|7000001155790908
0	40	12564	524	0.817538	1	DNA-directed RNA polymerase activity	molecular_function	GO:0003899	jgi|Aspfl1|29703|7000001155790908
1	74	12530	524	0.819048	2	intracellular protein transport	biological_process	GO:0006886	jgi|Aspfl1|30056|7000001155792201,jgi|Aspfl1|30716|7000001155810767
0	43	12561	524	0.83943	1	protein transport	biological_process	GO:0015031	jgi|Aspfl1|30056|7000001155792201
0	43	12561	524	0.83943	1	small GTPase mediated signal transduction	biological_process	GO:0007264	jgi|Aspfl1|30056|7000001155792201
0	43	12561	524	0.83943	1	transition metal ion binding	molecular_function	GO:0046914	jgi|Aspfl1|31731|7000001155833414
0	43	12561	524	0.83943	1	ubiquitin-dependent protein catabolic process	biological_process	GO:0006511	jgi|Aspfl1|26302|7000001155790371
5	202	12402	524	0.850306	6	nucleotide binding	molecular_function	GO:0000166	jgi|Aspfl1|25528|7000001155852152,jgi|Aspfl1|26276|7000001155821260,jgi|Aspfl1|26816|7000001155835542,jgi|Aspfl1|35482|7000001155841560,jgi|Aspfl1|36380|7000001155817360,jgi|Aspfl1|36735|7000001155818431
0	45	12559	524	0.852548	1	DNA repair	biological_process	GO:0006281	jgi|Aspfl1|37279|7000001155826450
0	46	12558	524	0.8587	1	GTPase activity	molecular_function	GO:0003924	jgi|Aspfl1|35747|7000001155842869
0	47	12557	524	0.864596	1	O-methyltransferase activity	molecular_function	GO:0008171	jgi|Aspfl1|37313|7000001155828548
0	47	12557	524	0.864596	1	protein dimerization activity	molecular_function	GO:0046983	jgi|Aspfl1|34138|7000001155843587
0	48	12556	524	0.870246	1	oxidoreductase activity, acting on the CH-OH group of donors, NAD or NADP as acceptor	molecular_function	GO:0016616	jgi|Aspfl1|25616|7000001155853251
2	119	12485	524	0.877409	3	ATPase activity, coupled to transmembrane movement of substances	molecular_function	GO:0042626	jgi|Aspfl1|25528|7000001155852152,jgi|Aspfl1|26816|7000001155835542,jgi|Aspfl1|30716|7000001155810767
0	52	12552	524	0.89059	1	ATPase activity, coupled	molecular_function	GO:0042623	jgi|Aspfl1|30716|7000001155810767
0	52	12552	524	0.89059	1	ATPase activity, coupled to transmembrane movement of ions	molecular_function	GO:0042625	jgi|Aspfl1|30716|7000001155810767
0	52	12552	524	0.89059	1	ATPase activity, uncoupled	molecular_function	GO:0042624	jgi|Aspfl1|30716|7000001155810767
0	52	12552	524	0.89059	1	ATP-dependent RNA helicase activity	molecular_function	GO:0004004	jgi|Aspfl1|30716|7000001155810767
0	52	12552	524	0.89059	1	N-acetyltransferase activity	molecular_function	GO:0008080	jgi|Aspfl1|26090|7000001155854470
0	52	12552	524	0.89059	1	protein-transmembrane transporting ATPase activity	molecular_function	GO:0015462	jgi|Aspfl1|30716|7000001155810767
0	52	12552	524	0.89059	1	RNA-dependent ATPase activity	molecular_function	GO:0008186	jgi|Aspfl1|30716|7000001155810767
0	52	12552	524	0.89059	1	single-stranded DNA-dependent ATP-dependent DNA helicase activity	molecular_function	GO:0017116	jgi|Aspfl1|30716|7000001155810767
0	53	12551	524	0.895158	1	metal ion binding	molecular_function	GO:0046872	jgi|Aspfl1|37275|7000001155828932
1	93	12511	524	0.903816	2	GTP binding	molecular_function	GO:0005525	jgi|Aspfl1|30056|7000001155792201,jgi|Aspfl1|35747|7000001155842869
3	161	12443	524	0.907006	4	cytoplasm	cellular_component	GO:0005737	jgi|Aspfl1|26276|7000001155821260,jgi|Aspfl1|30716|7000001155810767,jgi|Aspfl1|33819|7000001155788471,jgi|Aspfl1|36969|7000001155827788
2	129	12475	524	0.908657	3	hydrolase activity, hydrolyzing O-glycosyl compounds	molecular_function	GO:0004553	jgi|Aspfl1|35730|7000001155839811,jgi|Aspfl1|37406|7000001155806411,jgi|Aspfl1|37548|7000001155805930
0	57	12547	524	0.911602	1	DNA-dependent ATPase activity	molecular_function	GO:0008094	jgi|Aspfl1|30716|7000001155810767
0	58	12546	524	0.915293	1	ATP-dependent DNA helicase activity	molecular_function	GO:0004003	jgi|Aspfl1|30716|7000001155810767
0	63	12541	524	0.931568	1	calcium ion binding	molecular_function	GO:0005509	jgi|Aspfl1|29032|7000001155794287
0	65	12539	524	0.937167	1	signal transduction	biological_process	GO:0007165	jgi|Aspfl1|26319|7000001155855232
2	142	12462	524	0.938465	3	ATPase activity	molecular_function	GO:0016887	jgi|Aspfl1|25528|7000001155852152,jgi|Aspfl1|26816|7000001155835542,jgi|Aspfl1|30716|7000001155810767
18	633	11971	524	0.950461	19	ATP binding	molecular_function	GO:0005524	jgi|Aspfl1|25528|7000001155852152,jgi|Aspfl1|26235|7000001155801130,jgi|Aspfl1|26276|7000001155821260,jgi|Aspfl1|26319|7000001155855232,jgi|Aspfl1|26321|7000001155855245,jgi|Aspfl1|26816|7000001155835542,jgi|Aspfl1|27462|7000001155802687,jgi|Aspfl1|27722|7000001155802497,jgi|Aspfl1|28431|7000001155814129,jgi|Aspfl1|30716|7000001155810767,jgi|Aspfl1|31317|7000001155830538,jgi|Aspfl1|32285|70000011…
0	76	12528	524	0.96072	1	helicase activity	molecular_function	GO:0004386	jgi|Aspfl1|30716|7000001155810767
12	476	12128	524	0.962901	13	transporter activity	molecular_function	GO:0005215	jgi|Aspfl1|25736|7000001155854843,jgi|Aspfl1|26234|7000001155790360,jgi|Aspfl1|26277|7000001155855226,jgi|Aspfl1|27472|7000001155803625,jgi|Aspfl1|28262|7000001155815371,jgi|Aspfl1|30357|7000001155810098,jgi|Aspfl1|30693|7000001155812384,jgi|Aspfl1|34141|7000001155847486,jgi|Aspfl1|34158|7000001155847529,jgi|Aspfl1|34369|7000001155848050,jgi|Aspfl1|34550|7000001155848435,jgi|Aspfl1|36713|70000011…
14	553	12051	524	0.973879	15	membrane	cellular_component	GO:0016020	jgi|Aspfl1|25736|7000001155854843,jgi|Aspfl1|26245|7000001155821236,jgi|Aspfl1|26255|7000001155855242,jgi|Aspfl1|26319|7000001155855232,jgi|Aspfl1|27472|7000001155803625,jgi|Aspfl1|27516|7000001155803231,jgi|Aspfl1|30693|7000001155812384,jgi|Aspfl1|31731|7000001155833414,jgi|Aspfl1|34141|7000001155847486,jgi|Aspfl1|34291|7000001155845585,jgi|Aspfl1|34550|7000001155848435,jgi|Aspfl1|36713|70000011…
0	88	12516	524	0.976482	1	ATP-dependent helicase activity	molecular_function	GO:0008026	jgi|Aspfl1|30716|7000001155810767
0	97	12507	524	0.983998	1	protein-tyrosine kinase activity	molecular_function	GO:0004713	jgi|Aspfl1|31317|7000001155830538
3	223	12381	524	0.98474	4	carbohydrate metabolic process	biological_process	GO:0005975	jgi|Aspfl1|25738|7000001155852188,jgi|Aspfl1|35730|7000001155839811,jgi|Aspfl1|37406|7000001155806411,jgi|Aspfl1|37548|7000001155805930
9	435	12169	524	0.987934	10	DNA binding	molecular_function	GO:0003677	jgi|Aspfl1|26090|7000001155854470,jgi|Aspfl1|26448|7000001155835765,jgi|Aspfl1|26892|7000001155834836,jgi|Aspfl1|26893|7000001155834831,jgi|Aspfl1|28734|7000001155814426,jgi|Aspfl1|29703|7000001155790908,jgi|Aspfl1|33605|7000001155789455,jgi|Aspfl1|36380|7000001155817360,jgi|Aspfl1|36589|7000001155817132,jgi|Aspfl1|36777|7000001155818475
1	152	12452	524	0.988391	2	protein kinase activity	molecular_function	GO:0004672	jgi|Aspfl1|26235|7000001155801130,jgi|Aspfl1|31317|7000001155830538
17	684	11920	524	0.98856	18	transport	biological_process	GO:0006810	jgi|Aspfl1|25528|7000001155852152,jgi|Aspfl1|25736|7000001155854843,jgi|Aspfl1|26234|7000001155790360,jgi|Aspfl1|26277|7000001155855226,jgi|Aspfl1|26816|7000001155835542,jgi|Aspfl1|27516|7000001155803231,jgi|Aspfl1|28262|7000001155815371,jgi|Aspfl1|28819|7000001155791174,jgi|Aspfl1|30357|7000001155810098,jgi|Aspfl1|30693|7000001155812384,jgi|Aspfl1|34141|7000001155847486,jgi|Aspfl1|34158|70000011…
8	412	12192	524	0.990443	9	intracellular	cellular_component	GO:0005622	jgi|Aspfl1|27219|7000001155837627,jgi|Aspfl1|27589|7000001155805293,jgi|Aspfl1|29108|7000001155792276,jgi|Aspfl1|30056|7000001155792201,jgi|Aspfl1|30709|7000001155812417,jgi|Aspfl1|34211|7000001155847709,jgi|Aspfl1|36844|7000001155826403,jgi|Aspfl1|37327|7000001155827127,jgi|Aspfl1|37654|7000001155809198
3	244	12360	524	0.992124	4	transcription	biological_process	GO:0006350	jgi|Aspfl1|26448|7000001155835765,jgi|Aspfl1|29703|7000001155790908,jgi|Aspfl1|33605|7000001155789455,jgi|Aspfl1|36777|7000001155818475
1	167	12437	524	0.993381	2	protein amino acid phosphorylation	biological_process	GO:0006468	jgi|Aspfl1|26235|7000001155801130,jgi|Aspfl1|31317|7000001155830538
0	121	12483	524	0.994277	1	protein serine/threonine kinase activity	molecular_function	GO:0004674	jgi|Aspfl1|26235|7000001155801130
5	335	12269	524	0.995306	6	nucleic acid binding	molecular_function	GO:0003676	jgi|Aspfl1|26250|7000001155821198,jgi|Aspfl1|28347|7000001155814255,jgi|Aspfl1|30716|7000001155810767,jgi|Aspfl1|31276|7000001155831709,jgi|Aspfl1|32790|7000001155823935,jgi|Aspfl1|33819|7000001155788471
15	700	11904	524	0.997863	16	integral to membrane	cellular_component	GO:0016021	jgi|Aspfl1|25528|7000001155852152,jgi|Aspfl1|25736|7000001155854843,jgi|Aspfl1|26234|7000001155790360,jgi|Aspfl1|26277|7000001155855226,jgi|Aspfl1|26816|7000001155835542,jgi|Aspfl1|28262|7000001155815371,jgi|Aspfl1|30357|7000001155810098,jgi|Aspfl1|30693|7000001155812384,jgi|Aspfl1|32140|7000001155799881,jgi|Aspfl1|33623|7000001155788656,jgi|Aspfl1|34141|7000001155847486,jgi|Aspfl1|34158|70000011…
11	631	11973	524	0.999565	12	nucleus	cellular_component	GO:0005634	jgi|Aspfl1|26218|7000001155790364,jgi|Aspfl1|26246|7000001155843252,jgi|Aspfl1|26448|7000001155835765,jgi|Aspfl1|26892|7000001155834836,jgi|Aspfl1|26893|7000001155834831,jgi|Aspfl1|28734|7000001155814426,jgi|Aspfl1|30716|7000001155810767,jgi|Aspfl1|33605|7000001155789455,jgi|Aspfl1|36380|7000001155817360,jgi|Aspfl1|36589|7000001155817132,jgi|Aspfl1|36777|7000001155818475,jgi|Aspfl1|37283|70000011…
1	246	12358	524	0.999689	2	protein binding	molecular_function	GO:0005515	jgi|Aspfl1|26281|7000001155797764,jgi|Aspfl1|27462|7000001155802687
2	371	12233	524	0.999982	3	regulation of transcription, DNA-dependent	biological_process	GO:0006355	jgi|Aspfl1|26221|7000001155826115,jgi|Aspfl1|36777|7000001155818475,jgi|Aspfl1|37283|7000001155828473
1	323	12281	524	0.999986	2	transcription factor activity	molecular_function	GO:0003700	jgi|Aspfl1|36777|7000001155818475,jgi|Aspfl1|37283|7000001155828473
8	708	11896	524	0.999999	9	zinc ion binding	molecular_function	GO:0008270	jgi|Aspfl1|25504|7000001155852348,jgi|Aspfl1|26250|7000001155821198,jgi|Aspfl1|26448|7000001155835765,jgi|Aspfl1|29487|7000001155791763,jgi|Aspfl1|33605|7000001155789455,jgi|Aspfl1|33837|7000001155843628,jgi|Aspfl1|34082|7000001155847327,jgi|Aspfl1|36777|7000001155818475,jgi|Aspfl1|37283|7000001155828473

## Sheet: Aspni
# of HTGs -1	# of genes in the genome assigned to this GO	Total # of the genes in the genome - col B	Total # of HTGs	P-value	# of HTGs assigned to this GO	GO name	GO type	GO ID	HTGs assigned to this GO
241	4367	6313	715	0.999974	242	Un-annotated by GO	/	/	/
146	1058	9622	715	6.11784e-19	147	metabolic process	biological_process	GO:0008152	AN10649,AN5556,AN5435,AN5425,AN5354,AN5330,AN5287,AN10657,AN10667,AN5270,AN11108,AN8619,AN8585,AN8583,AN7895,AN7897,AN7902,AN7903,AN7904,AN7909,AN7911,AN7912,AN7914,AN7926,AN7999,AN8155,AN8199,AN4126,AN10494,AN3963,AN3887,AN3885,AN10471,AN3700,AN3612,AN3573,AN3545,AN3524,AN10933,AN10932,AN7315,AN7171,AN7128,AN10896,AN10599,AN4827,AN10884,AN7064,AN7789,AN12086,AN7799,AN7831,AN6450,AN6444,AN11920,A…
105	668	10012	715	1.06415e-17	106	oxidoreductase activity	molecular_function	GO:0016491	AN5556,AN5435,AN5425,AN10667,AN5260,AN8733,AN8585,AN7856,AN7897,AN7900,AN7902,AN7912,AN7953,AN7954,AN7984,AN7999,AN8155,AN8199,AN4198,AN4126,AN4108,AN10494,AN3963,AN10471,AN3573,AN3545,AN3524,AN10933,AN7315,AN7274,AN12267,AN7214,AN7153,AN7128,AN10884,AN7068,AN7063,AN4811,AN7799,AN6453,AN6450,AN11920,AN6386,AN5842,AN6659,AN6791,AN11981,AN6835,AN11989,AN10860,AN9278,AN9284,AN9288,AN9345,AN9388,AN10…
135	1046	9634	715	4.77307e-15	136	catalytic activity	molecular_function	GO:0003824	AN10649,AN5652,AN5556,AN5544,AN5425,AN5411,AN5354,AN10662,AN5305,AN10657,AN10667,AN8619,AN8585,AN8583,AN7895,AN7903,AN7909,AN7911,AN7914,AN7916,AN7926,AN7999,AN8149,AN8155,AN12097,AN3991,AN10494,AN3963,AN3950,AN3887,AN10471,AN3701,AN3700,AN3612,AN3545,AN3524,AN10933,AN7274,AN12267,AN7153,AN7128,AN10896,AN10599,AN4827,AN7068,AN7064,AN7799,AN7828,AN7831,AN6450,AN6444,AN6421,AN6398,AN5842,AN6659,AN6…
72	411	10269	715	5.94474e-15	73	electron transport	biological_process	GO:0006118	AN10649,AN5507,AN5425,AN5287,AN5270,AN8615,AN7897,AN7900,AN7932,AN7969,AN7984,AN4198,AN4108,AN3963,AN3961,AN3887,AN3497,AN10617,AN3471,AN7399,AN7279,AN10884,AN7066,AN10888,AN4811,AN5066,AN12088,AN7831,AN10811,AN6457,AN6453,AN6449,AN6386,AN10776,AN10834,AN6835,AN6930,AN6966,AN9279,AN9296,AN11220,AN10573,AN10613,AN0215,AN0147,AN9030,AN9029,AN1598,AN2030,AN2038,AN2040,AN2075,AN2378,AN2566,AN2590,AN2…
42	183	10497	715	1.85043e-13	43	heme binding	molecular_function	GO:0020037	AN10649,AN8615,AN7932,AN7969,AN7984,AN3887,AN3497,AN10617,AN3471,AN7399,AN7279,AN7066,AN5066,AN7831,AN10811,AN6449,AN10776,AN6835,AN6966,AN9296,AN11220,AN10573,AN10613,AN9030,AN1598,AN2040,AN2590,AN11192,AN9218,AN9214,AN9210,AN3394,AN3281,AN3256,AN3253,AN3225,AN2727,AN2713,AN2706,AN2670,AN8309,AN8411,AN8437
38	165	10515	715	2.07118e-12	39	monooxygenase activity	molecular_function	GO:0004497	AN5507,AN8615,AN7897,AN7932,AN7969,AN3497,AN10617,AN7399,AN10884,AN7066,AN10888,AN12088,AN10811,AN6449,AN10776,AN6835,AN9296,AN11220,AN10573,AN10613,AN9030,AN9029,AN1598,AN2040,AN2075,AN11192,AN9218,AN9214,AN9210,AN3394,AN3281,AN3256,AN3253,AN3225,AN2727,AN2706,AN8309,AN8411,AN8437
36	175	10505	715	2.46687e-10	37	iron ion binding	molecular_function	GO:0005506	AN8615,AN7932,AN7953,AN7969,AN3497,AN10617,AN7399,AN7066,AN10811,AN6449,AN10776,AN6835,AN11989,AN4655,AN9296,AN11220,AN10573,AN10613,AN9030,AN1598,AN2040,AN11192,AN9218,AN9214,AN9210,AN3394,AN3281,AN3256,AN3253,AN3225,AN2727,AN2706,AN2655,AN2622,AN8309,AN8411,AN8437
59	382	10298	715	3.41724e-10	60	transporter activity	molecular_function	GO:0005215	AN5650,AN10720,AN10692,AN5551,AN8760,AN10662,AN5304,AN7972,AN4173,AN3990,AN3884,AN3836,AN10428,AN7380,AN7373,AN7344,AN10920,AN7119,AN7088,AN7067,AN7667,AN6429,AN6417,AN6019,AN6774,AN6778,AN6811,AN6928,AN11821,AN9295,AN9329,AN9336,AN4630,AN1185,AN0713,AN12129,AN8955,AN8936,AN8912,AN12116,AN2544,AN2613,AN3254,AN3237,AN3233,AN3041,AN2974,AN2892,AN9456,AN2794,AN11365,AN2707,AN8347,AN8365,AN8366,AN841…
83	633	10047	715	6.17758e-10	84	binding	molecular_function	GO:0005488	AN10720,AN5556,AN5425,AN5354,AN10667,AN8619,AN8585,AN8583,AN7895,AN7903,AN7909,AN7914,AN7926,AN7999,AN8155,AN10494,AN3963,AN3887,AN10471,AN3700,AN3612,AN3545,AN3524,AN10933,AN7128,AN10896,AN4827,AN7799,AN6450,AN6444,AN6398,AN5842,AN6659,AN6791,AN9279,AN9284,AN9288,AN9332,AN9346,AN9354,AN1302,AN0992,AN10126,AN0710,AN10565,AN0618,AN0524,AN10098,AN10044,AN0150,AN0146,AN0023,AN9028,AN12390,AN8910,AN1…
71	560	10120	715	4.37881e-08	72	transport	biological_process	GO:0006810	AN5650,AN10720,AN10692,AN5551,AN8760,AN10662,AN5304,AN8659,AN7916,AN7972,AN4173,AN3990,AN3884,AN3876,AN3836,AN10428,AN7380,AN7373,AN7344,AN10920,AN7119,AN7088,AN7067,AN7667,AN6429,AN6417,AN6019,AN6774,AN6778,AN6811,AN6928,AN9280,AN11821,AN9295,AN4649,AN9329,AN9336,AN9344,AN4630,AN1185,AN0713,AN12129,AN8955,AN8936,AN8912,AN1581,AN12116,AN2544,AN2613,AN11193,AN3329,AN3287,AN3254,AN3237,AN3233,AN304…
21	97	10583	715	3.05109e-07	22	L-arabinose isomerase activity	molecular_function	GO:0008733	AN10692,AN5551,AN5304,AN3990,AN3836,AN7344,AN7119,AN7088,AN7067,AN7667,AN6811,AN9295,AN4630,AN0713,AN8912,AN2544,AN3233,AN2974,AN2892,AN2794,AN8347,AN8448
9	26	10654	715	3.37351e-06	10	DNA integration	biological_process	GO:0015074	AN10649,AN5471,AN5253,AN3471,AN6966,AN10127,AN10066,AN2713,AN2670,AN10329
66	573	10107	715	4.19911e-06	67	integral to membrane	cellular_component	GO:0016021	AN5650,AN10720,AN10692,AN5551,AN8760,AN10662,AN5304,AN7972,AN8100,AN4173,AN3990,AN3884,AN3836,AN10428,AN7380,AN7344,AN10920,AN7119,AN7088,AN7067,AN7667,AN6435,AN6429,AN6417,AN6019,AN6774,AN6778,AN6811,AN6928,AN11821,AN9295,AN4649,AN9336,AN9344,AN4630,AN1185,AN0713,AN12129,AN8955,AN8936,AN8912,AN5035,AN10630,AN12116,AN2544,AN2613,AN3329,AN3254,AN3237,AN3233,AN3209,AN3041,AN2974,AN2892,AN9456,AN279…
8	23	10657	715	8.94612e-06	9	2-hydroxyisobutyrate 3-monooxygenase activity	molecular_function	GO:0018599	AN3497,AN7399,AN10776,AN9296,AN10613,AN1598,AN9210,AN3253,AN3225
8	23	10657	715	8.94612e-06	9	4-chlorophenoxyacetate monooxygenase activity	molecular_function	GO:0018593	AN3497,AN7399,AN10776,AN9296,AN10613,AN1598,AN9210,AN3253,AN3225
8	23	10657	715	8.94612e-06	9	4-nitrocatechol 4-monooxygenase activity	molecular_function	GO:0018592	AN3497,AN7399,AN10776,AN9296,AN10613,AN1598,AN9210,AN3253,AN3225
8	23	10657	715	8.94612e-06	9	alpha-pinene dehydrogenase activity	molecular_function	GO:0018600	AN3497,AN7399,AN10776,AN9296,AN10613,AN1598,AN9210,AN3253,AN3225
8	23	10657	715	8.94612e-06	9	alpha-pinene monooxygenase activity	molecular_function	GO:0018595	AN3497,AN7399,AN10776,AN9296,AN10613,AN1598,AN9210,AN3253,AN3225
8	23	10657	715	8.94612e-06	9	ammonia monooxygenase activity	molecular_function	GO:0018597	AN3497,AN7399,AN10776,AN9296,AN10613,AN1598,AN9210,AN3253,AN3225
8	23	10657	715	8.94612e-06	9	dimethylsilanediol hydroxylase activity	molecular_function	GO:0018596	AN3497,AN7399,AN10776,AN9296,AN10613,AN1598,AN9210,AN3253,AN3225
8	23	10657	715	8.94612e-06	9	di-n-butyltin dioxygenase activity	molecular_function	GO:0018589	AN3497,AN7399,AN10776,AN9296,AN10613,AN1598,AN9210,AN3253,AN3225
8	23	10657	715	8.94612e-06	9	fluorene oxygenase activity	molecular_function	GO:0018585	AN3497,AN7399,AN10776,AN9296,AN10613,AN1598,AN9210,AN3253,AN3225
8	23	10657	715	8.94612e-06	9	hydroxymethylsilanetriol oxidase activity	molecular_function	GO:0018598	AN3497,AN7399,AN10776,AN9296,AN10613,AN1598,AN9210,AN3253,AN3225
8	23	10657	715	8.94612e-06	9	limonene 8-monooxygenase activity	molecular_function	GO:0018587	AN3497,AN7399,AN10776,AN9296,AN10613,AN1598,AN9210,AN3253,AN3225
8	23	10657	715	8.94612e-06	9	methylsilanetriol hydroxylase activity	molecular_function	GO:0018590	AN3497,AN7399,AN10776,AN9296,AN10613,AN1598,AN9210,AN3253,AN3225
8	23	10657	715	8.94612e-06	9	methyl tertiary butyl ether 3-monooxygenase activity	molecular_function	GO:0018591	AN3497,AN7399,AN10776,AN9296,AN10613,AN1598,AN9210,AN3253,AN3225
8	23	10657	715	8.94612e-06	9	mono-butyltin dioxygenase activity	molecular_function	GO:0018586	AN3497,AN7399,AN10776,AN9296,AN10613,AN1598,AN9210,AN3253,AN3225
8	23	10657	715	8.94612e-06	9	spheroidene monooxygenase activity	molecular_function	GO:0043823	AN3497,AN7399,AN10776,AN9296,AN10613,AN1598,AN9210,AN3253,AN3225
8	23	10657	715	8.94612e-06	9	tert-butyl alcohol 2-monooxygenase activity	molecular_function	GO:0018594	AN3497,AN7399,AN10776,AN9296,AN10613,AN1598,AN9210,AN3253,AN3225
8	23	10657	715	8.94612e-06	9	tri-n-butyltin dioxygenase activity	molecular_function	GO:0018588	AN3497,AN7399,AN10776,AN9296,AN10613,AN1598,AN9210,AN3253,AN3225
9	29	10651	715	1.05806e-05	10	peroxidase activity	molecular_function	GO:0004601	AN10649,AN3887,AN3471,AN7279,AN5066,AN7831,AN6457,AN6966,AN2713,AN2670
12	50	10630	715	1.70669e-05	13	phosphopantetheine binding	molecular_function	GO:0031177	AN7903,AN7909,AN3887,AN3612,AN4827,AN6791,AN8910,AN1784,AN2032,AN2035,AN2547,AN11191,AN3396
11	44	10636	715	2.12702e-05	12	unspecific monooxygenase activity	molecular_function	GO:0050381	AN8615,AN7932,AN10617,AN10811,AN10573,AN9030,AN2040,AN11192,AN3394,AN2706,AN8309,AN8411
17	92	10588	715	3.16107e-05	18	carbohydrate transport	biological_process	GO:0008643	AN5551,AN5304,AN3990,AN3836,AN7344,AN7119,AN7067,AN7667,AN9295,AN4630,AN0713,AN8912,AN2544,AN3233,AN2974,AN2794,AN8347,AN8448
17	94	10586	715	4.27237e-05	18	sugar:hydrogen symporter activity	molecular_function	GO:0005351	AN5551,AN5304,AN3990,AN3836,AN7344,AN7119,AN7067,AN7667,AN9295,AN4630,AN0713,AN8912,AN2544,AN3233,AN2974,AN2794,AN8347,AN8448
14	71	10609	715	5.64838e-05	15	cofactor binding	molecular_function	GO:0048037	AN7903,AN7909,AN3887,AN3612,AN4827,AN6791,AN0150,AN8910,AN1784,AN2032,AN2035,AN2547,AN11191,AN3396,AN8504
8	29	10651	715	7.61453e-05	9	response to oxidative stress	biological_process	GO:0006979	AN10649,AN3887,AN3471,AN7279,AN5066,AN7831,AN6966,AN2713,AN2670
10	47	10633	715	0.000211107	11	F420H2 dehydrogenase activity	molecular_function	GO:0043738	AN7999,AN8155,AN4108,AN3545,AN6659,AN10565,AN0618,AN0215,AN1825,AN2250,AN8463
10	47	10633	715	0.000211107	11	malolactic enzyme activity	molecular_function	GO:0043883	AN7999,AN8155,AN4108,AN3545,AN6659,AN10565,AN0618,AN0215,AN1825,AN2250,AN8463
10	47	10633	715	0.000211107	11	regulation of oxidoreductase activity	biological_process	GO:0051341	AN7999,AN8155,AN4108,AN3545,AN6659,AN10565,AN0618,AN0215,AN1825,AN2250,AN8463
10	47	10633	715	0.000211107	11	sulfur oxygenase reductase activity	molecular_function	GO:0043826	AN7999,AN8155,AN4108,AN3545,AN6659,AN10565,AN0618,AN0215,AN1825,AN2250,AN8463
5	15	10665	715	0.000261402	6	chitin catabolic process	biological_process	GO:0006032	AN10502,AN12279,AN10838,AN9390,AN0541,AN0221
3	6	10674	715	0.000267993	4	cobalamin binding	molecular_function	GO:0031419	AN10649,AN7831,AN6966,AN8305
6	21	10659	715	0.000296774	7	chromatin binding	molecular_function	GO:0003682	AN10649,AN5253,AN3471,AN7831,AN6966,AN2713,AN2670
6	21	10659	715	0.000296774	7	RNA-dependent DNA replication	biological_process	GO:0006278	AN10649,AN5470,AN5254,AN5065,AN0536,AN2670,AN5095
6	22	10658	715	0.000410347	7	chromatin assembly or disassembly	biological_process	GO:0006333	AN10649,AN5253,AN3471,AN7831,AN6966,AN2713,AN2670
6	22	10658	715	0.000410347	7	RNA-directed DNA polymerase activity	molecular_function	GO:0003964	AN10649,AN5470,AN5254,AN5065,AN0536,AN2670,AN5095
4	11	10669	715	0.000436188	5	nucleobase, nucleoside, nucleotide and nucleic acid transport	biological_process	GO:0015931	AN7955,AN4152,AN6783,AN11211,AN3352
4	11	10669	715	0.000436188	5	nucleobase transmembrane transporter activity	molecular_function	GO:0015205	AN7955,AN4152,AN6783,AN11211,AN3352
6	23	10657	715	0.000556135	7	chromatin	cellular_component	GO:0000785	AN10649,AN5253,AN3471,AN7831,AN6966,AN2713,AN2670
5	17	10663	715	0.000575688	6	chitinase activity	molecular_function	GO:0004568	AN10502,AN12279,AN10838,AN9390,AN0541,AN0221
6	25	10655	715	0.000969481	7	regulation of nitrogen utilization	biological_process	GO:0006808	AN8583,AN9332,AN9354,AN0524,AN12390,AN1600,AN8354
6	25	10655	715	0.000969481	7	transcription repressor activity	molecular_function	GO:0016564	AN8583,AN9332,AN9354,AN0524,AN12390,AN1600,AN8354
5	20	10660	715	0.00151637	6	cell wall catabolic process	biological_process	GO:0016998	AN3977,AN10838,AN6664,AN9389,AN0543,AN0542
21	172	10508	715	0.00250454	22	hydrolase activity	molecular_function	GO:0016787	AN5652,AN5384,AN11124,AN11108,AN3982,AN3885,AN10939,AN10932,AN7316,AN7789,AN5939,AN6815,AN0788,AN10093,AN0149,AN9027,AN5036,AN1582,AN1583,AN1823,AN2779,AN12260
1	2	10678	715	0.00447613	2	2-acetyl-1-alkylglycerophosphocholine esterase complex	cellular_component	GO:0008247	AN4154,AN5159
1	2	10678	715	0.00447613	2	cyanamide hydratase activity	molecular_function	GO:0018820	AN5411,AN6421
3	11	10669	715	0.00449564	4	aldehyde dehydrogenase (NAD) activity	molecular_function	GO:0004029	AN5435,AN4126,AN0740,AN9198
24	215	10465	715	0.00482052	25	carbohydrate metabolic process	biological_process	GO:0005975	AN11626,AN7864,AN12097,AN10502,AN3950,AN12279,AN10919,AN7120,AN6427,AN6113,AN5842,AN6620,AN10838,AN9327,AN9390,AN0541,AN0221,AN9045,AN8953,AN5031,AN2424,AN2533,AN2612,AN3360,AN2633
6	35	10645	715	0.00756451	7	hydrolase activity, acting on carbon-nitrogen (but not peptide) bonds	molecular_function	GO:0016810	AN7920,AN7367,AN6812,AN6815,AN9327,AN1823,AN2779
5	27	10653	715	0.0077549	6	3-oxoacyl-[acyl-carrier-protein] reductase activity	molecular_function	GO:0004316	AN6450,AN0146,AN9232,AN12187,AN12186,AN8403
9	66	10614	715	0.0118274	10	aromatic compound metabolic process	biological_process	GO:0006725	AN5544,AN5507,AN7897,AN3701,AN10884,AN10888,AN12088,AN0080,AN9029,AN2075
1	3	10677	715	0.0128306	2	lipid catabolic process	biological_process	GO:0016042	AN4154,AN5159
1	3	10677	715	0.0128306	2	oxalate oxidase activity	molecular_function	GO:0050162	AN7893,AN2622
15	132	10548	715	0.0149386	16	hydrolase activity, hydrolyzing O-glycosyl compounds	molecular_function	GO:0004553	AN7864,AN10502,AN12279,AN10919,AN7120,AN6427,AN6620,AN10838,AN9390,AN0541,AN0221,AN8953,AN2533,AN2612,AN3360,AN2633
3	15	10665	715	0.0150063	4	chitin binding	molecular_function	GO:0008061	AN12279,AN10838,AN9390,AN0541
3	16	10664	715	0.0189707	4	4-coumarate-CoA ligase activity	molecular_function	GO:0016207	AN10657,AN0801,AN2549,AN9081
42	470	10210	715	0.0221071	43	membrane	cellular_component	GO:0016020	AN10692,AN5551,AN5304,AN8659,AN7916,AN7955,AN4152,AN3990,AN3876,AN10471,AN3836,AN7373,AN7344,AN7317,AN7119,AN7088,AN7067,AN7667,AN11011,AN6782,AN6783,AN9280,AN9295,AN4649,AN11211,AN9329,AN4630,AN0713,AN9041,AN8912,AN1581,AN2544,AN3352,AN3287,AN3233,AN2974,AN2892,AN2827,AN2794,AN2781,AN8347,AN8448,AN11876
3	17	10663	715	0.0235247	4	acyl-CoA dehydrogenase activity	molecular_function	GO:0003995	AN5287,AN5270,AN10834,AN9162
3	17	10663	715	0.0235247	4	NADPH:quinone reductase activity	molecular_function	GO:0003960	AN5354,AN7914,AN10098,AN8409
1	4	10676	715	0.0245255	2	inositol 2-dehydrogenase activity	molecular_function	GO:0050112	AN5425,AN2378
1	4	10676	715	0.0245255	2	nitrilase activity	molecular_function	GO:0000257	AN7367,AN6812
1	4	10676	715	0.0245255	2	tricarboxylic acid cycle intermediate metabolic process	biological_process	GO:0006100	AN5842,AN5031
2	10	10670	715	0.0251412	3	transposase activity	molecular_function	GO:0004803	AN10127,AN10066,AN10329
2	10	10670	715	0.0251412	3	transposition, DNA-mediated	biological_process	GO:0006313	AN10127,AN10066,AN10329
2	11	10669	715	0.0328833	3	cyclohexanone monooxygenase activity	molecular_function	GO:0018667	AN5260,AN3560,AN7063
1	5	10675	715	0.0390773	2	carbon-carbon lyase activity	molecular_function	GO:0016830	AN5544,AN3701
1	5	10675	715	0.0390773	2	pyridoxine 4-dehydrogenase activity	molecular_function	GO:0050236	AN8733,AN3414
3	20	10660	715	0.0408723	4	alcohol metabolic process	biological_process	GO:0006066	AN7998,AN7408,AN9348,AN9011
14	138	10542	715	0.0427006	15	FAD binding	molecular_function	GO:0050660	AN7998,AN7408,AN7274,AN12267,AN7153,AN7068,AN7063,AN11981,AN9348,AN9011,AN8964,AN1642,AN4363,AN9231,AN2835
6	51	10629	715	0.052005	7	amino acid transmembrane transporter activity	molecular_function	GO:0015171	AN7916,AN3876,AN9280,AN4649,AN1581,AN3287,AN2781
3	22	10658	715	0.0555656	4	carbon-nitrogen ligase activity, with glutamine as amido-N-donor	molecular_function	GO:0016884	AN4195,AN11219,AN3355,AN8303
1	6	10674	715	0.056052	2	2-deoxy-D-gluconate 3-dehydrogenase activity	molecular_function	GO:0008678	AN10933,AN2721
1	6	10674	715	0.056052	2	5-carboxymethyl-2-hydroxymuconate delta-isomerase activity	molecular_function	GO:0008704	AN7064,AN9031
1	6	10674	715	0.056052	2	malate metabolic process	biological_process	GO:0006108	AN1784,AN5031
1	6	10674	715	0.056052	2	oxidoreductase activity, acting on paired donors, with incorporation or reduction of molecular oxygen, reduced flavin or flavoprotein as one donor, and incorporation of one atom of oxygen	molecular_function	GO:0016712	AN10617,AN8411
6	52	10628	715	0.0567849	7	amino acid transport	biological_process	GO:0006865	AN7916,AN3876,AN9280,AN4649,AN1581,AN3287,AN2781
4	32	10648	715	0.0594606	5	2-hydroxytetrahydrofuran dehydrogenase activity	molecular_function	GO:0018453	AN8585,AN7954,AN10494,AN7799,AN12306
4	32	10648	715	0.0594606	5	3-ketoglucose-reductase activity	molecular_function	GO:0048258	AN8585,AN7954,AN10494,AN7799,AN12306
4	32	10648	715	0.0594606	5	5-exo-hydroxycamphor dehydrogenase activity	molecular_function	GO:0018452	AN8585,AN7954,AN10494,AN7799,AN12306
4	32	10648	715	0.0594606	5	aldo-keto reductase activity	molecular_function	GO:0004033	AN8585,AN7954,AN10494,AN7799,AN12306
4	32	10648	715	0.0594606	5	epoxide dehydrogenase activity	molecular_function	GO:0018451	AN8585,AN7954,AN10494,AN7799,AN12306
4	32	10648	715	0.0594606	5	mevaldate reductase activity	molecular_function	GO:0004495	AN8585,AN7954,AN10494,AN7799,AN12306
4	32	10648	715	0.0594606	5	phenylcoumaran benzylic ether reductase activity	molecular_function	GO:0032442	AN8585,AN7954,AN10494,AN7799,AN12306
4	32	10648	715	0.0594606	5	(R)-2-hydroxyglutarate dehydrogenase activity	molecular_function	GO:0051990	AN8585,AN7954,AN10494,AN7799,AN12306
4	32	10648	715	0.0594606	5	(R)-2-hydroxyisocaproate dehydrogenase activity	molecular_function	GO:0043713	AN8585,AN7954,AN10494,AN7799,AN12306
4	32	10648	715	0.0594606	5	steroid dehydrogenase activity, acting on the CH-CH group of donors	molecular_function	GO:0033765	AN8585,AN7954,AN10494,AN7799,AN12306
4	32	10648	715	0.0594606	5	steroid dehydrogenase activity, acting on the CH-OH group of donors, NAD or NADP as acceptor	molecular_function	GO:0033764	AN8585,AN7954,AN10494,AN7799,AN12306
4	32	10648	715	0.0594606	5	steroid dehydrogenase activity	molecular_function	GO:0016229	AN8585,AN7954,AN10494,AN7799,AN12306
3	23	10657	715	0.0638424	4	carbohydrate binding	molecular_function	GO:0030246	AN12097,AN3950,AN7313,AN10919
3	23	10657	715	0.0638424	4	choline dehydrogenase activity	molecular_function	GO:0008812	AN7998,AN7408,AN9348,AN9011
3	23	10657	715	0.0638424	4	oxidoreductase activity, acting on the CH-CH group of donors	molecular_function	GO:0016627	AN5287,AN5270,AN10834,AN9162
4	33	10647	715	0.0663914	5	3-keto sterol reductase activity	molecular_function	GO:0000253	AN8585,AN7954,AN10494,AN7799,AN12306
0	1	10679	715	0.0669476	1	3-dehydrosphinganine reductase activity	molecular_function	GO:0047560	AN8398
0	1	10679	715	0.0669476	1	alpha-glucuronidase activity	molecular_function	GO:0046559	AN9286
0	1	10679	715	0.0669476	1	apoplast	cellular_component	GO:0048046	AN5937
0	1	10679	715	0.0669476	1	butyryl-CoA dehydrogenase activity	molecular_function	GO:0004085	AN5287
0	1	10679	715	0.0669476	1	cellular iron ion homeostasis	biological_process	GO:0006879	AN7317
0	1	10679	715	0.0669476	1	dicarboxylic acid transport	biological_process	GO:0006835	AN6782
0	1	10679	715	0.0669476	1	histidine-tRNA ligase activity	molecular_function	GO:0004821	AN0046
0	1	10679	715	0.0669476	1	histidyl-tRNA aminoacylation	biological_process	GO:0006427	AN0046
0	1	10679	715	0.0669476	1	IkappaB kinase activity	molecular_function	GO:0008384	AN4196
0	1	10679	715	0.0669476	1	L-gulonolactone oxidase activity	molecular_function	GO:0050105	AN2835
0	1	10679	715	0.0669476	1	L-lactate dehydrogenase activity	molecular_function	GO:0004459	AN5842
0	1	10679	715	0.0669476	1	monophenol monooxygenase activity	molecular_function	GO:0004503	AN11193
0	1	10679	715	0.0669476	1	oxygen transporter activity	molecular_function	GO:0005344	AN11193
0	1	10679	715	0.0669476	1	retinal dehydrogenase activity	molecular_function	GO:0001758	AN3573
0	1	10679	715	0.0669476	1	ribosome assembly	biological_process	GO:0042255	AN8491
0	1	10679	715	0.0669476	1	sodium:dicarboxylate symporter activity	molecular_function	GO:0017153	AN6782
0	1	10679	715	0.0669476	1	steroid 17-alpha-monooxygenase activity	molecular_function	GO:0004508	AN2727
0	1	10679	715	0.0669476	1	succinyl-diaminopimelate desuccinylase activity	molecular_function	GO:0009014	AN1583
0	1	10679	715	0.0669476	1	trypsin activity	molecular_function	GO:0004295	AN2366
0	1	10679	715	0.0669476	1	xylan catabolic process	biological_process	GO:0045493	AN9286
4	34	10646	715	0.0737521	5	C-3 sterol dehydrogenase (C-4 sterol decarboxylase) activity	molecular_function	GO:0000252	AN8585,AN7954,AN10494,AN7799,AN12306
1	7	10673	715	0.0750611	2	2,4-dihydroxyhept-2-ene-1,7-dioate aldolase activity	molecular_function	GO:0018802	AN5544,AN3701
1	7	10673	715	0.0750611	2	4-hydroxy-2-ketopimelate aldolase activity	molecular_function	GO:0043863	AN5544,AN3701
1	7	10673	715	0.0750611	2	cobyrinate a,c-diamide synthase activity	molecular_function	GO:0043775	AN11219,AN3355
1	7	10673	715	0.0750611	2	D-threonine aldolase activity	molecular_function	GO:0043876	AN5544,AN3701
1	7	10673	715	0.0750611	2	endochitinase activity	molecular_function	GO:0008843	AN0541,AN0221
1	7	10673	715	0.0750611	2	glutaminyl-tRNA synthase (glutamine-hydrolyzing) activity	molecular_function	GO:0050567	AN11219,AN3355
1	7	10673	715	0.0750611	2	hexulose-6-phosphate synthase activity	molecular_function	GO:0043801	AN5544,AN3701
1	7	10673	715	0.0750611	2	L-allo-threonine aldolase activity	molecular_function	GO:0008732	AN5544,AN3701
1	7	10673	715	0.0750611	2	L-lactate dehydrogenase (cytochrome) activity	molecular_function	GO:0004460	AN7984,AN2590
1	7	10673	715	0.0750611	2	(R,R)-butanediol dehydrogenase activity	molecular_function	GO:0000721	AN7068,AN9288
4	35	10645	715	0.081538	5	isocitrate dehydrogenase activity	molecular_function	GO:0004448	AN8585,AN7954,AN10494,AN7799,AN12306
1	8	10672	715	0.0957569	2	cellular carbohydrate metabolic process	biological_process	GO:0044262	AN5842,AN5031
1	8	10672	715	0.0957569	2	regulation of pH	biological_process	GO:0006885	AN8100,AN5035
1	8	10672	715	0.0957569	2	solute:hydrogen antiporter activity	molecular_function	GO:0015299	AN8100,AN5035
4	37	10643	715	0.0983562	5	gluconate dehydrogenase activity	molecular_function	GO:0008875	AN8585,AN7954,AN10494,AN7799,AN12306
3	28	10652	715	0.11398	4	coenzyme binding	molecular_function	GO:0050662	AN6398,AN0992,AN9028,AN2116
3	28	10652	715	0.11398	4	oxidoreductase activity, acting on CH-OH group of donors	molecular_function	GO:0016614	AN7998,AN7408,AN9348,AN9011
2	18	10662	715	0.115244	3	lyase activity	molecular_function	GO:0016829	AN5426,AN0617,AN0080
1	9	10671	715	0.117829	2	inorganic diphosphatase activity	molecular_function	GO:0004427	AN0541,AN0395
1	9	10671	715	0.117829	2	phosphate metabolic process	biological_process	GO:0006796	AN0541,AN0395
1	9	10671	715	0.117829	2	sarcosine oxidase activity	molecular_function	GO:0008115	AN8982,AN8446
0	2	10678	715	0.129419	1	beta-ureidopropionase activity	molecular_function	GO:0003837	AN10932
0	2	10678	715	0.129419	1	cytidine deaminase activity	molecular_function	GO:0004126	AN12260
0	2	10678	715	0.129419	1	dihydropyrimidinase activity	molecular_function	GO:0004157	AN1823
0	2	10678	715	0.129419	1	galactonate dehydratase activity	molecular_function	GO:0008869	AN10599
0	2	10678	715	0.129419	1	iron ion transport	biological_process	GO:0006826	AN7317
0	2	10678	715	0.129419	1	lysine biosynthetic process	biological_process	GO:0009085	AN1583
0	2	10678	715	0.129419	1	malate dehydrogenase activity	molecular_function	GO:0016615	AN1784
0	2	10678	715	0.129419	1	nucleotide metabolic process	biological_process	GO:0009117	AN11124
0	2	10678	715	0.129419	1	retinol dehydrogenase activity	molecular_function	GO:0004745	AN2039
0	2	10678	715	0.129419	1	threonine aldolase activity	molecular_function	GO:0004793	AN5426
0	2	10678	715	0.129419	1	thromboxane-A synthase activity	molecular_function	GO:0004796	AN9218
2	20	10660	715	0.146187	3	nitrogen compound metabolic process	biological_process	GO:0006807	AN7920,AN7367,AN6812
3	31	10649	715	0.150282	4	cellular metabolic process	biological_process	GO:0044237	AN6398,AN0992,AN9028,AN2116
2	21	10659	715	0.162567	3	salicylate 1-monooxygenase activity	molecular_function	GO:0018658	AN7902,AN0147,AN2033
1	11	10669	715	0.165027	2	alpha-glucosidase activity	molecular_function	GO:0004558	AN7120,AN8953
1	11	10669	715	0.165027	2	amidase activity	molecular_function	GO:0004040	AN4195,AN8303
1	11	10669	715	0.165027	2	polygalacturonase activity	molecular_function	GO:0004650	AN11626,AN9045
0	3	10677	715	0.187713	1	1-pyrroline-5-carboxylate dehydrogenase activity	molecular_function	GO:0003842	AN9278
0	3	10677	715	0.187713	1	2-methylcitrate dehydratase activity	molecular_function	GO:0047547	AN1619
0	3	10677	715	0.187713	1	acetylornithine deacetylase activity	molecular_function	GO:0008777	AN1583
0	3	10677	715	0.187713	1	adenosylmethionine-8-amino-7-oxononanoate transaminase activity	molecular_function	GO:0004015	AN6930
0	3	10677	715	0.187713	1	beta-N-acetylhexosaminidase activity	molecular_function	GO:0004563	AN2424
0	3	10677	715	0.187713	1	carbon-oxygen lyase activity, acting on polysaccharides	molecular_function	GO:0016837	AN3950
0	3	10677	715	0.187713	1	carnitine O-acetyltransferase activity	molecular_function	GO:0004092	AN10447
0	3	10677	715	0.187713	1	cinnamyl-alcohol dehydrogenase activity	molecular_function	GO:0045551	AN8583
0	3	10677	715	0.187713	1	CoA hydrolase activity	molecular_function	GO:0016289	AN8933
0	3	10677	715	0.187713	1	copper ion transmembrane transporter activity	molecular_function	GO:0005375	AN3209
0	3	10677	715	0.187713	1	dihydrofolate reductase activity	molecular_function	GO:0004146	AN11199
0	3	10677	715	0.187713	1	gibberellin 2-beta-dioxygenase activity	molecular_function	GO:0045543	AN2655
0	3	10677	715	0.187713	1	guanine deaminase activity	molecular_function	GO:0008892	AN6815
0	3	10677	715	0.187713	1	nuclear mRNA splicing, via spliceosome	biological_process	GO:0000398	AN4523
0	3	10677	715	0.187713	1	nucleotide catabolic process	biological_process	GO:0009166	AN5939
0	3	10677	715	0.187713	1	nutrient reservoir activity	molecular_function	GO:0045735	AN5937
0	3	10677	715	0.187713	1	propionate catabolic process	biological_process	GO:0019543	AN1619
0	3	10677	715	0.187713	1	transaldolase activity	molecular_function	GO:0004801	AN6113
0	3	10677	715	0.187713	1	uracil phosphoribosyltransferase activity	molecular_function	GO:0004845	AN0474
0	3	10677	715	0.187713	1	X-Pro dipeptidyl-peptidase activity	molecular_function	GO:0017088	AN7789
1	12	10668	715	0.18969	2	1-alkyl-2-acetylglycerophosphocholine esterase activity	molecular_function	GO:0003847	AN4154,AN5159
1	12	10668	715	0.18969	2	glutathione transferase activity	molecular_function	GO:0004364	AN10038,AN1595
2	24	10656	715	0.21453	3	cysteine-type endopeptidase activity	molecular_function	GO:0004197	AN5287,AN12279,AN1583
2	24	10656	715	0.21453	3	response to antibiotic	biological_process	GO:0046677	AN12021,AN3884,AN8459
1	13	10667	715	0.214796	2	tetracycline:hydrogen antiporter activity	molecular_function	GO:0015520	AN3884,AN8459
1	13	10667	715	0.214796	2	tetracycline transport	biological_process	GO:0015904	AN3884,AN8459
2	25	10655	715	0.232575	3	hydrolase activity, acting on ester bonds	molecular_function	GO:0016788	AN7909,AN9287,AN3396
0	4	10676	715	0.242109	1	2,3-dihydroxy-2,3-dihydro-phenylpropionate dehydrogenase activity	molecular_function	GO:0018498	AN8354
0	4	10676	715	0.242109	1	2,5-dichloro-2,5-cyclohexadiene-1,4-diol dehydrogenase activity	molecular_function	GO:0018502	AN8354
0	4	10676	715	0.242109	1	5'-nucleotidase activity	molecular_function	GO:0008253	AN5939
0	4	10676	715	0.242109	1	acyl-CoA thioesterase activity	molecular_function	GO:0016291	AN8933
0	4	10676	715	0.242109	1	aminocarboxymuconate-semialdehyde decarboxylase activity	molecular_function	GO:0001760	AN7911
0	4	10676	715	0.242109	1	cinnamate reductase activity	molecular_function	GO:0043786	AN8354
0	4	10676	715	0.242109	1	cis-2,3-dihydrodiol DDT dehydrogenase activity	molecular_function	GO:0018499	AN8354
0	4	10676	715	0.242109	1	cis-chlorobenzene dihydrodiol dehydrogenase activity	molecular_function	GO:0018501	AN8354
0	4	10676	715	0.242109	1	dihydropterin oxidase activity	molecular_function	GO:0004154	AN9277
0	4	10676	715	0.242109	1	enoyl-[acyl-carrier-protein] reductase activity	molecular_function	GO:0016631	AN8354
0	4	10676	715	0.242109	1	fructosyl-amino acid oxidase activity	molecular_function	GO:0051700	AN9277
0	4	10676	715	0.242109	1	hydroxy-nicotine oxidase activity	molecular_function	GO:0019116	AN9277
0	4	10676	715	0.242109	1	IMP-GMP specific 5'-nucleotidase activity	molecular_function	GO:0017175	AN5939
0	4	10676	715	0.242109	1	inorganic phosphate transmembrane transporter activity	molecular_function	GO:0005315	AN11011
0	4	10676	715	0.242109	1	iron-sulfur cluster assembly	biological_process	GO:0016226	AN4655
0	4	10676	715	0.242109	1	kynurenine 3-monooxygenase activity	molecular_function	GO:0004502	AN9224
0	4	10676	715	0.242109	1	laccase activity	molecular_function	GO:0008471	AN9170
0	4	10676	715	0.242109	1	L-fuculose-phosphate aldolase activity	molecular_function	GO:0008738	AN4605
0	4	10676	715	0.242109	1	methylcrotonoyl-CoA carboxylase activity	molecular_function	GO:0004485	AN10665
0	4	10676	715	0.242109	1	phospholipase C activity	molecular_function	GO:0004629	AN6382
0	4	10676	715	0.242109	1	proline catabolic process	biological_process	GO:0006562	AN9277
0	4	10676	715	0.242109	1	proline dehydrogenase activity	molecular_function	GO:0004657	AN9277
0	4	10676	715	0.242109	1	proline oxidase activity	molecular_function	GO:0051699	AN9277
0	4	10676	715	0.242109	1	protochlorophyllide reductase activity	molecular_function	GO:0016630	AN7926
0	4	10676	715	0.242109	1	pyrroline-5-carboxylate reductase activity	molecular_function	GO:0004735	AN9279
0	4	10676	715	0.242109	1	spliceosome	cellular_component	GO:0005681	AN4523
0	4	10676	715	0.242109	1	succinate dehydrogenase activity	molecular_function	GO:0000104	AN2608
0	4	10676	715	0.242109	1	trans-1,2-dihydrobenzene-1,2-diol dehydrogenase activity	molecular_function	GO:0047115	AN3524
0	4	10676	715	0.242109	1	trans-1,2-dihydrodiolphenanthrene dehydrogenase activity	molecular_function	GO:0018503	AN8354
0	4	10676	715	0.242109	1	trans-9R,10R-dihydrodiolphenanthrene dehydrogenase activity	molecular_function	GO:0018500	AN8354
0	4	10676	715	0.242109	1	transketolase activity	molecular_function	GO:0004802	AN9180
3	39	10641	715	0.263107	4	metallopeptidase activity	molecular_function	GO:0008237	AN7393,AN10932,AN6426,AN1583
1	15	10665	715	0.265682	2	phenol 2-monooxygenase activity	molecular_function	GO:0018662	AN9029,AN2075
1	16	10664	715	0.291183	2	carbonyl reductase (NADPH) activity	molecular_function	GO:0004090	AN7128,AN2402
0	5	10675	715	0.292867	1	5-oxoprolinase (ATP-hydrolyzing) activity	molecular_function	GO:0017168	AN5652
0	5	10675	715	0.292867	1	calcium ion transmembrane transporter activity	molecular_function	GO:0015085	AN2827
0	5	10675	715	0.292867	1	cytochrome-b5 reductase activity	molecular_function	GO:0004128	AN6386
0	5	10675	715	0.292867	1	fatty-acid synthase activity	molecular_function	GO:0004312	AN7856
0	5	10675	715	0.292867	1	fatty acid synthase complex	cellular_component	GO:0005835	AN7856
0	5	10675	715	0.292867	1	glutamate biosynthetic process	biological_process	GO:0006537	AN9277
0	5	10675	715	0.292867	1	isovaleryl-CoA dehydrogenase activity	molecular_function	GO:0008470	AN5270
0	5	10675	715	0.292867	1	L-malate dehydrogenase activity	molecular_function	GO:0030060	AN5031
0	5	10675	715	0.292867	1	NADPH-hemoprotein reductase activity	molecular_function	GO:0003958	AN6835
0	5	10675	715	0.292867	1	phosphate transport	biological_process	GO:0006817	AN11011
0	5	10675	715	0.292867	1	phosphatidylserine decarboxylase activity	molecular_function	GO:0004609	AN7385
0	5	10675	715	0.292867	1	phospholipase D activity	molecular_function	GO:0004630	AN2586
0	5	10675	715	0.292867	1	succinate-semialdehyde dehydrogenase [NAD(P)+] activity	molecular_function	GO:0009013	AN7315
0	6	10674	715	0.34023	1	6-aminohexanoate transaminase activity	molecular_function	GO:0018719	AN4156
0	6	10674	715	0.34023	1	acetyldiaminopimelate aminotransferase activity	molecular_function	GO:0043760	AN4156
0	6	10674	715	0.34023	1	aspartate-2-keto-4-methylthiobutyrate transaminase activity	molecular_function	GO:0046571	AN4156
0	6	10674	715	0.34023	1	branched-chain amino acid:2-keto-4-methylthiobutyrate aminotransferase activity	molecular_function	GO:0043840	AN4156
0	6	10674	715	0.34023	1	branched-chain-amino-acid transaminase activity	molecular_function	GO:0004084	AN8511
0	6	10674	715	0.34023	1	branched chain family amino acid metabolic process	biological_process	GO:0009081	AN8511
0	6	10674	715	0.34023	1	copper ion transport	biological_process	GO:0006825	AN3209
0	6	10674	715	0.34023	1	dihydrodipicolinate synthase activity	molecular_function	GO:0008840	AN0617
0	6	10674	715	0.34023	1	manganese ion binding	molecular_function	GO:0030145	AN5937
0	6	10674	715	0.34023	1	N2-acetyl-L-lysine aminotransferase activity	molecular_function	GO:0043746	AN4156
0	6	10674	715	0.34023	1	NADPH dehydrogenase activity	molecular_function	GO:0003959	AN9345
1	18	10662	715	0.34173	2	serine-type peptidase activity	molecular_function	GO:0008236	AN1320,AN9041
7	99	10581	715	0.343705	8	RNA binding	molecular_function	GO:0003723	AN10649,AN5470,AN5254,AN5065,AN0536,AN2670,AN8491,AN5095
13	184	10496	715	0.349103	14	proteolysis	biological_process	GO:0006508	AN10649,AN5287,AN12279,AN7393,AN10932,AN7789,AN6426,AN1320,AN0214,AN9041,AN1582,AN1583,AN2366,AN2670
2	32	10648	715	0.363065	3	O-methyltransferase activity	molecular_function	GO:0008171	AN5415,AN10889,AN9223
0	7	10673	715	0.384425	1	15-hydroxyprostaglandin dehydrogenase (NAD+) activity	molecular_function	GO:0016404	AN3279
0	7	10673	715	0.384425	1	acylglycerone-phosphate reductase activity	molecular_function	GO:0000140	AN5556
0	7	10673	715	0.384425	1	calcium ion transport	biological_process	GO:0006816	AN2827
0	7	10673	715	0.384425	1	DNA methylation	biological_process	GO:0006306	AN3041
0	7	10673	715	0.384425	1	estradiol 17-beta-dehydrogenase activity	molecular_function	GO:0004303	AN9284
0	7	10673	715	0.384425	1	fatty acid metabolic process	biological_process	GO:0006631	AN10471
0	7	10673	715	0.384425	1	hydrolase activity, acting on carbon-nitrogen (but not peptide) bonds, in linear amidines	molecular_function	GO:0016813	AN10932
0	7	10673	715	0.384425	1	outer membrane-bounded periplasmic space	cellular_component	GO:0030288	AN6936
0	7	10673	715	0.384425	1	proline biosynthetic process	biological_process	GO:0006561	AN9279
0	7	10673	715	0.384425	1	X-Pro aminopeptidase activity	molecular_function	GO:0008451	AN7789
3	49	10631	715	0.417552	4	N-acetyltransferase activity	molecular_function	GO:0008080	AN5330,AN7171,AN6836,AN0743
0	8	10672	715	0.425663	1	nucleoside metabolic process	biological_process	GO:0009116	AN0474
0	8	10672	715	0.425663	1	sulfuric ester hydrolase activity	molecular_function	GO:0008484	AN11986
0	8	10672	715	0.425663	1	translational elongation	biological_process	GO:0006414	AN5996
1	22	10658	715	0.438706	2	alcohol dehydrogenase activity, iron-dependent	molecular_function	GO:0004025	AN10667,AN8336
1	22	10658	715	0.438706	2	alcohol dehydrogenase activity, metal ion-independent	molecular_function	GO:0004023	AN10667,AN8336
1	22	10658	715	0.438706	2	alcohol dehydrogenase activity	molecular_function	GO:0004022	AN10667,AN8336
1	22	10658	715	0.438706	2	alcohol dehydrogenase activity, zinc-dependent	molecular_function	GO:0004024	AN10667,AN8336
1	22	10658	715	0.438706	2	glycolysis	biological_process	GO:0006096	AN5842,AN5031
0	9	10671	715	0.464142	1	carbon-sulfur lyase activity	molecular_function	GO:0016846	AN12086
0	9	10671	715	0.464142	1	carboxylesterase activity	molecular_function	GO:0004091	AN5016
0	9	10671	715	0.464142	1	dynamin GTPase activity	molecular_function	GO:0008549	AN1309
0	9	10671	715	0.464142	1	L-iditol 2-dehydrogenase activity	molecular_function	GO:0003939	AN3700
2	38	10642	715	0.472429	3	oxidoreductase activity, acting on the CH-OH group of donors, NAD or NADP as acceptor	molecular_function	GO:0016616	AN5842,AN9288,AN5031
0	10	10670	715	0.500047	1	amine oxidase activity	molecular_function	GO:0008131	AN2566
0	10	10670	715	0.500047	1	beta-lactam antibiotic catabolic process	biological_process	GO:0030655	AN12021
0	10	10670	715	0.500047	1	beta-lactamase activity	molecular_function	GO:0008800	AN12021
0	10	10670	715	0.500047	1	protein disulfide oxidoreductase activity	molecular_function	GO:0015035	AN6936
0	10	10670	715	0.500047	1	serine-type endopeptidase activity	molecular_function	GO:0004252	AN2366
1	26	10654	715	0.527368	2	copper ion binding	molecular_function	GO:0005507	AN6930,AN9170
0	11	10669	715	0.533549	1	calcium-transporting ATPase activity	molecular_function	GO:0005388	AN2827
0	11	10669	715	0.533549	1	endonuclease activity	molecular_function	GO:0004519	AN4523
0	11	10669	715	0.533549	1	ferric iron binding	molecular_function	GO:0008199	AN7317
1	27	10653	715	0.548007	2	aspartic-type endopeptidase activity	molecular_function	GO:0004190	AN10649,AN2670
0	12	10668	715	0.564809	1	enoyl-CoA hydratase activity	molecular_function	GO:0004300	AN0180
0	12	10668	715	0.564809	1	metalloexopeptidase activity	molecular_function	GO:0008235	AN1582
0	12	10668	715	0.564809	1	proton transport	biological_process	GO:0015992	AN2827
0	12	10668	715	0.564809	1	transaminase activity	molecular_function	GO:0008483	AN6930
1	28	10652	715	0.568005	2	FMN binding	molecular_function	GO:0010181	AN6835,AN9345
0	13	10667	715	0.593977	1	fatty acid biosynthetic process	biological_process	GO:0006633	AN7856
0	13	10667	715	0.593977	1	subtilase activity	molecular_function	GO:0004289	AN0214
2	46	10634	715	0.603065	3	metal ion binding	molecular_function	GO:0046872	AN5937,AN4605,AN1583
2	47	10633	715	0.61782	3	methyltransferase activity	molecular_function	GO:0008168	AN7904,AN1203,AN8531
0	14	10666	715	0.621192	1	nucleotidyltransferase activity	molecular_function	GO:0016779	AN1305
1	31	10649	715	0.624106	2	cyclophilin	molecular_function	GO:0004600	AN8605,AN3598
1	31	10649	715	0.624106	2	cyclophilin-type peptidyl-prolyl cis-trans isomerase activity	molecular_function	GO:0042027	AN8605,AN3598
1	31	10649	715	0.624106	2	FK506-sensitive peptidyl-prolyl cis-trans isomerase	molecular_function	GO:0030051	AN8605,AN3598
1	31	10649	715	0.624106	2	magnesium ion binding	molecular_function	GO:0000287	AN0541,AN0395
1	32	10648	715	0.641509	2	electron carrier activity	molecular_function	GO:0009055	AN6835,AN6930
1	32	10648	715	0.641509	2	extracellular region	cellular_component	GO:0005576	AN7317,AN9286
1	32	10648	715	0.641509	2	peptidyl-prolyl cis-trans isomerase activity	molecular_function	GO:0003755	AN8605,AN3598
1	32	10648	715	0.641509	2	transition metal ion binding	molecular_function	GO:0046914	AN7984,AN2590
0	15	10665	715	0.646586	1	3-hydroxybutyryl-CoA thiolase activity	molecular_function	GO:0018712	AN6836
0	15	10665	715	0.646586	1	3-ketopimelyl-CoA thiolase activity	molecular_function	GO:0018713	AN6836
0	15	10665	715	0.646586	1	acyl-CoA N-acyltransferase activity	molecular_function	GO:0019186	AN6836
0	15	10665	715	0.646586	1	acylglycerol O-acyltransferase activity	molecular_function	GO:0016411	AN6836
0	15	10665	715	0.646586	1	azetidine-2-carboxylic acid acetyltransferase activity	molecular_function	GO:0046941	AN6836
0	15	10665	715	0.646586	1	benzoyl acetate-CoA thiolase activity	molecular_function	GO:0018711	AN6836
0	15	10665	715	0.646586	1	C-acyltransferase activity	molecular_function	GO:0016408	AN6836
0	15	10665	715	0.646586	1	carnitine O-acyltransferase activity	molecular_function	GO:0016406	AN6836
0	15	10665	715	0.646586	1	C-palmitoyltransferase activity	molecular_function	GO:0016454	AN6836
0	15	10665	715	0.646586	1	dihydrolipoamide branched chain acyltransferase activity	molecular_function	GO:0004147	AN6836
0	15	10665	715	0.646586	1	glucosaminyl-phosphotidylinositol O-acyltransferase activity	molecular_function	GO:0032216	AN6836
0	15	10665	715	0.646586	1	H2A/H2B histone acetyltransferase activity	molecular_function	GO:0004405	AN6836
0	15	10665	715	0.646586	1	H3/H4 histone acetyltransferase activity	molecular_function	GO:0004406	AN6836
0	15	10665	715	0.646586	1	keto acid formate lyase activity	molecular_function	GO:0043806	AN6836
0	15	10665	715	0.646586	1	L-2-aminoadipate N-acetyltransferase activity	molecular_function	GO:0043741	AN6836
0	15	10665	715	0.646586	1	malonyltransferase activity	molecular_function	GO:0016420	AN6836
0	15	10665	715	0.646586	1	myristoyltransferase activity	molecular_function	GO:0019107	AN6836
0	15	10665	715	0.646586	1	N-acyltransferase activity	molecular_function	GO:0016410	AN6836
0	15	10665	715	0.646586	1	N-palmitoyltransferase activity	molecular_function	GO:0019105	AN6836
0	15	10665	715	0.646586	1	N-succinyltransferase activity	molecular_function	GO:0016749	AN6836
0	15	10665	715	0.646586	1	O-acyltransferase activity	molecular_function	GO:0008374	AN6836
0	15	10665	715	0.646586	1	octanoyltransferase activity	molecular_function	GO:0016415	AN6836
0	15	10665	715	0.646586	1	O-octanoyltransferase activity	molecular_function	GO:0016414	AN6836
0	15	10665	715	0.646586	1	O-palmitoyltransferase activity	molecular_function	GO:0016416	AN6836
0	15	10665	715	0.646586	1	O-sinapoyltransferase activity	molecular_function	GO:0016753	AN6836
0	15	10665	715	0.646586	1	O-succinyltransferase activity	molecular_function	GO:0016750	AN6836
0	15	10665	715	0.646586	1	palmitoleoyl [acyl-carrier-protein]-dependent acyltransferase activity	molecular_function	GO:0008951	AN6836
0	15	10665	715	0.646586	1	palmitoyltransferase activity	molecular_function	GO:0016409	AN6836
0	15	10665	715	0.646586	1	peptidyl-lysine N6-myristoyltransferase activity	molecular_function	GO:0018030	AN6836
0	15	10665	715	0.646586	1	peptidyl-lysine N6-palmitoyltransferase activity	molecular_function	GO:0018031	AN6836
0	15	10665	715	0.646586	1	protein-cysteine S-acyltransferase activity	molecular_function	GO:0019707	AN6836
0	15	10665	715	0.646586	1	protein-cysteine S-myristoyltransferase activity	molecular_function	GO:0019705	AN6836
0	15	10665	715	0.646586	1	protein-cysteine S-palmitoleyltransferase activity	molecular_function	GO:0019706	AN6836
0	15	10665	715	0.646586	1	Ras palmitoyltransferase activity	molecular_function	GO:0043849	AN6836
0	15	10665	715	0.646586	1	S-acetyltransferase activity	molecular_function	GO:0016418	AN6836
0	15	10665	715	0.646586	1	S-acyltransferase activity	molecular_function	GO:0016417	AN6836
0	15	10665	715	0.646586	1	serine O-acyltransferase activity	molecular_function	GO:0016412	AN6836
0	15	10665	715	0.646586	1	sinapoyltransferase activity	molecular_function	GO:0016752	AN6836
0	15	10665	715	0.646586	1	S-malonyltransferase activity	molecular_function	GO:0016419	AN6836
0	15	10665	715	0.646586	1	S-succinyltransferase activity	molecular_function	GO:0016751	AN6836
0	15	10665	715	0.646586	1	succinyltransferase activity	molecular_function	GO:0016748	AN6836
0	15	10665	715	0.646586	1	UDP-3-O-[3-hydroxymyristoyl] glucosamine N-acyltransferase activity	molecular_function	GO:0043764	AN6836
1	33	10647	715	0.65827	2	acyltransferase activity	molecular_function	GO:0008415	AN10447,AN6836
0	16	10664	715	0.670279	1	acetyltransferase activity	molecular_function	GO:0016407	AN6836
0	16	10664	715	0.670279	1	cell redox homeostasis	biological_process	GO:0045454	AN8630
0	16	10664	715	0.670279	1	mRNA metabolic process	biological_process	GO:0016071	AN1802
0	16	10664	715	0.670279	1	phospholipid biosynthetic process	biological_process	GO:0008654	AN7385
0	18	10662	715	0.713013	1	intracellular signaling cascade	biological_process	GO:0007242	AN6382
0	18	10662	715	0.713013	1	N-methyltransferase activity	molecular_function	GO:0008170	AN3041
0	18	10662	715	0.713013	1	O-acetyltransferase activity	molecular_function	GO:0016413	AN6836
0	19	10661	715	0.732259	1	iron-sulfur cluster binding	molecular_function	GO:0051536	AN4655
0	20	10660	715	0.750215	1	beta-glucosidase activity	molecular_function	GO:0008422	AN2612
0	20	10660	715	0.750215	1	NADP binding	molecular_function	GO:0050661	AN10126
0	20	10660	715	0.750215	1	ribonucleoprotein complex	cellular_component	GO:0030529	AN1802
1	40	10640	715	0.758487	2	protein dimerization activity	molecular_function	GO:0046983	AN10932,AN1583
0	22	10658	715	0.782601	1	ATPase activity, coupled to transmembrane movement of ions, phosphorylative mechanism	molecular_function	GO:0015662	AN2827
0	22	10658	715	0.782601	1	hydrolase activity, acting on acid anhydrides, catalyzing transmembrane movement of substances	molecular_function	GO:0016820	AN2827
0	23	10657	715	0.797185	1	transferase activity, transferring phosphorus-containing groups	molecular_function	GO:0016772	AN5544
2	63	10617	715	0.802917	3	biosynthetic process	biological_process	GO:0009058	AN7909,AN3396,AN2622
1	44	10636	715	0.803523	2	tRNA aminoacylation for protein translation	biological_process	GO:0006418	AN0046,AN8533
1	45	10635	715	0.813551	2	GTPase activity	molecular_function	GO:0003924	AN1309,AN0534
0	25	10655	715	0.823488	1	phosphorylation	biological_process	GO:0016310	AN5544
0	26	10654	715	0.835333	1	ligase activity	molecular_function	GO:0016874	AN10665
1	49	10631	715	0.849227	2	aminoacyl-tRNA ligase activity	molecular_function	GO:0004812	AN0046,AN8533
1	49	10631	715	0.849227	2	protein folding	biological_process	GO:0006457	AN8605,AN3598
0	29	10651	715	0.866313	1	cation transport	biological_process	GO:0006812	AN2827
0	30	10650	715	0.875287	1	amino acid metabolic process	biological_process	GO:0006520	AN5426
0	30	10650	715	0.875287	1	transferase activity	molecular_function	GO:0016740	AN6836
0	31	10649	715	0.88366	1	protein modification process	biological_process	GO:0006464	AN2000
0	37	10643	715	0.923339	1	NAD binding	molecular_function	GO:0051287	AN9288
22	449	10231	715	0.932192	23	DNA binding	molecular_function	GO:0003677	AN10649,AN5651,AN5471,AN5253,AN7896,AN7951,AN7971,AN4129,AN3471,AN7061,AN6966,AN1309,AN10127,AN0619,AN10066,AN8936,AN2036,AN3066,AN3041,AN2713,AN2670,AN10329,AN8447
0	40	10640	715	0.937776	1	lipid metabolic process	biological_process	GO:0006629	AN9287
0	40	10640	715	0.937776	1	small GTPase mediated signal transduction	biological_process	GO:0007264	AN3934
2	91	10589	715	0.948453	3	GTP binding	molecular_function	GO:0005525	AN3934,AN1309,AN0534
3	114	10566	715	0.952185	4	nucleoside-triphosphatase activity	molecular_function	GO:0017111	AN8153,AN7222,AN9344,AN3329
0	44	10636	715	0.952892	1	protein transport	biological_process	GO:0015031	AN3934
7	202	10478	715	0.965061	8	transcription	biological_process	GO:0006350	AN5651,AN7896,AN7951,AN7971,AN7061,AN0619,AN2036,AN8447
3	132	10548	715	0.979942	4	protein amino acid phosphorylation	biological_process	GO:0006468	AN4196,AN3575,AN7282,AN10573
5	176	10504	715	0.980655	6	nucleotide binding	molecular_function	GO:0000166	AN8153,AN7222,AN9344,AN0046,AN3329,AN8533
0	60	10620	715	0.984541	1	signal transduction	biological_process	GO:0007165	AN6382
31	671	10009	715	0.987011	32	nucleus	cellular_component	GO:0005634	AN10649,AN5651,AN5471,AN5253,AN8717,AN11099,AN7896,AN7951,AN7971,AN4197,AN10423,AN3471,AN7376,AN7061,AN5066,AN7831,AN9495,AN6156,AN6966,AN10127,AN0619,AN10066,AN10045,AN8953,AN2036,AN10300,AN2713,AN2670,AN10329,AN8305,AN8447,AN8491
0	67	10613	715	0.990511	1	pyridoxal phosphate binding	molecular_function	GO:0030170	AN6930
0	68	10612	715	0.99115	1	calcium ion binding	molecular_function	GO:0005509	AN2827
0	68	10612	715	0.99115	1	sequence-specific DNA binding	molecular_function	GO:0043565	AN8953
2	126	10554	715	0.992089	3	protein kinase activity	molecular_function	GO:0004672	AN4196,AN7282,AN10573
1	103	10577	715	0.993505	2	ATPase activity, coupled to transmembrane movement of substances	molecular_function	GO:0042626	AN9344,AN3329
3	157	10523	715	0.994426	4	cytoplasm	cellular_component	GO:0005737	AN0541,AN0395,AN0046,AN8533
0	76	10604	715	0.994936	1	intracellular protein transport	biological_process	GO:0006886	AN3934
1	110	10570	715	0.99578	2	protein serine/threonine kinase activity	molecular_function	GO:0004674	AN4196,AN3575
1	117	10563	715	0.997268	2	ATPase activity	molecular_function	GO:0016887	AN9344,AN3329
14	409	10271	715	0.997448	15	transcription factor activity	molecular_function	GO:0003700	AN5651,AN11099,AN7896,AN7951,AN7971,AN4197,AN10423,AN7376,AN7061,AN0619,AN10021,AN8953,AN2036,AN10300,AN8447
1	126	10554	715	0.998445	2	ribosome	cellular_component	GO:0005840	AN5996,AN10868
1	129	10551	715	0.998713	2	structural constituent of ribosome	molecular_function	GO:0003735	AN5996,AN10868
3	198	10482	715	0.999405	4	translation	biological_process	GO:0006412	AN5996,AN10868,AN0046,AN8533
14	456	10224	715	0.999605	15	regulation of transcription, DNA-dependent	biological_process	GO:0006355	AN5651,AN11099,AN7896,AN7951,AN7971,AN4197,AN10423,AN7376,AN7061,AN0619,AN10021,AN8953,AN2036,AN10300,AN8447
11	394	10286	715	0.999629	12	nucleic acid binding	molecular_function	GO:0003676	AN10649,AN5471,AN5253,AN8717,AN7913,AN3471,AN9495,AN6156,AN6966,AN10045,AN2713,AN2670
21	696	9984	715	0.999992	22	zinc ion binding	molecular_function	GO:0008270	AN5651,AN10667,AN11099,AN7896,AN7913,AN7951,AN7971,AN11041,AN4197,AN10423,AN7393,AN7376,AN7061,AN6426,AN6791,AN9288,AN0619,AN2036,AN2195,AN10300,AN8447,AN12260
2	261	10419	715	0.999998	3	protein binding	molecular_function	GO:0005515	AN7969,AN4655,AN8491
4	413	10267	715	1	5	intracellular	cellular_component	GO:0005622	AN7913,AN3934,AN5996,AN10868,AN10021
9	554	10126	715	1	10	ATP binding	molecular_function	GO:0005524	AN8153,AN4196,AN7370,AN7282,AN9344,AN10573,AN0046,AN3329,AN2827,AN8533
