# Supplementary material for: HGT-Finder: A New Tool for Horizontal Gene Transfer Finding and Application to Aspergillus genomes
Source: Toxins (Basel). 2015 Oct 9;7(10):4035–53. doi: 10.3390/toxins7104035 (PMC4626719; doi:10.3390/toxins7104035)
Supplement: Supplementary file 1 [file toxins-07-04035-s001.zip › toxins-97781-supplementary/TableS5.xlsx]

## Sheet: Sheet1
two adjacent genes < 10kb apart
	Aspfu						Aspfl						Aspnid
# of inserted genes	# of clusters	# of genes	# of HTGs	total # of HTGs	%		# of clusters	# of genes	# of HTGs	total # of HTGs	%		# of clusters	# of genes	# of HTGs	total # of HTGs	%
0	33	79	79	273	0.289377		39	91	91	524	0.173664		111	294	294	715	0.411189
1	41	133	110	273	0.40293		56	160	134	524	0.255725		140	491	407	715	0.569231
2	48	176	129	273	0.472527		66	220	160	524	0.305344		142	646	460	715	0.643357
3	50	230	144	273	0.527473		72	262	175	524	0.333969		137	805	496	715	0.693706
4	52	267	153	273	0.56044		77	312	189	524	0.360687		131	898	509	715	0.711888
5	57	326	167	273	0.611722		86	411	213	524	0.406489		129	1034	530	715	0.741259
6	57	347	170	273	0.622711		93	502	232	524	0.442748		130	1175	551	715	0.770629
7	55	417	177	273	0.648352		94	583	243	524	0.46374		126	1267	559	715	0.781818
no bp restriction
0	33	79	79	273	0.289377		39	92	92	524	0.175573		111	294	294	715	0.411189
1	41	133	110	273	0.40293		55	160	134	524	0.255725		140	491	407	715	0.569231
2	48	176	129	273	0.472527		64	220	160	524	0.305344		142	646	460	715	0.643357
3	50	230	144	273	0.527473		70	262	175	524	0.333969		137	805	496	715	0.693706
4	52	267	153	273	0.56044		75	322	191	524	0.364504		131	898	509	715	0.711888
5	57	326	167	273	0.611722		84	421	215	524	0.410305		129	1034	530	715	0.741259
6	57	347	170	273	0.622711		91	512	234	524	0.446565		130	1175	551	715	0.770629
7	55	417	177	273	0.648352		92	593	245	524	0.467557		126	1267	559	715	0.781818
