# Supplementary material for: HGT-Finder: A New Tool for Horizontal Gene Transfer Finding and Application to Aspergillus genomes
Source: Toxins (Basel). 2015 Oct 9;7(10):4035–53. doi: 10.3390/toxins7104035 (PMC4626719; doi:10.3390/toxins7104035)
Supplement: Supplementary file 1 [file toxins-07-04035-s001.zip › toxins-97781-supplementary/TableS6.xlsx]

## Sheet: Aspni.HTGCs
Columns D to H are not empty if any SMGs are located in HTGCs (98 of the 458 SMGs are also HTGs)
HTGC ID	Genes (HTGs are labled with *)	NCBI Gene ID	SMGC ID	Curated cluster (Inglis et al. BMC Microbiology 2013, 13:91)	Start	End	Chromosome
0	*jgi|Aspnid1|35*	AN5066
0	*jgi|Aspnid1|36*	AN5065
0	jgi|Aspnid1|37	AN5063
0	jgi|Aspnid1|38	AN5062
0	jgi|Aspnid1|39	AN5061
0	*jgi|Aspnid1|40*	AN11457
0	*jgi|Aspnid1|41*	AN5060
0	jgi|Aspnid1|42	AN5059
0	jgi|Aspnid1|43	AN12398
0	jgi|Aspnid1|44	AN12397
0	jgi|Aspnid1|45	AN5057
0	*jgi|Aspnid1|46*	AN5056
0	*jgi|Aspnid1|47*	AN11456
1	*jgi|Aspnid1|71*	AN5036
1	*jgi|Aspnid1|72*	AN5035
1	jgi|Aspnid1|73	AN5034
1	*jgi|Aspnid1|74*	AN5033
1	jgi|Aspnid1|75	AN5032
1	*jgi|Aspnid1|76*	AN5031
2	*jgi|Aspnid1|307*	AN10599
2	jgi|Aspnid1|308	AN10600	42	AN4827 cluster	854251	881581	ChrIII_A_nidulans_FGSC_A4
2	*jgi|Aspnid1|309*	AN4827	42	AN4827 cluster	854251	881581	ChrIII_A_nidulans_FGSC_A4
3	*jgi|Aspnid1|646*	AN11442
3	jgi|Aspnid1|647	AN4528
3	jgi|Aspnid1|648	AN4527
3	jgi|Aspnid1|649	AN4526
3	jgi|Aspnid1|650	AN4525
3	jgi|Aspnid1|651	AN4524
3	*jgi|Aspnid1|652*	AN4523
4	*jgi|Aspnid1|1083*	AN8736
4	jgi|Aspnid1|1084	AN8735
4	jgi|Aspnid1|1085	AN8734
4	*jgi|Aspnid1|1086*	AN8733
4	jgi|Aspnid1|1087	AN8732
4	jgi|Aspnid1|1088	AN11105
4	*jgi|Aspnid1|1089*	AN11108
5	*jgi|Aspnid1|1202*	AN12026
5	*jgi|Aspnid1|1203*	AN8630
6	*jgi|Aspnid1|1214*	AN8619
6	jgi|Aspnid1|1215	AN8618
6	jgi|Aspnid1|1216	AN8617
6	*jgi|Aspnid1|1217*	AN8615
7	*jgi|Aspnid1|1225*	AN8608
7	jgi|Aspnid1|1226	AN11624
7	jgi|Aspnid1|1227	AN8607
7	jgi|Aspnid1|1228	AN8606
7	*jgi|Aspnid1|1229*	AN8605
7	jgi|Aspnid1|1230	AN8604
7	jgi|Aspnid1|1231	AN8603
7	jgi|Aspnid1|1232	AN8602
7	jgi|Aspnid1|1233	AN8601
7	*jgi|Aspnid1|1234*	AN11099
8	*jgi|Aspnid1|1249*	AN12023
8	jgi|Aspnid1|1250	AN12022
8	jgi|Aspnid1|1251	AN8587
8	*jgi|Aspnid1|1252*	AN8586
8	*jgi|Aspnid1|1253*	AN8585
8	jgi|Aspnid1|1254	AN8584
8	*jgi|Aspnid1|1255*	AN8583
8	jgi|Aspnid1|1256	AN11089
8	jgi|Aspnid1|1257	AN11097
8	jgi|Aspnid1|1258	AN8581
8	jgi|Aspnid1|1259	AN8580
8	jgi|Aspnid1|1260	AN8579
8	*jgi|Aspnid1|1261*	AN12021
9	*jgi|Aspnid1|1263*	AN7849
9	jgi|Aspnid1|1264	AN7850
9	jgi|Aspnid1|1265	AN7851
9	jgi|Aspnid1|1266	AN7852
9	jgi|Aspnid1|1267	AN7853
9	jgi|Aspnid1|1268	AN7854
9	*jgi|Aspnid1|1269*	AN12333
9	jgi|Aspnid1|1270	AN7855
9	*jgi|Aspnid1|1271*	AN7856
10	*jgi|Aspnid1|1302*	AN7883	51	AN7884 cluster	74783	139717	ChrII_A_nidulans_FGSC_A4
10	jgi|Aspnid1|1303	AN7884	51	AN7884 cluster	74783	139717	ChrII_A_nidulans_FGSC_A4
10	jgi|Aspnid1|1304	AN7885
10	jgi|Aspnid1|1305	AN7886
10	*jgi|Aspnid1|1306*	AN7887
11	*jgi|Aspnid1|1314*	AN7893
11	*jgi|Aspnid1|1315*	AN7894
11	*jgi|Aspnid1|1316*	AN7895
11	*jgi|Aspnid1|1317*	AN7896	5	Derivative of Benzaldehyde1 (dba) and F9775 hybrid cluster 1	171087	194381	ChrII_A_nidulans_FGSC_A4
11	*jgi|Aspnid1|1318*	AN7897	5	Derivative of Benzaldehyde1 (dba) and F9775 hybrid cluster 1	171087	194381	ChrII_A_nidulans_FGSC_A4
11	*jgi|Aspnid1|1319*	AN11584	5	Derivative of Benzaldehyde1 (dba) and F9775 hybrid cluster 1	171087	194381	ChrII_A_nidulans_FGSC_A4
11	*jgi|Aspnid1|1320*	AN7898	5	Derivative of Benzaldehyde1 (dba) and F9775 hybrid cluster 1	171087	194381	ChrII_A_nidulans_FGSC_A4
11	*jgi|Aspnid1|1321*	AN7899	5	Derivative of Benzaldehyde1 (dba) and F9775 hybrid cluster 1	171087	194381	ChrII_A_nidulans_FGSC_A4
11	*jgi|Aspnid1|1322*	AN7900	5	Derivative of Benzaldehyde1 (dba) and F9775 hybrid cluster 1	171087	194381	ChrII_A_nidulans_FGSC_A4
11	*jgi|Aspnid1|1323*	AN7901	5	Derivative of Benzaldehyde1 (dba) and F9775 hybrid cluster 1	171087	194381	ChrII_A_nidulans_FGSC_A4
11	*jgi|Aspnid1|1324*	AN7902	5	Derivative of Benzaldehyde1 (dba) and F9775 hybrid cluster 1	171087	194381	ChrII_A_nidulans_FGSC_A4
11	*jgi|Aspnid1|1325*	AN7903	5	Derivative of Benzaldehyde1 (dba) and F9775 hybrid cluster 1	171087	194381	ChrII_A_nidulans_FGSC_A4
11	*jgi|Aspnid1|1326*	AN7904
11	jgi|Aspnid1|1327	AN7905
11	jgi|Aspnid1|1328	AN7906
11	*jgi|Aspnid1|1329*	AN7907	6	Derivative of Benzaldehyde1 (dba) and F9775 hybrid cluster 2	202293	228844	ChrII_A_nidulans_FGSC_A4
11	jgi|Aspnid1|1330	AN7908	6	Derivative of Benzaldehyde1 (dba) and F9775 hybrid cluster 2	202293	228844	ChrII_A_nidulans_FGSC_A4
11	*jgi|Aspnid1|1331*	AN7909	6	Derivative of Benzaldehyde1 (dba) and F9775 hybrid cluster 2	202293	228844	ChrII_A_nidulans_FGSC_A4
11	*jgi|Aspnid1|1332*	AN12004	6	Derivative of Benzaldehyde1 (dba) and F9775 hybrid cluster 2	202293	228844	ChrII_A_nidulans_FGSC_A4
11	*jgi|Aspnid1|1333*	AN7911	6	Derivative of Benzaldehyde1 (dba) and F9775 hybrid cluster 2	202293	228844	ChrII_A_nidulans_FGSC_A4
11	*jgi|Aspnid1|1334*	AN7912	6	Derivative of Benzaldehyde1 (dba) and F9775 hybrid cluster 2	202293	228844	ChrII_A_nidulans_FGSC_A4
11	*jgi|Aspnid1|1335*	AN7913	6	Derivative of Benzaldehyde1 (dba) and F9775 hybrid cluster 2	202293	228844	ChrII_A_nidulans_FGSC_A4
11	*jgi|Aspnid1|1336*	AN7914	6	Derivative of Benzaldehyde1 (dba) and F9775 hybrid cluster 2	202293	228844	ChrII_A_nidulans_FGSC_A4
11	jgi|Aspnid1|1337	AN7915	6	Derivative of Benzaldehyde1 (dba) and F9775 hybrid cluster 2	202293	228844	ChrII_A_nidulans_FGSC_A4
11	*jgi|Aspnid1|1338*	AN7916	6	Derivative of Benzaldehyde1 (dba) and F9775 hybrid cluster 2	202293	228844	ChrII_A_nidulans_FGSC_A4
11	jgi|Aspnid1|1339	AN7917
11	jgi|Aspnid1|1340	AN7918
11	jgi|Aspnid1|1341	AN7919
11	*jgi|Aspnid1|1342*	AN7920
11	jgi|Aspnid1|1343	AN7921
11	*jgi|Aspnid1|1344*	AN7922
11	jgi|Aspnid1|1345	AN7923
11	jgi|Aspnid1|1346	AN7924
11	jgi|Aspnid1|1347	AN7925
11	*jgi|Aspnid1|1348*	AN7926
11	jgi|Aspnid1|1349	AN7927
11	jgi|Aspnid1|1350	AN7929
11	*jgi|Aspnid1|1351*	AN7930
11	jgi|Aspnid1|1352	AN11029
11	jgi|Aspnid1|1353	AN11030
11	*jgi|Aspnid1|1354*	AN7932
11	*jgi|Aspnid1|1355*	AN7933
12	*jgi|Aspnid1|1374*	AN7951
12	jgi|Aspnid1|1375	AN7952
12	*jgi|Aspnid1|1376*	AN7953
12	*jgi|Aspnid1|1377*	AN7954
12	*jgi|Aspnid1|1378*	AN7955
13	*jgi|Aspnid1|1392*	AN7969
13	jgi|Aspnid1|1393	AN7970
13	jgi|Aspnid1|1394	AN12008
13	*jgi|Aspnid1|1395*	AN7971
13	*jgi|Aspnid1|1396*	AN7972
13	jgi|Aspnid1|1397	AN11585
13	jgi|Aspnid1|1398	AN7973
13	jgi|Aspnid1|1399	AN7974
13	jgi|Aspnid1|1400	AN7975
13	*jgi|Aspnid1|1401*	AN7976
14	*jgi|Aspnid1|1408*	AN7983
14	*jgi|Aspnid1|1409*	AN7984
14	jgi|Aspnid1|1410	AN7985
14	jgi|Aspnid1|1411	AN7986
14	*jgi|Aspnid1|1412*	AN7987
15	*jgi|Aspnid1|1424*	AN7998
15	*jgi|Aspnid1|1425*	AN7999	23	xptB-containing cluster	445255	456361	ChrII_A_nidulans_FGSC_A4
16	*jgi|Aspnid1|1579*	AN8134
16	*jgi|Aspnid1|1580*	AN8135
16	jgi|Aspnid1|1581	AN8136
16	*jgi|Aspnid1|1582*	AN8137
17	*jgi|Aspnid1|1591*	AN8145
17	*jgi|Aspnid1|1592*	AN8146
17	jgi|Aspnid1|1593	AN8147
17	jgi|Aspnid1|1594	AN8148
17	*jgi|Aspnid1|1595*	AN8149
17	jgi|Aspnid1|1596	AN8150
17	jgi|Aspnid1|1597	AN8151
17	jgi|Aspnid1|1598	AN8152
17	*jgi|Aspnid1|1599*	AN8153
17	jgi|Aspnid1|1600	AN8154
17	*jgi|Aspnid1|1601*	AN8155
17	*jgi|Aspnid1|1602*	AN11590
17	*jgi|Aspnid1|1603*	AN12169
17	*jgi|Aspnid1|1604*	AN12170
18	*jgi|Aspnid1|1888*	AN4198
18	*jgi|Aspnid1|1889*	AN4197
18	*jgi|Aspnid1|1890*	AN4196
18	*jgi|Aspnid1|1891*	AN4195
19	*jgi|Aspnid1|1937*	AN4157
19	*jgi|Aspnid1|1938*	AN4156
19	*jgi|Aspnid1|1939*	AN4155
19	*jgi|Aspnid1|1940*	AN4154
19	jgi|Aspnid1|1941	AN4153
19	*jgi|Aspnid1|1942*	AN4152
19	jgi|Aspnid1|1943	AN4151
19	jgi|Aspnid1|1944	AN4150
19	jgi|Aspnid1|1945	AN4149
19	jgi|Aspnid1|1946	AN4148
19	jgi|Aspnid1|1947	AN4147
19	*jgi|Aspnid1|1948*	AN4146
19	jgi|Aspnid1|1949	AN12101
19	jgi|Aspnid1|1950	AN12100
19	jgi|Aspnid1|1951	AN4144
19	*jgi|Aspnid1|1952*	AN4143
19	*jgi|Aspnid1|1953*	AN12099
19	jgi|Aspnid1|1954	AN4141
19	jgi|Aspnid1|1955	AN4140
19	jgi|Aspnid1|1956	AN12098
19	*jgi|Aspnid1|1957*	AN12097
20	*jgi|Aspnid1|1967*	AN4129
20	jgi|Aspnid1|1968	AN12096
20	jgi|Aspnid1|1969	AN10506
20	jgi|Aspnid1|1970	AN10507
20	jgi|Aspnid1|1971	AN4127
20	*jgi|Aspnid1|1972*	AN4126
20	*jgi|Aspnid1|1973*	AN4125
20	jgi|Aspnid1|1974	AN4124
20	jgi|Aspnid1|1975	AN4123
20	*jgi|Aspnid1|1976*	AN4122
21	*jgi|Aspnid1|1991*	AN4108
21	*jgi|Aspnid1|1992*	AN4107
22	*jgi|Aspnid1|2119*	AN3992
22	*jgi|Aspnid1|2120*	AN3991
22	*jgi|Aspnid1|2121*	AN3990
22	jgi|Aspnid1|2122	AN3989
22	jgi|Aspnid1|2123	AN3988
22	*jgi|Aspnid1|2124*	AN12041
22	jgi|Aspnid1|2125	AN3987
22	jgi|Aspnid1|2126	AN3986
22	jgi|Aspnid1|2127	AN3985
22	jgi|Aspnid1|2128	AN3984
22	*jgi|Aspnid1|2129*	AN3983
22	*jgi|Aspnid1|2130*	AN3982
22	jgi|Aspnid1|2131	AN3980
22	jgi|Aspnid1|2132	AN3979
22	*jgi|Aspnid1|2133*	AN10494
22	*jgi|Aspnid1|2134*	AN10502
22	*jgi|Aspnid1|2135*	AN3977
22	jgi|Aspnid1|2136	AN3976
22	jgi|Aspnid1|2137	AN12040
22	*jgi|Aspnid1|2138*	AN3975
23	*jgi|Aspnid1|2146*	AN12039
23	jgi|Aspnid1|2147	AN3968
23	jgi|Aspnid1|2148	AN12038
23	jgi|Aspnid1|2149	AN3967
23	jgi|Aspnid1|2150	AN3966
23	*jgi|Aspnid1|2151*	AN3965
23	jgi|Aspnid1|2152	AN3964
23	*jgi|Aspnid1|2153*	AN3963
23	jgi|Aspnid1|2154	AN10500
23	jgi|Aspnid1|2155	AN10493
23	jgi|Aspnid1|2156	AN10488
23	*jgi|Aspnid1|2157*	AN3961
24	*jgi|Aspnid1|2243*	AN3887
24	jgi|Aspnid1|2244	AN3886
24	*jgi|Aspnid1|2245*	AN3885
24	*jgi|Aspnid1|2246*	AN3884
25	*jgi|Aspnid1|2455*	AN3701
25	*jgi|Aspnid1|2456*	AN3700
26	*jgi|Aspnid1|2561*	AN3612	29	AN10430 cluster	3604241	3624677	ChrII_A_nidulans_FGSC_A4
26	*jgi|Aspnid1|2561*	AN3612	41	AN3612 cluster	3604241	3636044	ChrII_A_nidulans_FGSC_A4
26	*jgi|Aspnid1|2562*	AN3611	29	AN10430 cluster	3604241	3624677	ChrII_A_nidulans_FGSC_A4
26	*jgi|Aspnid1|2562*	AN3611	41	AN3612 cluster	3604241	3636044	ChrII_A_nidulans_FGSC_A4
26	jgi|Aspnid1|2563	AN10430	29	AN10430 cluster	3604241	3624677	ChrII_A_nidulans_FGSC_A4
26	jgi|Aspnid1|2563	AN10430	41	AN3612 cluster	3604241	3636044	ChrII_A_nidulans_FGSC_A4
26	*jgi|Aspnid1|2564*	AN10447	29	AN10430 cluster	3604241	3624677	ChrII_A_nidulans_FGSC_A4
26	*jgi|Aspnid1|2564*	AN10447	41	AN3612 cluster	3604241	3636044	ChrII_A_nidulans_FGSC_A4
27	*jgi|Aspnid1|2604*	AN3575
27	jgi|Aspnid1|2605	AN3574
27	*jgi|Aspnid1|2606*	AN3573
27	jgi|Aspnid1|2607	AN3572
27	*jgi|Aspnid1|2608*	AN10428
28	*jgi|Aspnid1|2619*	AN3562
28	jgi|Aspnid1|2620	AN3561
28	*jgi|Aspnid1|2621*	AN3560
28	jgi|Aspnid1|2622	AN11711
28	*jgi|Aspnid1|2623*	AN3559
29	*jgi|Aspnid1|2638*	AN3545
29	jgi|Aspnid1|2639	AN3543
29	jgi|Aspnid1|2640	AN12357
29	*jgi|Aspnid1|2641*	AN12356
30	*jgi|Aspnid1|2662*	AN9513
30	jgi|Aspnid1|2663	AN3525
30	*jgi|Aspnid1|2664*	AN3524
31	*jgi|Aspnid1|2680*	AN10421
31	jgi|Aspnid1|2681	AN10419
31	jgi|Aspnid1|2682	AN12193
31	*jgi|Aspnid1|2683*	AN12192
32	*jgi|Aspnid1|2744*	AN7400
32	*jgi|Aspnid1|2745*	AN7399
32	jgi|Aspnid1|2746	AN7398
32	jgi|Aspnid1|2747	AN7397
32	jgi|Aspnid1|2748	AN7396
32	jgi|Aspnid1|2749	AN7395
32	jgi|Aspnid1|2750	AN7394
32	*jgi|Aspnid1|2751*	AN7393
32	jgi|Aspnid1|2752	AN7392
32	*jgi|Aspnid1|2753*	AN7391
32	jgi|Aspnid1|2754	AN7390
32	jgi|Aspnid1|2755	AN7389
32	jgi|Aspnid1|2756	AN7388
32	jgi|Aspnid1|2757	AN7387
32	jgi|Aspnid1|2758	AN7386
32	*jgi|Aspnid1|2759*	AN7385
32	jgi|Aspnid1|2760	AN7384
32	*jgi|Aspnid1|2761*	AN7383
32	jgi|Aspnid1|2762	AN7382
32	*jgi|Aspnid1|2763*	AN10933
32	*jgi|Aspnid1|2764*	AN10939
32	*jgi|Aspnid1|2765*	AN7380
32	jgi|Aspnid1|2766	AN7379
32	jgi|Aspnid1|2767	AN7378
32	jgi|Aspnid1|2768	AN7377
32	*jgi|Aspnid1|2769*	AN7376
32	jgi|Aspnid1|2770	AN7375
32	jgi|Aspnid1|2771	AN7374
32	*jgi|Aspnid1|2772*	AN7373
32	*jgi|Aspnid1|2773*	AN10932
32	jgi|Aspnid1|2774	AN10935
32	jgi|Aspnid1|2775	AN7371
32	*jgi|Aspnid1|2776*	AN7370
32	jgi|Aspnid1|2777	AN10938
32	jgi|Aspnid1|2778	AN10937
32	jgi|Aspnid1|2779	AN10931
32	jgi|Aspnid1|2780	AN7368
32	*jgi|Aspnid1|2781*	AN7367
33	*jgi|Aspnid1|2834*	AN7317
33	*jgi|Aspnid1|2835*	AN7316
33	*jgi|Aspnid1|2836*	AN7315
33	jgi|Aspnid1|2837	AN7314
33	*jgi|Aspnid1|2838*	AN7313
34	*jgi|Aspnid1|2874*	AN7282
34	jgi|Aspnid1|2875	AN7281
34	jgi|Aspnid1|2876	AN7280
34	jgi|Aspnid1|2877	AN11552
34	*jgi|Aspnid1|2878*	AN7279
34	jgi|Aspnid1|2879	AN7278
34	jgi|Aspnid1|2880	AN10921
34	*jgi|Aspnid1|2881*	AN10920
34	jgi|Aspnid1|2882	AN7275
34	*jgi|Aspnid1|2883*	AN10919
34	*jgi|Aspnid1|2884*	AN7274
35	*jgi|Aspnid1|2944*	AN12267
35	*jgi|Aspnid1|2945*	AN7222
36	*jgi|Aspnid1|3054*	AN12250
36	jgi|Aspnid1|3055	AN11544
36	*jgi|Aspnid1|3056*	AN7120
36	*jgi|Aspnid1|3057*	AN7119
37	*jgi|Aspnid1|3078*	AN10896
37	*jgi|Aspnid1|3079*	AN7099
38	*jgi|Aspnid1|3091*	AN7089
38	*jgi|Aspnid1|3092*	AN7088
39	*jgi|Aspnid1|3114*	AN10884	17	pkg cluster	1115410	1135110	ChrIV_A_nidulans_FGSC_A4
39	*jgi|Aspnid1|3115*	AN10889	17	pkg cluster	1115410	1135110	ChrIV_A_nidulans_FGSC_A4
39	*jgi|Aspnid1|3116*	AN7068
39	*jgi|Aspnid1|3117*	AN7067
39	*jgi|Aspnid1|3118*	AN7066
39	*jgi|Aspnid1|3119*	AN10888
39	*jgi|Aspnid1|3120*	AN10883
39	*jgi|Aspnid1|3121*	AN7064
39	*jgi|Aspnid1|3122*	AN7063
39	*jgi|Aspnid1|3123*	AN7062
39	*jgi|Aspnid1|3124*	AN7061
39	jgi|Aspnid1|3125	AN7060
39	*jgi|Aspnid1|3126*	AN7059
40	*jgi|Aspnid1|3661*	AN7787
40	jgi|Aspnid1|3662	AN7788
40	*jgi|Aspnid1|3663*	AN7789
40	*jgi|Aspnid1|3664*	AN7790
40	jgi|Aspnid1|3665	AN11016
40	*jgi|Aspnid1|3666*	AN12086
40	*jgi|Aspnid1|3667*	AN11011
40	jgi|Aspnid1|3668	AN7792
40	jgi|Aspnid1|3669	AN12087
40	*jgi|Aspnid1|3670*	AN12088
40	jgi|Aspnid1|3671	AN7794
40	jgi|Aspnid1|3672	AN7795
40	jgi|Aspnid1|3673	AN7796
40	jgi|Aspnid1|3674	AN7797
40	jgi|Aspnid1|3675	AN7798
40	*jgi|Aspnid1|3676*	AN7799
41	*jgi|Aspnid1|3696*	AN11021	20	Sterigmatocystin (stc) cluster	2737333	2782732	ChrIV_A_nidulans_FGSC_A4
41	jgi|Aspnid1|3697	AN7817	20	Sterigmatocystin (stc) cluster	2737333	2782732	ChrIV_A_nidulans_FGSC_A4
41	jgi|Aspnid1|3698	AN7818	20	Sterigmatocystin (stc) cluster	2737333	2782732	ChrIV_A_nidulans_FGSC_A4
41	jgi|Aspnid1|3699	AN7819	20	Sterigmatocystin (stc) cluster	2737333	2782732	ChrIV_A_nidulans_FGSC_A4
41	jgi|Aspnid1|3700	AN7820	20	Sterigmatocystin (stc) cluster	2737333	2782732	ChrIV_A_nidulans_FGSC_A4
41	jgi|Aspnid1|3701	AN7821	20	Sterigmatocystin (stc) cluster	2737333	2782732	ChrIV_A_nidulans_FGSC_A4
41	*jgi|Aspnid1|3702*	AN7822	20	Sterigmatocystin (stc) cluster	2737333	2782732	ChrIV_A_nidulans_FGSC_A4
41	jgi|Aspnid1|3703	AN7823	20	Sterigmatocystin (stc) cluster	2737333	2782732	ChrIV_A_nidulans_FGSC_A4
41	jgi|Aspnid1|3704	AN7824	20	Sterigmatocystin (stc) cluster	2737333	2782732	ChrIV_A_nidulans_FGSC_A4
41	jgi|Aspnid1|3705	AN7825
41	jgi|Aspnid1|3706	AN7826
41	jgi|Aspnid1|3707	AN7827
41	*jgi|Aspnid1|3708*	AN7828
41	jgi|Aspnid1|3709	AN7830
41	*jgi|Aspnid1|3710*	AN7831
41	jgi|Aspnid1|3711	AN7832
41	jgi|Aspnid1|3712	AN7833
41	jgi|Aspnid1|3713	AN7834
41	jgi|Aspnid1|3714	AN11024	50	AN7838 (AN12331) cluster	2818170	2837949	ChrIV_A_nidulans_FGSC_A4
41	jgi|Aspnid1|3715	AN7836	32	AN12331 cluster	2821508	2837949	ChrIV_A_nidulans_FGSC_A4
41	jgi|Aspnid1|3715	AN7836	50	AN7838 (AN12331) cluster	2818170	2837949	ChrIV_A_nidulans_FGSC_A4
41	*jgi|Aspnid1|3716*	AN12330	32	AN12331 cluster	2821508	2837949	ChrIV_A_nidulans_FGSC_A4
41	*jgi|Aspnid1|3716*	AN12330	50	AN7838 (AN12331) cluster	2818170	2837949	ChrIV_A_nidulans_FGSC_A4
41	jgi|Aspnid1|3717	AN12331	32	AN12331 cluster	2821508	2837949	ChrIV_A_nidulans_FGSC_A4
41	jgi|Aspnid1|3717	AN12331	50	AN7838 (AN12331) cluster	2818170	2837949	ChrIV_A_nidulans_FGSC_A4
41	jgi|Aspnid1|3718	AN7839	32	AN12331 cluster	2821508	2837949	ChrIV_A_nidulans_FGSC_A4
41	jgi|Aspnid1|3718	AN7839	50	AN7838 (AN12331) cluster	2818170	2837949	ChrIV_A_nidulans_FGSC_A4
41	jgi|Aspnid1|3719	AN11574
41	*jgi|Aspnid1|3720*	AN11575
42	*jgi|Aspnid1|3766*	AN6457
42	*jgi|Aspnid1|3767*	AN6456
42	jgi|Aspnid1|3768	AN6455
42	jgi|Aspnid1|3769	AN6454
42	*jgi|Aspnid1|3770*	AN6453
42	jgi|Aspnid1|3771	AN6452
42	jgi|Aspnid1|3772	AN6451	14	pkb cluster	128977	158463	ChrI_A_nidulans_FGSC_A4
42	*jgi|Aspnid1|3773*	AN6450	14	pkb cluster	128977	158463	ChrI_A_nidulans_FGSC_A4
42	*jgi|Aspnid1|3774*	AN6449	14	pkb cluster	128977	158463	ChrI_A_nidulans_FGSC_A4
42	jgi|Aspnid1|3775	AN11922	14	pkb cluster	128977	158463	ChrI_A_nidulans_FGSC_A4
42	jgi|Aspnid1|3776	AN6448	14	pkb cluster	128977	158463	ChrI_A_nidulans_FGSC_A4
42	jgi|Aspnid1|3777	AN6447	14	pkb cluster	128977	158463	ChrI_A_nidulans_FGSC_A4
42	jgi|Aspnid1|3778	AN6446	14	pkb cluster	128977	158463	ChrI_A_nidulans_FGSC_A4
42	jgi|Aspnid1|3779	AN6445	14	pkb cluster	128977	158463	ChrI_A_nidulans_FGSC_A4
42	*jgi|Aspnid1|3780*	AN6444	14	pkb cluster	128977	158463	ChrI_A_nidulans_FGSC_A4
42	jgi|Aspnid1|3781	AN6443
42	jgi|Aspnid1|3782	AN11921
42	*jgi|Aspnid1|3783*	AN11920
43	*jgi|Aspnid1|3797*	AN6429
43	jgi|Aspnid1|3798	AN6428
43	*jgi|Aspnid1|3799*	AN6427
43	*jgi|Aspnid1|3800*	AN6426
43	jgi|Aspnid1|3801	AN10818
43	jgi|Aspnid1|3802	AN6424
43	jgi|Aspnid1|3803	AN6423
43	jgi|Aspnid1|3804	AN6422
43	*jgi|Aspnid1|3805*	AN6421
43	jgi|Aspnid1|3806	AN6420
43	jgi|Aspnid1|3807	AN6419
43	jgi|Aspnid1|3808	AN6418
43	*jgi|Aspnid1|3809*	AN6417
44	*jgi|Aspnid1|3842*	AN6386
44	jgi|Aspnid1|3843	AN6385
44	jgi|Aspnid1|3844	AN6384
44	jgi|Aspnid1|3845	AN6383
44	*jgi|Aspnid1|3846*	AN6382
44	*jgi|Aspnid1|3847*	AN9495
45	*jgi|Aspnid1|4324*	AN5967
45	*jgi|Aspnid1|4325*	AN12261
46	*jgi|Aspnid1|4361*	AN5939
46	jgi|Aspnid1|4362	AN5938
46	*jgi|Aspnid1|4363*	AN5937
47	*jgi|Aspnid1|4716*	AN6659
47	*jgi|Aspnid1|4717*	AN6660
47	jgi|Aspnid1|4718	AN6661
47	jgi|Aspnid1|4719	AN10843
47	*jgi|Aspnid1|4720*	AN10838
47	jgi|Aspnid1|4721	AN6663
47	*jgi|Aspnid1|4722*	AN6664
48	*jgi|Aspnid1|4731*	AN6672
48	*jgi|Aspnid1|4732*	AN6673
49	*jgi|Aspnid1|4845*	AN6773
49	*jgi|Aspnid1|4846*	AN6774
49	jgi|Aspnid1|4847	AN6775
49	jgi|Aspnid1|4848	AN6776
49	jgi|Aspnid1|4849	AN6777
49	*jgi|Aspnid1|4850*	AN6778
49	jgi|Aspnid1|4851	AN6779
49	jgi|Aspnid1|4852	AN6780
49	jgi|Aspnid1|4853	AN6781
49	*jgi|Aspnid1|4854*	AN6782
49	*jgi|Aspnid1|4855*	AN6783
49	jgi|Aspnid1|4856	AN6784	22	xptA-containing cluster	3155577	3189431	ChrI_A_nidulans_FGSC_A4
49	jgi|Aspnid1|4857	AN6785	22	xptA-containing cluster	3155577	3189431	ChrI_A_nidulans_FGSC_A4
49	*jgi|Aspnid1|4858*	AN11527	22	xptA-containing cluster	3155577	3189431	ChrI_A_nidulans_FGSC_A4
50	*jgi|Aspnid1|4890*	AN11986
50	*jgi|Aspnid1|4891*	AN6811
50	*jgi|Aspnid1|4892*	AN6812
50	jgi|Aspnid1|4893	AN6813
50	*jgi|Aspnid1|4894*	AN6815
50	jgi|Aspnid1|4895	AN6816
50	jgi|Aspnid1|4896	AN6817
50	*jgi|Aspnid1|4897*	AN6818
51	*jgi|Aspnid1|4914*	AN6833
51	jgi|Aspnid1|4915	AN6834
51	*jgi|Aspnid1|4916*	AN6835
51	*jgi|Aspnid1|4917*	AN6836
51	jgi|Aspnid1|4918	AN6837
51	jgi|Aspnid1|4919	AN6838
51	jgi|Aspnid1|4920	AN6839
51	*jgi|Aspnid1|4921*	AN11989
52	*jgi|Aspnid1|5017*	AN10868
52	jgi|Aspnid1|5018	AN6926
52	jgi|Aspnid1|5019	AN6927
52	*jgi|Aspnid1|5020*	AN6928
52	jgi|Aspnid1|5021	AN6929
52	*jgi|Aspnid1|5022*	AN6930
52	jgi|Aspnid1|5023	AN6931
52	jgi|Aspnid1|5024	AN6932
52	jgi|Aspnid1|5025	AN6933
52	*jgi|Aspnid1|5026*	AN6934
52	*jgi|Aspnid1|5027*	AN6935
52	*jgi|Aspnid1|5028*	AN6936
53	*jgi|Aspnid1|5044*	AN6949
53	jgi|Aspnid1|5045	AN6950
53	jgi|Aspnid1|5046	AN6951
53	jgi|Aspnid1|5047	AN12276
53	jgi|Aspnid1|5048	AN6952
53	jgi|Aspnid1|5049	AN6953
53	*jgi|Aspnid1|5050*	AN6954
54	*jgi|Aspnid1|5067*	AN6966
54	*jgi|Aspnid1|5068*	AN6967
55	*jgi|Aspnid1|5120*	AN9277
55	*jgi|Aspnid1|5121*	AN9278
55	*jgi|Aspnid1|5122*	AN9279
55	*jgi|Aspnid1|5123*	AN9280
55	jgi|Aspnid1|5124	AN9281
55	jgi|Aspnid1|5125	AN9282
55	jgi|Aspnid1|5126	AN11818
55	*jgi|Aspnid1|5127*	AN9284
55	jgi|Aspnid1|5128	AN9285
55	*jgi|Aspnid1|5129*	AN9286
55	*jgi|Aspnid1|5130*	AN9287
55	*jgi|Aspnid1|5131*	AN9288
55	jgi|Aspnid1|5132	AN9289
55	jgi|Aspnid1|5133	AN9290
55	jgi|Aspnid1|5134	AN11820	60	AN9291 (AN11820) cluster	186927	199597	ChrVIII_A_nidulans_FGSC_A4
55	*jgi|Aspnid1|5135*	AN11821	60	AN9291 (AN11820) cluster	186927	199597	ChrVIII_A_nidulans_FGSC_A4
55	jgi|Aspnid1|5136	AN9292	60	AN9291 (AN11820) cluster	186927	199597	ChrVIII_A_nidulans_FGSC_A4
55	jgi|Aspnid1|5137	AN9293	60	AN9291 (AN11820) cluster	186927	199597	ChrVIII_A_nidulans_FGSC_A4
55	jgi|Aspnid1|5138	AN9294	60	AN9291 (AN11820) cluster	186927	199597	ChrVIII_A_nidulans_FGSC_A4
55	*jgi|Aspnid1|5139*	AN9295
55	*jgi|Aspnid1|5140*	AN9296
56	*jgi|Aspnid1|5170*	AN11219
56	*jgi|Aspnid1|5171*	AN11211
56	*jgi|Aspnid1|5172*	AN9327
56	jgi|Aspnid1|5173	AN9328
56	*jgi|Aspnid1|5174*	AN9329
56	jgi|Aspnid1|5175	AN9330
56	jgi|Aspnid1|5176	AN9331
56	*jgi|Aspnid1|5177*	AN9332
56	jgi|Aspnid1|5178	AN11823
56	*jgi|Aspnid1|5179*	AN11824
56	*jgi|Aspnid1|5180*	AN11220
56	jgi|Aspnid1|5181	AN11212
56	*jgi|Aspnid1|5182*	AN9336
57	*jgi|Aspnid1|5192*	AN9344
57	*jgi|Aspnid1|5193*	AN9345
57	*jgi|Aspnid1|5194*	AN9346
57	jgi|Aspnid1|5195	AN9347
57	*jgi|Aspnid1|5196*	AN9348
57	jgi|Aspnid1|5197	AN9349
57	jgi|Aspnid1|5198	AN9350
57	jgi|Aspnid1|5199	AN9351
57	*jgi|Aspnid1|5200*	AN9352
57	jgi|Aspnid1|5201	AN9353
57	*jgi|Aspnid1|5202*	AN9354
58	*jgi|Aspnid1|5236*	AN9387
58	*jgi|Aspnid1|5237*	AN9388
58	*jgi|Aspnid1|5238*	AN9389
58	*jgi|Aspnid1|5239*	AN9390
58	*jgi|Aspnid1|5240*	AN9391
59	*jgi|Aspnid1|5369*	AN1309
59	jgi|Aspnid1|5370	AN1308
59	jgi|Aspnid1|5371	AN1307
59	jgi|Aspnid1|5372	AN1306
59	*jgi|Aspnid1|5373*	AN1305
59	jgi|Aspnid1|5374	AN1304
59	jgi|Aspnid1|5375	AN1303
59	*jgi|Aspnid1|5376*	AN1302
60	*jgi|Aspnid1|5922*	AN12109
60	jgi|Aspnid1|5923	AN0806
60	jgi|Aspnid1|5924	AN0805
60	jgi|Aspnid1|5925	AN0804
60	jgi|Aspnid1|5926	AN0803
60	jgi|Aspnid1|5927	AN0802
60	*jgi|Aspnid1|5928*	AN0801
61	*jgi|Aspnid1|5992*	AN0743
61	jgi|Aspnid1|5993	AN0742
61	jgi|Aspnid1|5994	AN0741
61	*jgi|Aspnid1|5995*	AN0740
62	*jgi|Aspnid1|6027*	AN0713
62	jgi|Aspnid1|6028	AN0712
62	*jgi|Aspnid1|6029*	AN12369
62	jgi|Aspnid1|6030	AN12368
62	*jgi|Aspnid1|6031*	AN0710
63	*jgi|Aspnid1|6127*	AN0619
63	*jgi|Aspnid1|6128*	AN0618
63	*jgi|Aspnid1|6129*	AN0617
63	jgi|Aspnid1|6130	AN0616
63	*jgi|Aspnid1|6131*	AN0615
63	jgi|Aspnid1|6132	AN0614
63	*jgi|Aspnid1|6133*	AN0613
64	*jgi|Aspnid1|6206*	AN0543
64	*jgi|Aspnid1|6207*	AN0542
64	*jgi|Aspnid1|6208*	AN0541
64	jgi|Aspnid1|6209	AN0540
64	*jgi|Aspnid1|6210*	AN0539
64	jgi|Aspnid1|6211	AN0538
64	jgi|Aspnid1|6212	AN0537
64	*jgi|Aspnid1|6213*	AN0536
64	jgi|Aspnid1|6214	AN0535
64	*jgi|Aspnid1|6215*	AN0534
65	*jgi|Aspnid1|6275*	AN10093
65	jgi|Aspnid1|6276	AN0479
65	*jgi|Aspnid1|6277*	AN0478
65	jgi|Aspnid1|6278	AN11738
65	jgi|Aspnid1|6279	AN0477
65	jgi|Aspnid1|6280	AN0476
65	jgi|Aspnid1|6281	AN0475
65	*jgi|Aspnid1|6282*	AN0474
66	*jgi|Aspnid1|6577*	AN0215
66	*jgi|Aspnid1|6578*	AN0214
67	*jgi|Aspnid1|6612*	AN0180
67	jgi|Aspnid1|6613	AN0179
67	jgi|Aspnid1|6614	AN11262
67	jgi|Aspnid1|6615	AN0178
67	*jgi|Aspnid1|6616*	AN0177
68	*jgi|Aspnid1|6638*	AN11260
68	jgi|Aspnid1|6639	AN0158
68	jgi|Aspnid1|6640	AN0157
68	jgi|Aspnid1|6641	AN0156
68	jgi|Aspnid1|6642	AN10024
68	jgi|Aspnid1|6643	AN10036
68	*jgi|Aspnid1|6644*	AN10037
68	jgi|Aspnid1|6645	AN0154
68	jgi|Aspnid1|6646	AN0153
68	*jgi|Aspnid1|6647*	AN10023	11	Monodictyphenone (mdp) cluster	4435955	4460205	ChrVIII_A_nidulans_FGSC_A4
68	*jgi|Aspnid1|6648*	AN10044	11	Monodictyphenone (mdp) cluster	4435955	4460205	ChrVIII_A_nidulans_FGSC_A4
68	*jgi|Aspnid1|6649*	AN10038	11	Monodictyphenone (mdp) cluster	4435955	4460205	ChrVIII_A_nidulans_FGSC_A4
68	jgi|Aspnid1|6650	AN10035	11	Monodictyphenone (mdp) cluster	4435955	4460205	ChrVIII_A_nidulans_FGSC_A4
68	jgi|Aspnid1|6651	AN10022	11	Monodictyphenone (mdp) cluster	4435955	4460205	ChrVIII_A_nidulans_FGSC_A4
68	*jgi|Aspnid1|6652*	AN0150	11	Monodictyphenone (mdp) cluster	4435955	4460205	ChrVIII_A_nidulans_FGSC_A4
68	*jgi|Aspnid1|6653*	AN0149	11	Monodictyphenone (mdp) cluster	4435955	4460205	ChrVIII_A_nidulans_FGSC_A4
68	jgi|Aspnid1|6654	AN0148	11	Monodictyphenone (mdp) cluster	4435955	4460205	ChrVIII_A_nidulans_FGSC_A4
68	*jgi|Aspnid1|6655*	AN0147	11	Monodictyphenone (mdp) cluster	4435955	4460205	ChrVIII_A_nidulans_FGSC_A4
68	*jgi|Aspnid1|6656*	AN0146	11	Monodictyphenone (mdp) cluster	4435955	4460205	ChrVIII_A_nidulans_FGSC_A4
68	jgi|Aspnid1|6657	AN10049	11	Monodictyphenone (mdp) cluster	4435955	4460205	ChrVIII_A_nidulans_FGSC_A4
68	*jgi|Aspnid1|6658*	AN10021	11	Monodictyphenone (mdp) cluster	4435955	4460205	ChrVIII_A_nidulans_FGSC_A4
68	jgi|Aspnid1|6659	AN10039
68	*jgi|Aspnid1|6660*	AN11846
69	*jgi|Aspnid1|6773*	AN0046
69	jgi|Aspnid1|6774	AN0045
69	jgi|Aspnid1|6775	AN0044	64	No PKS/NRPS backbone 4	4766399	4773936	ChrVIII_A_nidulans_FGSC_A4
69	jgi|Aspnid1|6776	AN0043	64	No PKS/NRPS backbone 4	4766399	4773936	ChrVIII_A_nidulans_FGSC_A4
69	jgi|Aspnid1|6777	AN0042	64	No PKS/NRPS backbone 4	4766399	4773936	ChrVIII_A_nidulans_FGSC_A4
69	*jgi|Aspnid1|6778*	AN0041
70	*jgi|Aspnid1|6799*	AN0023	24	AN0016 cluster	4821465	4876233	ChrVIII_A_nidulans_FGSC_A4
70	jgi|Aspnid1|6800	AN0022	24	AN0016 cluster	4821465	4876233	ChrVIII_A_nidulans_FGSC_A4
70	jgi|Aspnid1|6801	AN0021	24	AN0016 cluster	4821465	4876233	ChrVIII_A_nidulans_FGSC_A4
70	*jgi|Aspnid1|6802*	AN0020	24	AN0016 cluster	4821465	4876233	ChrVIII_A_nidulans_FGSC_A4
71	*jgi|Aspnid1|6830*	AN9045
71	jgi|Aspnid1|6831	AN9044
71	jgi|Aspnid1|6832	AN9043
71	jgi|Aspnid1|6833	AN9042
71	*jgi|Aspnid1|6834*	AN9041
72	*jgi|Aspnid1|6845*	AN9032
72	*jgi|Aspnid1|6846*	AN9031
72	*jgi|Aspnid1|6847*	AN9030
72	*jgi|Aspnid1|6848*	AN9029
72	*jgi|Aspnid1|6849*	AN9028
72	*jgi|Aspnid1|6850*	AN9027
73	*jgi|Aspnid1|6862*	AN11160
73	jgi|Aspnid1|6863	AN9015
73	jgi|Aspnid1|6864	AN9014
73	jgi|Aspnid1|6865	AN9013
73	jgi|Aspnid1|6866	AN9012
73	*jgi|Aspnid1|6867*	AN9011
73	jgi|Aspnid1|6868	AN9010
73	*jgi|Aspnid1|6869*	AN9009
74	*jgi|Aspnid1|6896*	AN8983
74	*jgi|Aspnid1|6897*	AN8982
75	*jgi|Aspnid1|6926*	AN8955
75	jgi|Aspnid1|6927	AN12392
75	*jgi|Aspnid1|6928*	AN12391
75	*jgi|Aspnid1|6929*	AN12390
75	*jgi|Aspnid1|6930*	AN8953
76	*jgi|Aspnid1|6948*	AN8936
76	jgi|Aspnid1|6949	AN8935
76	jgi|Aspnid1|6950	AN8934
76	*jgi|Aspnid1|6951*	AN8933
77	*jgi|Aspnid1|6978*	AN8912
77	jgi|Aspnid1|6979	AN8911
77	*jgi|Aspnid1|6980*	AN8910	56	AN8910 cluster	481320	500516	ChrVII_A_nidulans_FGSC_A4
78	*jgi|Aspnid1|7190*	AN12134
78	jgi|Aspnid1|7191	AN1537
78	jgi|Aspnid1|7192	AN1538
78	jgi|Aspnid1|7193	AN1539
78	jgi|Aspnid1|7194	AN1540
78	jgi|Aspnid1|7195	AN1541
78	*jgi|Aspnid1|7196*	AN1542
78	*jgi|Aspnid1|7197*	AN11306
79	*jgi|Aspnid1|7238*	AN1578
79	jgi|Aspnid1|7239	AN1579
79	jgi|Aspnid1|7240	AN1580
79	*jgi|Aspnid1|7241*	AN1581
79	*jgi|Aspnid1|7242*	AN1582
79	*jgi|Aspnid1|7243*	AN1583
80	*jgi|Aspnid1|7255*	AN1595	34	AN1594 cluster	1279631	1298723	ChrVII_A_nidulans_FGSC_A4
80	jgi|Aspnid1|7256	AN1596	34	AN1594 cluster	1279631	1298723	ChrVII_A_nidulans_FGSC_A4
80	*jgi|Aspnid1|7257*	AN1597	34	AN1594 cluster	1279631	1298723	ChrVII_A_nidulans_FGSC_A4
80	*jgi|Aspnid1|7258*	AN1598	34	AN1594 cluster	1279631	1298723	ChrVII_A_nidulans_FGSC_A4
80	jgi|Aspnid1|7259	AN1599	34	AN1594 cluster	1279631	1298723	ChrVII_A_nidulans_FGSC_A4
80	*jgi|Aspnid1|7260*	AN1600
81	*jgi|Aspnid1|7466*	AN12306
81	jgi|Aspnid1|7467	AN12307
81	*jgi|Aspnid1|7468*	AN1784	36	AN1784 cluster	1869036	1882413	ChrVII_A_nidulans_FGSC_A4
82	*jgi|Aspnid1|7511*	AN1823
82	jgi|Aspnid1|7512	AN1824
82	*jgi|Aspnid1|7513*	AN1825
83	*jgi|Aspnid1|7732*	AN2022
83	*jgi|Aspnid1|7733*	AN2023
83	jgi|Aspnid1|7734	AN2024
83	jgi|Aspnid1|7735	AN2025
83	jgi|Aspnid1|7736	AN2026
83	jgi|Aspnid1|7737	AN10256
83	jgi|Aspnid1|7738	AN2029
83	*jgi|Aspnid1|7739*	AN2030	18	pkh cluster	2638097	2668412	ChrVII_A_nidulans_FGSC_A4
83	jgi|Aspnid1|7740	AN2031	18	pkh cluster	2638097	2668412	ChrVII_A_nidulans_FGSC_A4
83	*jgi|Aspnid1|7741*	AN2032	18	pkh cluster	2638097	2668412	ChrVII_A_nidulans_FGSC_A4
83	*jgi|Aspnid1|7742*	AN2033	18	pkh cluster	2638097	2668412	ChrVII_A_nidulans_FGSC_A4
83	*jgi|Aspnid1|7743*	AN2034	18	pkh cluster	2638097	2668412	ChrVII_A_nidulans_FGSC_A4
83	*jgi|Aspnid1|7744*	AN2035	18	pkh cluster	2638097	2668412	ChrVII_A_nidulans_FGSC_A4
83	*jgi|Aspnid1|7745*	AN2036	18	pkh cluster	2638097	2668412	ChrVII_A_nidulans_FGSC_A4
83	jgi|Aspnid1|7746	AN2037	18	pkh cluster	2638097	2668412	ChrVII_A_nidulans_FGSC_A4
83	*jgi|Aspnid1|7747*	AN2038	18	pkh cluster	2638097	2668412	ChrVII_A_nidulans_FGSC_A4
83	*jgi|Aspnid1|7748*	AN2039
83	*jgi|Aspnid1|7749*	AN2040
84	*jgi|Aspnid1|7832*	AN2116
84	jgi|Aspnid1|7833	AN2117
84	*jgi|Aspnid1|7834*	AN2118
85	*jgi|Aspnid1|8153*	AN12116	27	AN10297 cluster	3795280	3828956	ChrVII_A_nidulans_FGSC_A4
85	*jgi|Aspnid1|8154*	AN2402	27	AN10297 cluster	3795280	3828956	ChrVII_A_nidulans_FGSC_A4
85	*jgi|Aspnid1|8155*	AN10300	27	AN10297 cluster	3795280	3828956	ChrVII_A_nidulans_FGSC_A4
85	jgi|Aspnid1|8156	AN10297	27	AN10297 cluster	3795280	3828956	ChrVII_A_nidulans_FGSC_A4
85	*jgi|Aspnid1|8157*	AN2404	27	AN10297 cluster	3795280	3828956	ChrVII_A_nidulans_FGSC_A4
86	*jgi|Aspnid1|8238*	AN10310
86	jgi|Aspnid1|8239	AN10311
86	*jgi|Aspnid1|8240*	AN2469
86	jgi|Aspnid1|8241	AN2470
86	*jgi|Aspnid1|8242*	AN2471
87	*jgi|Aspnid1|8325*	AN2543
87	*jgi|Aspnid1|8326*	AN2544
87	jgi|Aspnid1|8327	AN2545	7	Emericellamide (eas) cluster	4288453	4325876	ChrVII_A_nidulans_FGSC_A4
87	jgi|Aspnid1|8328	AN2546	7	Emericellamide (eas) cluster	4288453	4325876	ChrVII_A_nidulans_FGSC_A4
87	*jgi|Aspnid1|8329*	AN2547	7	Emericellamide (eas) cluster	4288453	4325876	ChrVII_A_nidulans_FGSC_A4
87	*jgi|Aspnid1|8330*	AN2548	7	Emericellamide (eas) cluster	4288453	4325876	ChrVII_A_nidulans_FGSC_A4
87	*jgi|Aspnid1|8331*	AN2549	7	Emericellamide (eas) cluster	4288453	4325876	ChrVII_A_nidulans_FGSC_A4
88	*jgi|Aspnid1|8351*	AN2566
88	jgi|Aspnid1|8352	AN2567
88	*jgi|Aspnid1|8353*	AN2568
89	*jgi|Aspnid1|8375*	AN2586
89	jgi|Aspnid1|8376	AN2587
89	*jgi|Aspnid1|8377*	AN2588
89	jgi|Aspnid1|8378	AN2589
89	*jgi|Aspnid1|8379*	AN2590
89	*jgi|Aspnid1|8380*	AN2591
90	*jgi|Aspnid1|8398*	AN2608
90	jgi|Aspnid1|8399	AN2609
90	jgi|Aspnid1|8400	AN2610
90	jgi|Aspnid1|8401	AN11967
90	jgi|Aspnid1|8402	AN2611
90	*jgi|Aspnid1|8403*	AN2612
90	*jgi|Aspnid1|8404*	AN2613
91	*jgi|Aspnid1|8411*	AN9232	59	AN9226 cluster	5379	44582	ChrVI_A_nidulans_FGSC_A4
91	*jgi|Aspnid1|8412*	AN9231	59	AN9226 cluster	5379	44582	ChrVI_A_nidulans_FGSC_A4
91	jgi|Aspnid1|8413	AN9230	59	AN9226 cluster	5379	44582	ChrVI_A_nidulans_FGSC_A4
91	jgi|Aspnid1|8414	AN11202	59	AN9226 cluster	5379	44582	ChrVI_A_nidulans_FGSC_A4
91	jgi|Aspnid1|8415	AN11194	59	AN9226 cluster	5379	44582	ChrVI_A_nidulans_FGSC_A4
91	*jgi|Aspnid1|8416*	AN11201	59	AN9226 cluster	5379	44582	ChrVI_A_nidulans_FGSC_A4
91	*jgi|Aspnid1|8417*	AN11193	59	AN9226 cluster	5379	44582	ChrVI_A_nidulans_FGSC_A4
91	jgi|Aspnid1|8418	AN9227	59	AN9226 cluster	5379	44582	ChrVI_A_nidulans_FGSC_A4
91	jgi|Aspnid1|8419	AN9226	59	AN9226 cluster	5379	44582	ChrVI_A_nidulans_FGSC_A4
91	jgi|Aspnid1|8420	AN9225	59	AN9226 cluster	5379	44582	ChrVI_A_nidulans_FGSC_A4
91	*jgi|Aspnid1|8421*	AN9224	59	AN9226 cluster	5379	44582	ChrVI_A_nidulans_FGSC_A4
91	*jgi|Aspnid1|8422*	AN9223	59	AN9226 cluster	5379	44582	ChrVI_A_nidulans_FGSC_A4
91	jgi|Aspnid1|8423	AN12146
91	jgi|Aspnid1|8424	AN11200
91	*jgi|Aspnid1|8425*	AN11192
91	jgi|Aspnid1|8426	AN9221
91	jgi|Aspnid1|8427	AN9220	31	AN11191 cluster	56953	73676	ChrVI_A_nidulans_FGSC_A4
91	jgi|Aspnid1|8428	AN9219	31	AN11191 cluster	56953	73676	ChrVI_A_nidulans_FGSC_A4
91	*jgi|Aspnid1|8429*	AN9218	31	AN11191 cluster	56953	73676	ChrVI_A_nidulans_FGSC_A4
91	jgi|Aspnid1|8430	AN11198	31	AN11191 cluster	56953	73676	ChrVI_A_nidulans_FGSC_A4
91	*jgi|Aspnid1|8431*	AN11199	31	AN11191 cluster	56953	73676	ChrVI_A_nidulans_FGSC_A4
91	*jgi|Aspnid1|8432*	AN11191	31	AN11191 cluster	56953	73676	ChrVI_A_nidulans_FGSC_A4
91	jgi|Aspnid1|8433	AN9216
91	jgi|Aspnid1|8434	AN9215
91	*jgi|Aspnid1|8435*	AN12145
91	*jgi|Aspnid1|8436*	AN9214
91	*jgi|Aspnid1|8437*	AN9213
91	jgi|Aspnid1|8438	AN9212
91	jgi|Aspnid1|8439	AN9211
91	*jgi|Aspnid1|8440*	AN9210
91	*jgi|Aspnid1|8441*	AN9209
92	*jgi|Aspnid1|8452*	AN9198
92	jgi|Aspnid1|8453	AN9197
92	jgi|Aspnid1|8454	AN9196
92	*jgi|Aspnid1|8455*	AN9195
92	jgi|Aspnid1|8456	AN9194
92	jgi|Aspnid1|8457	AN9193
92	jgi|Aspnid1|8458	AN9192
92	jgi|Aspnid1|8459	AN9191
92	*jgi|Aspnid1|8460*	AN12140
93	*jgi|Aspnid1|8678*	AN3415
93	*jgi|Aspnid1|8679*	AN3414
94	*jgi|Aspnid1|8696*	AN3396	10	Microperfuranone (mic) cluster	841205	848748	ChrVI_A_nidulans_FGSC_A4
94	*jgi|Aspnid1|8697*	AN3395	10	Microperfuranone (mic) cluster	841205	848748	ChrVI_A_nidulans_FGSC_A4
94	*jgi|Aspnid1|8698*	AN3394	10	Microperfuranone (mic) cluster	841205	848748	ChrVI_A_nidulans_FGSC_A4
95	*jgi|Aspnid1|8738*	AN3360
95	jgi|Aspnid1|8739	AN3359
95	jgi|Aspnid1|8740	AN11391
95	jgi|Aspnid1|8741	AN3358
95	jgi|Aspnid1|8742	AN3357
95	jgi|Aspnid1|8743	AN3356
95	*jgi|Aspnid1|8744*	AN3355
95	jgi|Aspnid1|8745	AN3354
95	jgi|Aspnid1|8746	AN3353
95	*jgi|Aspnid1|8747*	AN3352
96	*jgi|Aspnid1|8767*	AN3333
96	jgi|Aspnid1|8768	AN3332
96	*jgi|Aspnid1|8769*	AN3331
96	*jgi|Aspnid1|8770*	AN3330
96	*jgi|Aspnid1|8771*	AN3329
96	jgi|Aspnid1|8772	AN3328
96	jgi|Aspnid1|8773	AN3327
96	jgi|Aspnid1|8774	AN11387
96	jgi|Aspnid1|8775	AN3326
96	*jgi|Aspnid1|8776*	AN3325
97	*jgi|Aspnid1|8815*	AN3287	40	AN3273 cluster	1229135	1282959	ChrVI_A_nidulans_FGSC_A4
97	jgi|Aspnid1|8816	AN3286	40	AN3273 cluster	1229135	1282959	ChrVI_A_nidulans_FGSC_A4
97	jgi|Aspnid1|8817	AN3285	40	AN3273 cluster	1229135	1282959	ChrVI_A_nidulans_FGSC_A4
97	jgi|Aspnid1|8818	AN3284	40	AN3273 cluster	1229135	1282959	ChrVI_A_nidulans_FGSC_A4
97	jgi|Aspnid1|8819	AN3283	40	AN3273 cluster	1229135	1282959	ChrVI_A_nidulans_FGSC_A4
97	*jgi|Aspnid1|8820*	AN3282	40	AN3273 cluster	1229135	1282959	ChrVI_A_nidulans_FGSC_A4
97	*jgi|Aspnid1|8821*	AN3281	40	AN3273 cluster	1229135	1282959	ChrVI_A_nidulans_FGSC_A4
97	jgi|Aspnid1|8822	AN3280	40	AN3273 cluster	1229135	1282959	ChrVI_A_nidulans_FGSC_A4
97	*jgi|Aspnid1|8823*	AN3279	40	AN3273 cluster	1229135	1282959	ChrVI_A_nidulans_FGSC_A4
98	*jgi|Aspnid1|8841*	AN3262
98	jgi|Aspnid1|8842	AN3261
98	*jgi|Aspnid1|8843*	AN12187
98	*jgi|Aspnid1|8844*	AN12186
98	jgi|Aspnid1|8845	AN12185
98	jgi|Aspnid1|8846	AN3259
98	jgi|Aspnid1|8847	AN3258
98	jgi|Aspnid1|8848	AN3257	39	AN3252 cluster	1320975	1335062	ChrVI_A_nidulans_FGSC_A4
98	*jgi|Aspnid1|8849*	AN3256	39	AN3252 cluster	1320975	1335062	ChrVI_A_nidulans_FGSC_A4
98	jgi|Aspnid1|8850	AN3255	39	AN3252 cluster	1320975	1335062	ChrVI_A_nidulans_FGSC_A4
98	*jgi|Aspnid1|8851*	AN3254	39	AN3252 cluster	1320975	1335062	ChrVI_A_nidulans_FGSC_A4
98	*jgi|Aspnid1|8852*	AN3253	39	AN3252 cluster	1320975	1335062	ChrVI_A_nidulans_FGSC_A4
99	*jgi|Aspnid1|8869*	AN3237
99	jgi|Aspnid1|8870	AN3236
99	jgi|Aspnid1|8871	AN3235
99	jgi|Aspnid1|8872	AN3234
99	*jgi|Aspnid1|8873*	AN3233
100	*jgi|Aspnid1|9324*	AN2835
100	jgi|Aspnid1|9325	AN2834
100	jgi|Aspnid1|9326	AN10346
100	*jgi|Aspnid1|9327*	AN10372
100	*jgi|Aspnid1|9328*	AN2832
100	jgi|Aspnid1|9329	AN2831
100	jgi|Aspnid1|9330	AN2830
100	jgi|Aspnid1|9331	AN2829
100	jgi|Aspnid1|9332	AN2828
100	jgi|Aspnid1|9333	AN11681
100	*jgi|Aspnid1|9334*	AN2827
101	*jgi|Aspnid1|9345*	AN12424
101	*jgi|Aspnid1|9346*	AN9456
102	*jgi|Aspnid1|9363*	AN2805
102	*jgi|Aspnid1|9364*	AN2804
103	*jgi|Aspnid1|9383*	AN2784
103	*jgi|Aspnid1|9384*	AN11365
103	*jgi|Aspnid1|9385*	AN2783
103	jgi|Aspnid1|9386	AN2782
103	jgi|Aspnid1|9387	AN11364
103	*jgi|Aspnid1|9388*	AN2781
103	jgi|Aspnid1|9389	AN2780
103	*jgi|Aspnid1|9390*	AN2779
103	jgi|Aspnid1|9391	AN2778
103	*jgi|Aspnid1|9392*	AN2777
104	*jgi|Aspnid1|9451*	AN2727
104	jgi|Aspnid1|9452	AN2726
104	jgi|Aspnid1|9453	AN12312
104	jgi|Aspnid1|9454	AN2725
104	jgi|Aspnid1|9455	AN2723
104	jgi|Aspnid1|9456	AN2722
104	*jgi|Aspnid1|9457*	AN2721
105	*jgi|Aspnid1|9465*	AN2713
105	jgi|Aspnid1|9466	AN2711
105	*jgi|Aspnid1|9467*	AN2710
105	jgi|Aspnid1|9468	AN2709
105	jgi|Aspnid1|9469	AN12253
105	jgi|Aspnid1|9470	AN2708
105	*jgi|Aspnid1|9471*	AN12252
105	*jgi|Aspnid1|9472*	AN2707
105	*jgi|Aspnid1|9473*	AN2706
106	*jgi|Aspnid1|9557*	AN10329
106	jgi|Aspnid1|9558	AN2626
106	jgi|Aspnid1|9559	AN2625
106	jgi|Aspnid1|9560	AN12328
106	jgi|Aspnid1|9561	AN2624
106	jgi|Aspnid1|9562	AN2623	12	Penicillin cluster	3358550	3373783	ChrVI_A_nidulans_FGSC_A4
106	*jgi|Aspnid1|9563*	AN2622	12	Penicillin cluster	3358550	3373783	ChrVI_A_nidulans_FGSC_A4
107	*jgi|Aspnid1|9581*	AN8303
107	jgi|Aspnid1|9582	AN8304
107	*jgi|Aspnid1|9583*	AN8305
107	jgi|Aspnid1|9584	AN8306
107	jgi|Aspnid1|9585	AN8307
107	jgi|Aspnid1|9586	AN8308
107	*jgi|Aspnid1|9587*	AN8309
107	jgi|Aspnid1|9588	AN12285
107	*jgi|Aspnid1|9589*	AN8310
108	*jgi|Aspnid1|9599*	AN8320
108	jgi|Aspnid1|9600	AN8321
108	jgi|Aspnid1|9601	AN8322
108	jgi|Aspnid1|9602	AN12286
108	*jgi|Aspnid1|9603*	AN8323
109	*jgi|Aspnid1|9651*	AN8364
109	*jgi|Aspnid1|9652*	AN8365
109	*jgi|Aspnid1|9653*	AN8366
110	*jgi|Aspnid1|9691*	AN8398
110	jgi|Aspnid1|9692	AN8399
110	jgi|Aspnid1|9693	AN8400
110	jgi|Aspnid1|9694	AN8401
110	*jgi|Aspnid1|9695*	AN8402
110	*jgi|Aspnid1|9696*	AN8403
110	*jgi|Aspnid1|9697*	AN8404
110	jgi|Aspnid1|9698	AN8405
110	jgi|Aspnid1|9699	AN8406
110	jgi|Aspnid1|9700	AN8407
110	jgi|Aspnid1|9701	AN8408	2	Aspyridone (asp) cluster	387188	420919	ChrV_A_nidulans_FGSC_A4
110	*jgi|Aspnid1|9702*	AN8409	2	Aspyridone (asp) cluster	387188	420919	ChrV_A_nidulans_FGSC_A4
110	jgi|Aspnid1|9703	AN8410	2	Aspyridone (asp) cluster	387188	420919	ChrV_A_nidulans_FGSC_A4
110	*jgi|Aspnid1|9704*	AN8411	2	Aspyridone (asp) cluster	387188	420919	ChrV_A_nidulans_FGSC_A4
110	jgi|Aspnid1|9705	AN8412	2	Aspyridone (asp) cluster	387188	420919	ChrV_A_nidulans_FGSC_A4
110	*jgi|Aspnid1|9706*	AN8413	2	Aspyridone (asp) cluster	387188	420919	ChrV_A_nidulans_FGSC_A4
111	*jgi|Aspnid1|9716*	AN11611
111	jgi|Aspnid1|9717	AN8421
111	jgi|Aspnid1|9718	AN8422
111	*jgi|Aspnid1|9719*	AN8423
111	jgi|Aspnid1|9720	AN8424
111	*jgi|Aspnid1|9721*	AN11078
112	*jgi|Aspnid1|9745*	AN8446
112	*jgi|Aspnid1|9746*	AN8447
112	*jgi|Aspnid1|9747*	AN8448
112	jgi|Aspnid1|9748	AN8449
112	jgi|Aspnid1|9749	AN11873
112	jgi|Aspnid1|9750	AN11874
112	*jgi|Aspnid1|9751*	AN8451
113	*jgi|Aspnid1|9760*	AN8459
113	jgi|Aspnid1|9761	AN8460
113	jgi|Aspnid1|9762	AN8461
113	jgi|Aspnid1|9763	AN8462
113	*jgi|Aspnid1|9764*	AN8463
113	jgi|Aspnid1|9765	AN8464
113	jgi|Aspnid1|9766	AN8465
113	jgi|Aspnid1|9767	AN8466
113	*jgi|Aspnid1|9768*	AN11876
114	*jgi|Aspnid1|9820*	AN8511
114	jgi|Aspnid1|9821	AN8512
114	jgi|Aspnid1|9822	AN8513	21	Terriquinone (tdi) cluster	735713	745471	ChrV_A_nidulans_FGSC_A4
114	*jgi|Aspnid1|9823*	AN8514	21	Terriquinone (tdi) cluster	735713	745471	ChrV_A_nidulans_FGSC_A4
114	*jgi|Aspnid1|9824*	AN8518	21	Terriquinone (tdi) cluster	735713	745471	ChrV_A_nidulans_FGSC_A4
115	*jgi|Aspnid1|9832*	AN12394
115	*jgi|Aspnid1|9833*	AN8526
115	*jgi|Aspnid1|9834*	AN8527
115	jgi|Aspnid1|9835	AN8528
115	jgi|Aspnid1|9836	AN8529
115	jgi|Aspnid1|9837	AN8530
115	*jgi|Aspnid1|9838*	AN8531
115	jgi|Aspnid1|9839	AN8532
115	*jgi|Aspnid1|9840*	AN8533
115	jgi|Aspnid1|9841	AN8534
115	jgi|Aspnid1|9842	AN8535
115	jgi|Aspnid1|9843	AN8536
115	jgi|Aspnid1|9844	AN8537
115	*jgi|Aspnid1|9845*	AN12254
115	jgi|Aspnid1|9846	AN12255
115	jgi|Aspnid1|9847	AN8538
115	jgi|Aspnid1|9848	AN11619
115	jgi|Aspnid1|9849	AN8539
115	*jgi|Aspnid1|9850*	AN8540
115	jgi|Aspnid1|9851	AN12256
115	jgi|Aspnid1|9852	AN8543
115	*jgi|Aspnid1|9853*	AN8544
116	*jgi|Aspnid1|9877*	AN12259
116	jgi|Aspnid1|9878	AN8567
116	jgi|Aspnid1|9879	AN8568
116	jgi|Aspnid1|9880	AN8569
116	jgi|Aspnid1|9881	AN8570
116	jgi|Aspnid1|9882	AN8571
116	*jgi|Aspnid1|9883*	AN12260
116	jgi|Aspnid1|9884	AN8572
116	jgi|Aspnid1|9885	AN8573
116	jgi|Aspnid1|9886	AN8574
116	*jgi|Aspnid1|9887*	AN11622
116	jgi|Aspnid1|9888	AN8575
116	jgi|Aspnid1|9889	AN11623
116	jgi|Aspnid1|9890	AN8576
116	jgi|Aspnid1|9891	AN8577
116	jgi|Aspnid1|9892	AN8578
116	*jgi|Aspnid1|9893*	AN5095
117	*jgi|Aspnid1|10056*	AN10649
117	*jgi|Aspnid1|10057*	AN10654
118	*jgi|Aspnid1|10227*	AN5652
118	*jgi|Aspnid1|10228*	AN5651
118	*jgi|Aspnid1|10229*	AN5650
119	*jgi|Aspnid1|10338*	AN5556
119	jgi|Aspnid1|10339	AN5555
119	jgi|Aspnid1|10340	AN12297
119	*jgi|Aspnid1|10341*	AN10692
119	jgi|Aspnid1|10342	AN10699
119	jgi|Aspnid1|10343	AN5553
119	jgi|Aspnid1|10344	AN10698
119	jgi|Aspnid1|10345	AN10691
119	*jgi|Aspnid1|10346*	AN5551
119	jgi|Aspnid1|10347	AN5550
119	jgi|Aspnid1|10348	AN5549
119	jgi|Aspnid1|10349	AN10690
119	jgi|Aspnid1|10350	AN10697
119	jgi|Aspnid1|10351	AN5547
119	*jgi|Aspnid1|10352*	AN12294
119	jgi|Aspnid1|10353	AN12293
119	jgi|Aspnid1|10354	AN5545
119	*jgi|Aspnid1|10355*	AN5544
119	*jgi|Aspnid1|10356*	AN5543
120	*jgi|Aspnid1|10397*	AN5507
120	jgi|Aspnid1|10398	AN5506
120	jgi|Aspnid1|10399	AN5505
120	*jgi|Aspnid1|10400*	AN5504
120	*jgi|Aspnid1|10401*	AN5503
121	*jgi|Aspnid1|10434*	AN5471
121	*jgi|Aspnid1|10435*	AN5470
122	*jgi|Aspnid1|10482*	AN5426
122	*jgi|Aspnid1|10483*	AN5425
123	*jgi|Aspnid1|10490*	AN5419
123	jgi|Aspnid1|10491	AN5418
123	jgi|Aspnid1|10492	AN5417
123	*jgi|Aspnid1|10493*	AN5416
123	*jgi|Aspnid1|10494*	AN5415
123	jgi|Aspnid1|10495	AN5414
123	jgi|Aspnid1|10496	AN5413
123	jgi|Aspnid1|10497	AN5412
123	*jgi|Aspnid1|10498*	AN5411
124	*jgi|Aspnid1|10524*	AN11477
124	jgi|Aspnid1|10525	AN10688
124	jgi|Aspnid1|10526	AN10671
124	jgi|Aspnid1|10527	AN5385
124	*jgi|Aspnid1|10528*	AN5384
125	*jgi|Aspnid1|10555*	AN11957
125	jgi|Aspnid1|10556	AN11476
125	jgi|Aspnid1|10557	AN5356
125	jgi|Aspnid1|10558	AN5355
125	*jgi|Aspnid1|10559*	AN5354
125	jgi|Aspnid1|10560	AN5353
125	*jgi|Aspnid1|10561*	AN10662
126	*jgi|Aspnid1|10615*	AN5305
126	*jgi|Aspnid1|10616*	AN5304
127	*jgi|Aspnid1|10639*	AN5287
127	*jgi|Aspnid1|10640*	AN10657
127	*jgi|Aspnid1|10641*	AN10666
127	*jgi|Aspnid1|10642*	AN10667
128	*jgi|Aspnid1|10658*	AN10665
128	jgi|Aspnid1|10659	AN10656
128	*jgi|Aspnid1|10660*	AN5270

## Sheet: Aspni.SMGCs
SMGC ID	Curated cluster (Inglis et al. BMC Microbiology 2013, 13:91)	Start	End	Chromosome	JGI Gene ID	NCBI Gene ID
0	Asperfuranone (afo) cluster	1721737	1754354	ChrVIII_A_nidulans_FGSC_A4	jgi|Aspnid1|5674	AN1036
0	Asperfuranone (afo) cluster	1721737	1754354	ChrVIII_A_nidulans_FGSC_A4	jgi|Aspnid1|5675	AN11287
0	Asperfuranone (afo) cluster	1721737	1754354	ChrVIII_A_nidulans_FGSC_A4	jgi|Aspnid1|5676	AN1035
0	Asperfuranone (afo) cluster	1721737	1754354	ChrVIII_A_nidulans_FGSC_A4	jgi|Aspnid1|5677	AN1034
0	Asperfuranone (afo) cluster	1721737	1754354	ChrVIII_A_nidulans_FGSC_A4	jgi|Aspnid1|5678	AN1033
0	Asperfuranone (afo) cluster	1721737	1754354	ChrVIII_A_nidulans_FGSC_A4	jgi|Aspnid1|5679	AN1032
0	Asperfuranone (afo) cluster	1721737	1754354	ChrVIII_A_nidulans_FGSC_A4	jgi|Aspnid1|5680	AN1031
0	Asperfuranone (afo) cluster	1721737	1754354	ChrVIII_A_nidulans_FGSC_A4	jgi|Aspnid1|5681	AN1030
0	Asperfuranone (afo) cluster	1721737	1754354	ChrVIII_A_nidulans_FGSC_A4	jgi|Aspnid1|5682	AN1029
1	Asperthecin (apt) cluster	1540742	1549115	ChrI_A_nidulans_FGSC_A4	jgi|Aspnid1|4288	AN6002
1	Asperthecin (apt) cluster	1540742	1549115	ChrI_A_nidulans_FGSC_A4	jgi|Aspnid1|4289	AN6001
1	Asperthecin (apt) cluster	1540742	1549115	ChrI_A_nidulans_FGSC_A4	jgi|Aspnid1|4290	AN6000
2	Aspyridone (asp) cluster	387188	420919	ChrV_A_nidulans_FGSC_A4	jgi|Aspnid1|9701	AN8408
2	Aspyridone (asp) cluster	387188	420919	ChrV_A_nidulans_FGSC_A4	jgi|Aspnid1|9702	AN8409
2	Aspyridone (asp) cluster	387188	420919	ChrV_A_nidulans_FGSC_A4	jgi|Aspnid1|9703	AN8410
2	Aspyridone (asp) cluster	387188	420919	ChrV_A_nidulans_FGSC_A4	jgi|Aspnid1|9704	AN8411
2	Aspyridone (asp) cluster	387188	420919	ChrV_A_nidulans_FGSC_A4	jgi|Aspnid1|9705	AN8412
2	Aspyridone (asp) cluster	387188	420919	ChrV_A_nidulans_FGSC_A4	jgi|Aspnid1|9706	AN8413
2	Aspyridone (asp) cluster	387188	420919	ChrV_A_nidulans_FGSC_A4	jgi|Aspnid1|9707	AN8414
2	Aspyridone (asp) cluster	387188	420919	ChrV_A_nidulans_FGSC_A4	jgi|Aspnid1|9708	AN11872
2	Aspyridone (asp) cluster	387188	420919	ChrV_A_nidulans_FGSC_A4	jgi|Aspnid1|9709	AN8415
3	Austinol (aus) cluster 1	43423	68843	ChrVIII_A_nidulans_FGSC_A4	jgi|Aspnid1|5081	AN9244
3	Austinol (aus) cluster 1	43423	68843	ChrVIII_A_nidulans_FGSC_A4	jgi|Aspnid1|5082	AN9245
3	Austinol (aus) cluster 1	43423	68843	ChrVIII_A_nidulans_FGSC_A4	jgi|Aspnid1|5083	AN9246
3	Austinol (aus) cluster 1	43423	68843	ChrVIII_A_nidulans_FGSC_A4	jgi|Aspnid1|5084	AN9247
3	Austinol (aus) cluster 1	43423	68843	ChrVIII_A_nidulans_FGSC_A4	jgi|Aspnid1|5085	AN9248
3	Austinol (aus) cluster 1	43423	68843	ChrVIII_A_nidulans_FGSC_A4	jgi|Aspnid1|5086	AN9249
3	Austinol (aus) cluster 1	43423	68843	ChrVIII_A_nidulans_FGSC_A4	jgi|Aspnid1|5087	AN9250
3	Austinol (aus) cluster 1	43423	68843	ChrVIII_A_nidulans_FGSC_A4	jgi|Aspnid1|5088	AN9251
3	Austinol (aus) cluster 1	43423	68843	ChrVIII_A_nidulans_FGSC_A4	jgi|Aspnid1|5089	AN9252
3	Austinol (aus) cluster 1	43423	68843	ChrVIII_A_nidulans_FGSC_A4	jgi|Aspnid1|5090	AN9253
4	Austinol (aus) cluster 2	298125	318138	ChrV_A_nidulans_FGSC_A4	jgi|Aspnid1|9671	AN8379
4	Austinol (aus) cluster 2	298125	318138	ChrV_A_nidulans_FGSC_A4	jgi|Aspnid1|9672	AN8381
4	Austinol (aus) cluster 2	298125	318138	ChrV_A_nidulans_FGSC_A4	jgi|Aspnid1|9673	AN11871
4	Austinol (aus) cluster 2	298125	318138	ChrV_A_nidulans_FGSC_A4	jgi|Aspnid1|9674	AN8382
4	Austinol (aus) cluster 2	298125	318138	ChrV_A_nidulans_FGSC_A4	jgi|Aspnid1|9675	AN8383
4	Austinol (aus) cluster 2	298125	318138	ChrV_A_nidulans_FGSC_A4	jgi|Aspnid1|9676	AN8384
5	Derivative of Benzaldehyde1 (dba) and F9775 hybrid cluster 1	171087	194381	ChrII_A_nidulans_FGSC_A4	jgi|Aspnid1|1317	AN7896
5	Derivative of Benzaldehyde1 (dba) and F9775 hybrid cluster 1	171087	194381	ChrII_A_nidulans_FGSC_A4	jgi|Aspnid1|1318	AN7897
5	Derivative of Benzaldehyde1 (dba) and F9775 hybrid cluster 1	171087	194381	ChrII_A_nidulans_FGSC_A4	jgi|Aspnid1|1319	AN11584
5	Derivative of Benzaldehyde1 (dba) and F9775 hybrid cluster 1	171087	194381	ChrII_A_nidulans_FGSC_A4	jgi|Aspnid1|1320	AN7898
5	Derivative of Benzaldehyde1 (dba) and F9775 hybrid cluster 1	171087	194381	ChrII_A_nidulans_FGSC_A4	jgi|Aspnid1|1321	AN7899
5	Derivative of Benzaldehyde1 (dba) and F9775 hybrid cluster 1	171087	194381	ChrII_A_nidulans_FGSC_A4	jgi|Aspnid1|1322	AN7900
5	Derivative of Benzaldehyde1 (dba) and F9775 hybrid cluster 1	171087	194381	ChrII_A_nidulans_FGSC_A4	jgi|Aspnid1|1323	AN7901
5	Derivative of Benzaldehyde1 (dba) and F9775 hybrid cluster 1	171087	194381	ChrII_A_nidulans_FGSC_A4	jgi|Aspnid1|1324	AN7902
5	Derivative of Benzaldehyde1 (dba) and F9775 hybrid cluster 1	171087	194381	ChrII_A_nidulans_FGSC_A4	jgi|Aspnid1|1325	AN7903
6	Derivative of Benzaldehyde1 (dba) and F9775 hybrid cluster 2	202293	228844	ChrII_A_nidulans_FGSC_A4	jgi|Aspnid1|1329	AN7907
6	Derivative of Benzaldehyde1 (dba) and F9775 hybrid cluster 2	202293	228844	ChrII_A_nidulans_FGSC_A4	jgi|Aspnid1|1330	AN7908
6	Derivative of Benzaldehyde1 (dba) and F9775 hybrid cluster 2	202293	228844	ChrII_A_nidulans_FGSC_A4	jgi|Aspnid1|1331	AN7909
6	Derivative of Benzaldehyde1 (dba) and F9775 hybrid cluster 2	202293	228844	ChrII_A_nidulans_FGSC_A4	jgi|Aspnid1|1332	AN12004
6	Derivative of Benzaldehyde1 (dba) and F9775 hybrid cluster 2	202293	228844	ChrII_A_nidulans_FGSC_A4	jgi|Aspnid1|1333	AN7911
6	Derivative of Benzaldehyde1 (dba) and F9775 hybrid cluster 2	202293	228844	ChrII_A_nidulans_FGSC_A4	jgi|Aspnid1|1334	AN7912
6	Derivative of Benzaldehyde1 (dba) and F9775 hybrid cluster 2	202293	228844	ChrII_A_nidulans_FGSC_A4	jgi|Aspnid1|1335	AN7913
6	Derivative of Benzaldehyde1 (dba) and F9775 hybrid cluster 2	202293	228844	ChrII_A_nidulans_FGSC_A4	jgi|Aspnid1|1336	AN7914
6	Derivative of Benzaldehyde1 (dba) and F9775 hybrid cluster 2	202293	228844	ChrII_A_nidulans_FGSC_A4	jgi|Aspnid1|1337	AN7915
6	Derivative of Benzaldehyde1 (dba) and F9775 hybrid cluster 2	202293	228844	ChrII_A_nidulans_FGSC_A4	jgi|Aspnid1|1338	AN7916
7	Emericellamide (eas) cluster	4288453	4325876	ChrVII_A_nidulans_FGSC_A4	jgi|Aspnid1|8327	AN2545
7	Emericellamide (eas) cluster	4288453	4325876	ChrVII_A_nidulans_FGSC_A4	jgi|Aspnid1|8328	AN2546
7	Emericellamide (eas) cluster	4288453	4325876	ChrVII_A_nidulans_FGSC_A4	jgi|Aspnid1|8329	AN2547
7	Emericellamide (eas) cluster	4288453	4325876	ChrVII_A_nidulans_FGSC_A4	jgi|Aspnid1|8330	AN2548
7	Emericellamide (eas) cluster	4288453	4325876	ChrVII_A_nidulans_FGSC_A4	jgi|Aspnid1|8331	AN2549
8	inp cluster	3983381	4005548	ChrII_A_nidulans_FGSC_A4	jgi|Aspnid1|2697	AN3496
8	inp cluster	3983381	4005548	ChrII_A_nidulans_FGSC_A4	jgi|Aspnid1|2698	AN3495
8	inp cluster	3983381	4005548	ChrII_A_nidulans_FGSC_A4	jgi|Aspnid1|2699	AN3494
8	inp cluster	3983381	4005548	ChrII_A_nidulans_FGSC_A4	jgi|Aspnid1|2700	AN3493
8	inp cluster	3983381	4005548	ChrII_A_nidulans_FGSC_A4	jgi|Aspnid1|2701	AN3492
8	inp cluster	3983381	4005548	ChrII_A_nidulans_FGSC_A4	jgi|Aspnid1|2702	AN3491
8	inp cluster	3983381	4005548	ChrII_A_nidulans_FGSC_A4	jgi|Aspnid1|2703	AN3490
9	ivo cluster	1431692	1438937	ChrIII_A_nidulans_FGSC_A4	jgi|Aspnid1|521	AN10573
9	ivo cluster	1431692	1438937	ChrIII_A_nidulans_FGSC_A4	jgi|Aspnid1|522	AN10576
10	Microperfuranone (mic) cluster	841205	848748	ChrVI_A_nidulans_FGSC_A4	jgi|Aspnid1|8696	AN3396
10	Microperfuranone (mic) cluster	841205	848748	ChrVI_A_nidulans_FGSC_A4	jgi|Aspnid1|8697	AN3395
10	Microperfuranone (mic) cluster	841205	848748	ChrVI_A_nidulans_FGSC_A4	jgi|Aspnid1|8698	AN3394
11	Monodictyphenone (mdp) cluster	4435955	4460205	ChrVIII_A_nidulans_FGSC_A4	jgi|Aspnid1|6647	AN10023
11	Monodictyphenone (mdp) cluster	4435955	4460205	ChrVIII_A_nidulans_FGSC_A4	jgi|Aspnid1|6648	AN10044
11	Monodictyphenone (mdp) cluster	4435955	4460205	ChrVIII_A_nidulans_FGSC_A4	jgi|Aspnid1|6649	AN10038
11	Monodictyphenone (mdp) cluster	4435955	4460205	ChrVIII_A_nidulans_FGSC_A4	jgi|Aspnid1|6650	AN10035
11	Monodictyphenone (mdp) cluster	4435955	4460205	ChrVIII_A_nidulans_FGSC_A4	jgi|Aspnid1|6651	AN10022
11	Monodictyphenone (mdp) cluster	4435955	4460205	ChrVIII_A_nidulans_FGSC_A4	jgi|Aspnid1|6652	AN0150
11	Monodictyphenone (mdp) cluster	4435955	4460205	ChrVIII_A_nidulans_FGSC_A4	jgi|Aspnid1|6653	AN0149
11	Monodictyphenone (mdp) cluster	4435955	4460205	ChrVIII_A_nidulans_FGSC_A4	jgi|Aspnid1|6654	AN0148
11	Monodictyphenone (mdp) cluster	4435955	4460205	ChrVIII_A_nidulans_FGSC_A4	jgi|Aspnid1|6655	AN0147
11	Monodictyphenone (mdp) cluster	4435955	4460205	ChrVIII_A_nidulans_FGSC_A4	jgi|Aspnid1|6656	AN0146
11	Monodictyphenone (mdp) cluster	4435955	4460205	ChrVIII_A_nidulans_FGSC_A4	jgi|Aspnid1|6657	AN10049
11	Monodictyphenone (mdp) cluster	4435955	4460205	ChrVIII_A_nidulans_FGSC_A4	jgi|Aspnid1|6658	AN10021
12	Penicillin cluster	3358550	3373783	ChrVI_A_nidulans_FGSC_A4	jgi|Aspnid1|9562	AN2623
12	Penicillin cluster	3358550	3373783	ChrVI_A_nidulans_FGSC_A4	jgi|Aspnid1|9563	AN2622
12	Penicillin cluster	3358550	3373783	ChrVI_A_nidulans_FGSC_A4	jgi|Aspnid1|9564	AN2621
13	Nidulanin A (nptA) cluster	635331	637967	ChrV_A_nidulans_FGSC_A4	jgi|Aspnid1|9784	AN11082
13	Nidulanin A (nptA) cluster	635331	637967	ChrV_A_nidulans_FGSC_A4	jgi|Aspnid1|9785	AN11080
14	pkb cluster	128977	158463	ChrI_A_nidulans_FGSC_A4	jgi|Aspnid1|3772	AN6451
14	pkb cluster	128977	158463	ChrI_A_nidulans_FGSC_A4	jgi|Aspnid1|3773	AN6450
14	pkb cluster	128977	158463	ChrI_A_nidulans_FGSC_A4	jgi|Aspnid1|3774	AN6449
14	pkb cluster	128977	158463	ChrI_A_nidulans_FGSC_A4	jgi|Aspnid1|3775	AN11922
14	pkb cluster	128977	158463	ChrI_A_nidulans_FGSC_A4	jgi|Aspnid1|3776	AN6448
14	pkb cluster	128977	158463	ChrI_A_nidulans_FGSC_A4	jgi|Aspnid1|3777	AN6447
14	pkb cluster	128977	158463	ChrI_A_nidulans_FGSC_A4	jgi|Aspnid1|3778	AN6446
14	pkb cluster	128977	158463	ChrI_A_nidulans_FGSC_A4	jgi|Aspnid1|3779	AN6445
14	pkb cluster	128977	158463	ChrI_A_nidulans_FGSC_A4	jgi|Aspnid1|3780	AN6444
15	pkdA cluster	3263015	3287961	ChrVIII_A_nidulans_FGSC_A4	jgi|Aspnid1|6216	AN0533
15	pkdA cluster	3263015	3287961	ChrVIII_A_nidulans_FGSC_A4	jgi|Aspnid1|6217	AN0532
15	pkdA cluster	3263015	3287961	ChrVIII_A_nidulans_FGSC_A4	jgi|Aspnid1|6218	AN0531
15	pkdA cluster	3263015	3287961	ChrVIII_A_nidulans_FGSC_A4	jgi|Aspnid1|6219	AN0530
15	pkdA cluster	3263015	3287961	ChrVIII_A_nidulans_FGSC_A4	jgi|Aspnid1|6220	AN0529
15	pkdA cluster	3263015	3287961	ChrVIII_A_nidulans_FGSC_A4	jgi|Aspnid1|6221	AN0528
15	pkdA cluster	3263015	3287961	ChrVIII_A_nidulans_FGSC_A4	jgi|Aspnid1|6222	AN0527
15	pkdA cluster	3263015	3287961	ChrVIII_A_nidulans_FGSC_A4	jgi|Aspnid1|6223	AN0526
15	pkdA cluster	3263015	3287961	ChrVIII_A_nidulans_FGSC_A4	jgi|Aspnid1|6224	AN0525
15	pkdA cluster	3263015	3287961	ChrVIII_A_nidulans_FGSC_A4	jgi|Aspnid1|6225	AN0524
15	pkdA cluster	3263015	3287961	ChrVIII_A_nidulans_FGSC_A4	jgi|Aspnid1|6226	AN0523
16	pkf cluster	1392711	1411158	ChrVI_A_nidulans_FGSC_A4	jgi|Aspnid1|8877	AN3230
16	pkf cluster	1392711	1411158	ChrVI_A_nidulans_FGSC_A4	jgi|Aspnid1|8878	AN3229
16	pkf cluster	1392711	1411158	ChrVI_A_nidulans_FGSC_A4	jgi|Aspnid1|8879	AN3228
16	pkf cluster	1392711	1411158	ChrVI_A_nidulans_FGSC_A4	jgi|Aspnid1|8880	AN3227
16	pkf cluster	1392711	1411158	ChrVI_A_nidulans_FGSC_A4	jgi|Aspnid1|8881	AN3226
16	pkf cluster	1392711	1411158	ChrVI_A_nidulans_FGSC_A4	jgi|Aspnid1|8882	AN3225
17	pkg cluster	1115410	1135110	ChrIV_A_nidulans_FGSC_A4	jgi|Aspnid1|3108	AN7075
17	pkg cluster	1115410	1135110	ChrIV_A_nidulans_FGSC_A4	jgi|Aspnid1|3109	AN7074
17	pkg cluster	1115410	1135110	ChrIV_A_nidulans_FGSC_A4	jgi|Aspnid1|3110	AN7073
17	pkg cluster	1115410	1135110	ChrIV_A_nidulans_FGSC_A4	jgi|Aspnid1|3111	AN7072
17	pkg cluster	1115410	1135110	ChrIV_A_nidulans_FGSC_A4	jgi|Aspnid1|3112	AN7071
17	pkg cluster	1115410	1135110	ChrIV_A_nidulans_FGSC_A4	jgi|Aspnid1|3113	AN7070
17	pkg cluster	1115410	1135110	ChrIV_A_nidulans_FGSC_A4	jgi|Aspnid1|3114	AN10884
17	pkg cluster	1115410	1135110	ChrIV_A_nidulans_FGSC_A4	jgi|Aspnid1|3115	AN10889
18	pkh cluster	2638097	2668412	ChrVII_A_nidulans_FGSC_A4	jgi|Aspnid1|7739	AN2030
18	pkh cluster	2638097	2668412	ChrVII_A_nidulans_FGSC_A4	jgi|Aspnid1|7740	AN2031
18	pkh cluster	2638097	2668412	ChrVII_A_nidulans_FGSC_A4	jgi|Aspnid1|7741	AN2032
18	pkh cluster	2638097	2668412	ChrVII_A_nidulans_FGSC_A4	jgi|Aspnid1|7742	AN2033
18	pkh cluster	2638097	2668412	ChrVII_A_nidulans_FGSC_A4	jgi|Aspnid1|7743	AN2034
18	pkh cluster	2638097	2668412	ChrVII_A_nidulans_FGSC_A4	jgi|Aspnid1|7744	AN2035
18	pkh cluster	2638097	2668412	ChrVII_A_nidulans_FGSC_A4	jgi|Aspnid1|7745	AN2036
18	pkh cluster	2638097	2668412	ChrVII_A_nidulans_FGSC_A4	jgi|Aspnid1|7746	AN2037
18	pkh cluster	2638097	2668412	ChrVII_A_nidulans_FGSC_A4	jgi|Aspnid1|7747	AN2038
19	pki cluster	877708	909649	ChrVI_A_nidulans_FGSC_A4	jgi|Aspnid1|8707	AN3386
19	pki cluster	877708	909649	ChrVI_A_nidulans_FGSC_A4	jgi|Aspnid1|8708	AN3385
19	pki cluster	877708	909649	ChrVI_A_nidulans_FGSC_A4	jgi|Aspnid1|8709	AN3384
19	pki cluster	877708	909649	ChrVI_A_nidulans_FGSC_A4	jgi|Aspnid1|8710	AN3383
19	pki cluster	877708	909649	ChrVI_A_nidulans_FGSC_A4	jgi|Aspnid1|8711	AN3382
19	pki cluster	877708	909649	ChrVI_A_nidulans_FGSC_A4	jgi|Aspnid1|8712	AN3381
19	pki cluster	877708	909649	ChrVI_A_nidulans_FGSC_A4	jgi|Aspnid1|8713	AN3380
19	pki cluster	877708	909649	ChrVI_A_nidulans_FGSC_A4	jgi|Aspnid1|8714	AN3379
20	Sterigmatocystin (stc) cluster	2737333	2782732	ChrIV_A_nidulans_FGSC_A4	jgi|Aspnid1|3680	AN7804
20	Sterigmatocystin (stc) cluster	2737333	2782732	ChrIV_A_nidulans_FGSC_A4	jgi|Aspnid1|3681	AN7805
20	Sterigmatocystin (stc) cluster	2737333	2782732	ChrIV_A_nidulans_FGSC_A4	jgi|Aspnid1|3682	AN7806
20	Sterigmatocystin (stc) cluster	2737333	2782732	ChrIV_A_nidulans_FGSC_A4	jgi|Aspnid1|3683	AN7807
20	Sterigmatocystin (stc) cluster	2737333	2782732	ChrIV_A_nidulans_FGSC_A4	jgi|Aspnid1|3684	AN12089
20	Sterigmatocystin (stc) cluster	2737333	2782732	ChrIV_A_nidulans_FGSC_A4	jgi|Aspnid1|3685	AN7808
20	Sterigmatocystin (stc) cluster	2737333	2782732	ChrIV_A_nidulans_FGSC_A4	jgi|Aspnid1|3686	AN7809
20	Sterigmatocystin (stc) cluster	2737333	2782732	ChrIV_A_nidulans_FGSC_A4	jgi|Aspnid1|3687	AN7810
20	Sterigmatocystin (stc) cluster	2737333	2782732	ChrIV_A_nidulans_FGSC_A4	jgi|Aspnid1|3688	AN12090
20	Sterigmatocystin (stc) cluster	2737333	2782732	ChrIV_A_nidulans_FGSC_A4	jgi|Aspnid1|3689	AN7811
20	Sterigmatocystin (stc) cluster	2737333	2782732	ChrIV_A_nidulans_FGSC_A4	jgi|Aspnid1|3690	AN7812
20	Sterigmatocystin (stc) cluster	2737333	2782732	ChrIV_A_nidulans_FGSC_A4	jgi|Aspnid1|3691	AN11017
20	Sterigmatocystin (stc) cluster	2737333	2782732	ChrIV_A_nidulans_FGSC_A4	jgi|Aspnid1|3692	AN11013
20	Sterigmatocystin (stc) cluster	2737333	2782732	ChrIV_A_nidulans_FGSC_A4	jgi|Aspnid1|3693	AN7814
20	Sterigmatocystin (stc) cluster	2737333	2782732	ChrIV_A_nidulans_FGSC_A4	jgi|Aspnid1|3694	AN7815
20	Sterigmatocystin (stc) cluster	2737333	2782732	ChrIV_A_nidulans_FGSC_A4	jgi|Aspnid1|3695	AN7816
20	Sterigmatocystin (stc) cluster	2737333	2782732	ChrIV_A_nidulans_FGSC_A4	jgi|Aspnid1|3696	AN11021
20	Sterigmatocystin (stc) cluster	2737333	2782732	ChrIV_A_nidulans_FGSC_A4	jgi|Aspnid1|3697	AN7817
20	Sterigmatocystin (stc) cluster	2737333	2782732	ChrIV_A_nidulans_FGSC_A4	jgi|Aspnid1|3698	AN7818
20	Sterigmatocystin (stc) cluster	2737333	2782732	ChrIV_A_nidulans_FGSC_A4	jgi|Aspnid1|3699	AN7819
20	Sterigmatocystin (stc) cluster	2737333	2782732	ChrIV_A_nidulans_FGSC_A4	jgi|Aspnid1|3700	AN7820
20	Sterigmatocystin (stc) cluster	2737333	2782732	ChrIV_A_nidulans_FGSC_A4	jgi|Aspnid1|3701	AN7821
20	Sterigmatocystin (stc) cluster	2737333	2782732	ChrIV_A_nidulans_FGSC_A4	jgi|Aspnid1|3702	AN7822
20	Sterigmatocystin (stc) cluster	2737333	2782732	ChrIV_A_nidulans_FGSC_A4	jgi|Aspnid1|3703	AN7823
20	Sterigmatocystin (stc) cluster	2737333	2782732	ChrIV_A_nidulans_FGSC_A4	jgi|Aspnid1|3704	AN7824
21	Terriquinone (tdi) cluster	735713	745471	ChrV_A_nidulans_FGSC_A4	jgi|Aspnid1|9822	AN8513
21	Terriquinone (tdi) cluster	735713	745471	ChrV_A_nidulans_FGSC_A4	jgi|Aspnid1|9823	AN8514
21	Terriquinone (tdi) cluster	735713	745471	ChrV_A_nidulans_FGSC_A4	jgi|Aspnid1|9824	AN8518
21	Terriquinone (tdi) cluster	735713	745471	ChrV_A_nidulans_FGSC_A4	jgi|Aspnid1|9825	AN8516
21	Terriquinone (tdi) cluster	735713	745471	ChrV_A_nidulans_FGSC_A4	jgi|Aspnid1|9826	AN8520
22	xptA-containing cluster	3155577	3189431	ChrI_A_nidulans_FGSC_A4	jgi|Aspnid1|4856	AN6784
22	xptA-containing cluster	3155577	3189431	ChrI_A_nidulans_FGSC_A4	jgi|Aspnid1|4857	AN6785
22	xptA-containing cluster	3155577	3189431	ChrI_A_nidulans_FGSC_A4	jgi|Aspnid1|4858	AN11527
22	xptA-containing cluster	3155577	3189431	ChrI_A_nidulans_FGSC_A4	jgi|Aspnid1|4859	AN6786
22	xptA-containing cluster	3155577	3189431	ChrI_A_nidulans_FGSC_A4	jgi|Aspnid1|4860	AN6787
22	xptA-containing cluster	3155577	3189431	ChrI_A_nidulans_FGSC_A4	jgi|Aspnid1|4861	AN6788
22	xptA-containing cluster	3155577	3189431	ChrI_A_nidulans_FGSC_A4	jgi|Aspnid1|4862	AN6789
22	xptA-containing cluster	3155577	3189431	ChrI_A_nidulans_FGSC_A4	jgi|Aspnid1|4863	AN6790
22	xptA-containing cluster	3155577	3189431	ChrI_A_nidulans_FGSC_A4	jgi|Aspnid1|4864	AN11907
22	xptA-containing cluster	3155577	3189431	ChrI_A_nidulans_FGSC_A4	jgi|Aspnid1|4865	AN6791
23	xptB-containing cluster	445255	456361	ChrII_A_nidulans_FGSC_A4	jgi|Aspnid1|1425	AN7999
23	xptB-containing cluster	445255	456361	ChrII_A_nidulans_FGSC_A4	jgi|Aspnid1|1426	AN12402
23	xptB-containing cluster	445255	456361	ChrII_A_nidulans_FGSC_A4	jgi|Aspnid1|1427	AN9467
23	xptB-containing cluster	445255	456361	ChrII_A_nidulans_FGSC_A4	jgi|Aspnid1|1428	AN12431
24	AN0016 cluster	4821465	4876233	ChrVIII_A_nidulans_FGSC_A4	jgi|Aspnid1|6792	AN0029
24	AN0016 cluster	4821465	4876233	ChrVIII_A_nidulans_FGSC_A4	jgi|Aspnid1|6793	AN0028
24	AN0016 cluster	4821465	4876233	ChrVIII_A_nidulans_FGSC_A4	jgi|Aspnid1|6794	AN0027
24	AN0016 cluster	4821465	4876233	ChrVIII_A_nidulans_FGSC_A4	jgi|Aspnid1|6795	AN0026
24	AN0016 cluster	4821465	4876233	ChrVIII_A_nidulans_FGSC_A4	jgi|Aspnid1|6796	AN0025
24	AN0016 cluster	4821465	4876233	ChrVIII_A_nidulans_FGSC_A4	jgi|Aspnid1|6797	AN0024
24	AN0016 cluster	4821465	4876233	ChrVIII_A_nidulans_FGSC_A4	jgi|Aspnid1|6798	AN10005
24	AN0016 cluster	4821465	4876233	ChrVIII_A_nidulans_FGSC_A4	jgi|Aspnid1|6799	AN0023
24	AN0016 cluster	4821465	4876233	ChrVIII_A_nidulans_FGSC_A4	jgi|Aspnid1|6800	AN0022
24	AN0016 cluster	4821465	4876233	ChrVIII_A_nidulans_FGSC_A4	jgi|Aspnid1|6801	AN0021
24	AN0016 cluster	4821465	4876233	ChrVIII_A_nidulans_FGSC_A4	jgi|Aspnid1|6802	AN0020
24	AN0016 cluster	4821465	4876233	ChrVIII_A_nidulans_FGSC_A4	jgi|Aspnid1|6803	AN0019
24	AN0016 cluster	4821465	4876233	ChrVIII_A_nidulans_FGSC_A4	jgi|Aspnid1|6804	AN0017
24	AN0016 cluster	4821465	4876233	ChrVIII_A_nidulans_FGSC_A4	jgi|Aspnid1|6805	AN0016
24	AN0016 cluster	4821465	4876233	ChrVIII_A_nidulans_FGSC_A4	jgi|Aspnid1|6806	AN0015
25	AN0607 (sidC) cluster	2994582	3013925	ChrVIII_A_nidulans_FGSC_A4	jgi|Aspnid1|6137	AN0609
25	AN0607 (sidC) cluster	2994582	3013925	ChrVIII_A_nidulans_FGSC_A4	jgi|Aspnid1|6138	AN0608
25	AN0607 (sidC) cluster	2994582	3013925	ChrVIII_A_nidulans_FGSC_A4	jgi|Aspnid1|6139	AN0607
26	AN10289 cluster	3627238	3637621	ChrVII_A_nidulans_FGSC_A4	jgi|Aspnid1|8092	AN10289
26	AN10289 cluster	3627238	3637621	ChrVII_A_nidulans_FGSC_A4	jgi|Aspnid1|8093	AN10295
26	AN10289 cluster	3627238	3637621	ChrVII_A_nidulans_FGSC_A4	jgi|Aspnid1|8094	AN2346
26	AN10289 cluster	3627238	3637621	ChrVII_A_nidulans_FGSC_A4	jgi|Aspnid1|8095	AN12125
26	AN10289 cluster	3627238	3637621	ChrVII_A_nidulans_FGSC_A4	jgi|Aspnid1|8096	AN2347
27	AN10297 cluster	3795280	3828956	ChrVII_A_nidulans_FGSC_A4	jgi|Aspnid1|8147	AN2396
27	AN10297 cluster	3795280	3828956	ChrVII_A_nidulans_FGSC_A4	jgi|Aspnid1|8148	AN2397
27	AN10297 cluster	3795280	3828956	ChrVII_A_nidulans_FGSC_A4	jgi|Aspnid1|8149	AN2398
27	AN10297 cluster	3795280	3828956	ChrVII_A_nidulans_FGSC_A4	jgi|Aspnid1|8150	AN2399
27	AN10297 cluster	3795280	3828956	ChrVII_A_nidulans_FGSC_A4	jgi|Aspnid1|8151	AN2400
27	AN10297 cluster	3795280	3828956	ChrVII_A_nidulans_FGSC_A4	jgi|Aspnid1|8152	AN12115
27	AN10297 cluster	3795280	3828956	ChrVII_A_nidulans_FGSC_A4	jgi|Aspnid1|8153	AN12116
27	AN10297 cluster	3795280	3828956	ChrVII_A_nidulans_FGSC_A4	jgi|Aspnid1|8154	AN2402
27	AN10297 cluster	3795280	3828956	ChrVII_A_nidulans_FGSC_A4	jgi|Aspnid1|8155	AN10300
27	AN10297 cluster	3795280	3828956	ChrVII_A_nidulans_FGSC_A4	jgi|Aspnid1|8156	AN10297
27	AN10297 cluster	3795280	3828956	ChrVII_A_nidulans_FGSC_A4	jgi|Aspnid1|8157	AN2404
27	AN10297 cluster	3795280	3828956	ChrVII_A_nidulans_FGSC_A4	jgi|Aspnid1|8158	AN2405
27	AN10297 cluster	3795280	3828956	ChrVII_A_nidulans_FGSC_A4	jgi|Aspnid1|8159	AN12119
27	AN10297 cluster	3795280	3828956	ChrVII_A_nidulans_FGSC_A4	jgi|Aspnid1|8160	AN2406
27	AN10297 cluster	3795280	3828956	ChrVII_A_nidulans_FGSC_A4	jgi|Aspnid1|8161	AN2407
27	AN10297 cluster	3795280	3828956	ChrVII_A_nidulans_FGSC_A4	jgi|Aspnid1|8162	AN11337
28	AN10396 cluster	917550	922820	ChrVI_A_nidulans_FGSC_A4	jgi|Aspnid1|8718	AN10401
28	AN10396 cluster	917550	922820	ChrVI_A_nidulans_FGSC_A4	jgi|Aspnid1|8719	AN10396
28	AN10396 cluster	917550	922820	ChrVI_A_nidulans_FGSC_A4	jgi|Aspnid1|8720	AN3375
29	AN10430 cluster	3604241	3624677	ChrII_A_nidulans_FGSC_A4	jgi|Aspnid1|2561	AN3612
29	AN10430 cluster	3604241	3624677	ChrII_A_nidulans_FGSC_A4	jgi|Aspnid1|2562	AN3611
29	AN10430 cluster	3604241	3624677	ChrII_A_nidulans_FGSC_A4	jgi|Aspnid1|2563	AN10430
29	AN10430 cluster	3604241	3624677	ChrII_A_nidulans_FGSC_A4	jgi|Aspnid1|2564	AN10447
29	AN10430 cluster	3604241	3624677	ChrII_A_nidulans_FGSC_A4	jgi|Aspnid1|2565	AN3609
30	AN10486 cluster	2673331	2681996	ChrII_A_nidulans_FGSC_A4	jgi|Aspnid1|2208	AN10486
30	AN10486 cluster	2673331	2681996	ChrII_A_nidulans_FGSC_A4	jgi|Aspnid1|2209	AN10491
30	AN10486 cluster	2673331	2681996	ChrII_A_nidulans_FGSC_A4	jgi|Aspnid1|2210	AN3911
31	AN11191 cluster	56953	73676	ChrVI_A_nidulans_FGSC_A4	jgi|Aspnid1|8427	AN9220
31	AN11191 cluster	56953	73676	ChrVI_A_nidulans_FGSC_A4	jgi|Aspnid1|8428	AN9219
31	AN11191 cluster	56953	73676	ChrVI_A_nidulans_FGSC_A4	jgi|Aspnid1|8429	AN9218
31	AN11191 cluster	56953	73676	ChrVI_A_nidulans_FGSC_A4	jgi|Aspnid1|8430	AN11198
31	AN11191 cluster	56953	73676	ChrVI_A_nidulans_FGSC_A4	jgi|Aspnid1|8431	AN11199
31	AN11191 cluster	56953	73676	ChrVI_A_nidulans_FGSC_A4	jgi|Aspnid1|8432	AN11191
32	AN12331 cluster	2821508	2837949	ChrIV_A_nidulans_FGSC_A4	jgi|Aspnid1|3715	AN7836
32	AN12331 cluster	2821508	2837949	ChrIV_A_nidulans_FGSC_A4	jgi|Aspnid1|3716	AN12330
32	AN12331 cluster	2821508	2837949	ChrIV_A_nidulans_FGSC_A4	jgi|Aspnid1|3717	AN12331
32	AN12331 cluster	2821508	2837949	ChrIV_A_nidulans_FGSC_A4	jgi|Aspnid1|3718	AN7839
33	AN1242 cluster	1061302	1092126	ChrVIII_A_nidulans_FGSC_A4	jgi|Aspnid1|5442	AN1247
33	AN1242 cluster	1061302	1092126	ChrVIII_A_nidulans_FGSC_A4	jgi|Aspnid1|5443	AN1246
33	AN1242 cluster	1061302	1092126	ChrVIII_A_nidulans_FGSC_A4	jgi|Aspnid1|5444	AN1245
33	AN1242 cluster	1061302	1092126	ChrVIII_A_nidulans_FGSC_A4	jgi|Aspnid1|5445	AN1244
33	AN1242 cluster	1061302	1092126	ChrVIII_A_nidulans_FGSC_A4	jgi|Aspnid1|5446	AN1243
33	AN1242 cluster	1061302	1092126	ChrVIII_A_nidulans_FGSC_A4	jgi|Aspnid1|5447	AN1242
34	AN1594 cluster	1279631	1298723	ChrVII_A_nidulans_FGSC_A4	jgi|Aspnid1|7252	AN1592
34	AN1594 cluster	1279631	1298723	ChrVII_A_nidulans_FGSC_A4	jgi|Aspnid1|7253	AN1593
34	AN1594 cluster	1279631	1298723	ChrVII_A_nidulans_FGSC_A4	jgi|Aspnid1|7254	AN1594
34	AN1594 cluster	1279631	1298723	ChrVII_A_nidulans_FGSC_A4	jgi|Aspnid1|7255	AN1595
34	AN1594 cluster	1279631	1298723	ChrVII_A_nidulans_FGSC_A4	jgi|Aspnid1|7256	AN1596
34	AN1594 cluster	1279631	1298723	ChrVII_A_nidulans_FGSC_A4	jgi|Aspnid1|7257	AN1597
34	AN1594 cluster	1279631	1298723	ChrVII_A_nidulans_FGSC_A4	jgi|Aspnid1|7258	AN1598
34	AN1594 cluster	1279631	1298723	ChrVII_A_nidulans_FGSC_A4	jgi|Aspnid1|7259	AN1599
35	AN1680 cluster	1589268	1599920	ChrVII_A_nidulans_FGSC_A4	jgi|Aspnid1|7352	AN1678
35	AN1680 cluster	1589268	1599920	ChrVII_A_nidulans_FGSC_A4	jgi|Aspnid1|7353	AN1679
35	AN1680 cluster	1589268	1599920	ChrVII_A_nidulans_FGSC_A4	jgi|Aspnid1|7354	AN1680
35	AN1680 cluster	1589268	1599920	ChrVII_A_nidulans_FGSC_A4	jgi|Aspnid1|7355	AN1681
36	AN1784 cluster	1869036	1882413	ChrVII_A_nidulans_FGSC_A4	jgi|Aspnid1|7468	AN1784
36	AN1784 cluster	1869036	1882413	ChrVII_A_nidulans_FGSC_A4	jgi|Aspnid1|7469	AN1785
36	AN1784 cluster	1869036	1882413	ChrVII_A_nidulans_FGSC_A4	jgi|Aspnid1|7470	AN1786
36	AN1784 cluster	1869036	1882413	ChrVII_A_nidulans_FGSC_A4	jgi|Aspnid1|7471	AN1787
37	AN1793 cluster	1903843	1915956	ChrVII_A_nidulans_FGSC_A4	jgi|Aspnid1|7478	AN1792
37	AN1793 cluster	1903843	1915956	ChrVII_A_nidulans_FGSC_A4	jgi|Aspnid1|7479	AN1793
37	AN1793 cluster	1903843	1915956	ChrVII_A_nidulans_FGSC_A4	jgi|Aspnid1|7480	AN1794
37	AN1793 cluster	1903843	1915956	ChrVII_A_nidulans_FGSC_A4	jgi|Aspnid1|7481	AN1795
37	AN1793 cluster	1903843	1915956	ChrVII_A_nidulans_FGSC_A4	jgi|Aspnid1|7482	AN1796
38	AN2924 cluster	2380865	2391506	ChrVI_A_nidulans_FGSC_A4	jgi|Aspnid1|9227	AN2924
38	AN2924 cluster	2380865	2391506	ChrVI_A_nidulans_FGSC_A4	jgi|Aspnid1|9228	AN2923
38	AN2924 cluster	2380865	2391506	ChrVI_A_nidulans_FGSC_A4	jgi|Aspnid1|9229	AN2922
38	AN2924 cluster	2380865	2391506	ChrVI_A_nidulans_FGSC_A4	jgi|Aspnid1|9230	AN2921
39	AN3252 cluster	1320975	1335062	ChrVI_A_nidulans_FGSC_A4	jgi|Aspnid1|8848	AN3257
39	AN3252 cluster	1320975	1335062	ChrVI_A_nidulans_FGSC_A4	jgi|Aspnid1|8849	AN3256
39	AN3252 cluster	1320975	1335062	ChrVI_A_nidulans_FGSC_A4	jgi|Aspnid1|8850	AN3255
39	AN3252 cluster	1320975	1335062	ChrVI_A_nidulans_FGSC_A4	jgi|Aspnid1|8851	AN3254
39	AN3252 cluster	1320975	1335062	ChrVI_A_nidulans_FGSC_A4	jgi|Aspnid1|8852	AN3253
39	AN3252 cluster	1320975	1335062	ChrVI_A_nidulans_FGSC_A4	jgi|Aspnid1|8853	AN3252
40	AN3273 cluster	1229135	1282959	ChrVI_A_nidulans_FGSC_A4	jgi|Aspnid1|8815	AN3287
40	AN3273 cluster	1229135	1282959	ChrVI_A_nidulans_FGSC_A4	jgi|Aspnid1|8816	AN3286
40	AN3273 cluster	1229135	1282959	ChrVI_A_nidulans_FGSC_A4	jgi|Aspnid1|8817	AN3285
40	AN3273 cluster	1229135	1282959	ChrVI_A_nidulans_FGSC_A4	jgi|Aspnid1|8818	AN3284
40	AN3273 cluster	1229135	1282959	ChrVI_A_nidulans_FGSC_A4	jgi|Aspnid1|8819	AN3283
40	AN3273 cluster	1229135	1282959	ChrVI_A_nidulans_FGSC_A4	jgi|Aspnid1|8820	AN3282
40	AN3273 cluster	1229135	1282959	ChrVI_A_nidulans_FGSC_A4	jgi|Aspnid1|8821	AN3281
40	AN3273 cluster	1229135	1282959	ChrVI_A_nidulans_FGSC_A4	jgi|Aspnid1|8822	AN3280
40	AN3273 cluster	1229135	1282959	ChrVI_A_nidulans_FGSC_A4	jgi|Aspnid1|8823	AN3279
40	AN3273 cluster	1229135	1282959	ChrVI_A_nidulans_FGSC_A4	jgi|Aspnid1|8824	AN3278
40	AN3273 cluster	1229135	1282959	ChrVI_A_nidulans_FGSC_A4	jgi|Aspnid1|8825	AN3277
40	AN3273 cluster	1229135	1282959	ChrVI_A_nidulans_FGSC_A4	jgi|Aspnid1|8826	AN3276
40	AN3273 cluster	1229135	1282959	ChrVI_A_nidulans_FGSC_A4	jgi|Aspnid1|8827	AN3275
40	AN3273 cluster	1229135	1282959	ChrVI_A_nidulans_FGSC_A4	jgi|Aspnid1|8828	AN10402
40	AN3273 cluster	1229135	1282959	ChrVI_A_nidulans_FGSC_A4	jgi|Aspnid1|8829	AN10389
40	AN3273 cluster	1229135	1282959	ChrVI_A_nidulans_FGSC_A4	jgi|Aspnid1|8830	AN3273
40	AN3273 cluster	1229135	1282959	ChrVI_A_nidulans_FGSC_A4	jgi|Aspnid1|8831	AN12188
40	AN3273 cluster	1229135	1282959	ChrVI_A_nidulans_FGSC_A4	jgi|Aspnid1|8832	AN3272
40	AN3273 cluster	1229135	1282959	ChrVI_A_nidulans_FGSC_A4	jgi|Aspnid1|8833	AN3271
40	AN3273 cluster	1229135	1282959	ChrVI_A_nidulans_FGSC_A4	jgi|Aspnid1|8834	AN3270
40	AN3273 cluster	1229135	1282959	ChrVI_A_nidulans_FGSC_A4	jgi|Aspnid1|8835	AN3269
40	AN3273 cluster	1229135	1282959	ChrVI_A_nidulans_FGSC_A4	jgi|Aspnid1|8836	AN10388
41	AN3612 cluster	3604241	3636044	ChrII_A_nidulans_FGSC_A4	jgi|Aspnid1|2561	AN3612
41	AN3612 cluster	3604241	3636044	ChrII_A_nidulans_FGSC_A4	jgi|Aspnid1|2562	AN3611
41	AN3612 cluster	3604241	3636044	ChrII_A_nidulans_FGSC_A4	jgi|Aspnid1|2563	AN10430
41	AN3612 cluster	3604241	3636044	ChrII_A_nidulans_FGSC_A4	jgi|Aspnid1|2564	AN10447
41	AN3612 cluster	3604241	3636044	ChrII_A_nidulans_FGSC_A4	jgi|Aspnid1|2565	AN3609
41	AN3612 cluster	3604241	3636044	ChrII_A_nidulans_FGSC_A4	jgi|Aspnid1|2566	AN3608
41	AN3612 cluster	3604241	3636044	ChrII_A_nidulans_FGSC_A4	jgi|Aspnid1|2567	AN3607
41	AN3612 cluster	3604241	3636044	ChrII_A_nidulans_FGSC_A4	jgi|Aspnid1|2568	AN3606
41	AN3612 cluster	3604241	3636044	ChrII_A_nidulans_FGSC_A4	jgi|Aspnid1|2569	AN3605
42	AN4827 cluster	854251	881581	ChrIII_A_nidulans_FGSC_A4	jgi|Aspnid1|308	AN10600
42	AN4827 cluster	854251	881581	ChrIII_A_nidulans_FGSC_A4	jgi|Aspnid1|309	AN4827
42	AN4827 cluster	854251	881581	ChrIII_A_nidulans_FGSC_A4	jgi|Aspnid1|310	AN4826
42	AN4827 cluster	854251	881581	ChrIII_A_nidulans_FGSC_A4	jgi|Aspnid1|311	AN4825
42	AN4827 cluster	854251	881581	ChrIII_A_nidulans_FGSC_A4	jgi|Aspnid1|312	AN4824
42	AN4827 cluster	854251	881581	ChrIII_A_nidulans_FGSC_A4	jgi|Aspnid1|313	AN4823
42	AN4827 cluster	854251	881581	ChrIII_A_nidulans_FGSC_A4	jgi|Aspnid1|314	AN9445
42	AN4827 cluster	854251	881581	ChrIII_A_nidulans_FGSC_A4	jgi|Aspnid1|315	AN9446
42	AN4827 cluster	854251	881581	ChrIII_A_nidulans_FGSC_A4	jgi|Aspnid1|316	AN11232
43	AN5318 cluster	3160322	3175207	ChrV_A_nidulans_FGSC_A4	jgi|Aspnid1|10599	AN5318
43	AN5318 cluster	3160322	3175207	ChrV_A_nidulans_FGSC_A4	jgi|Aspnid1|10600	AN5317
43	AN5318 cluster	3160322	3175207	ChrV_A_nidulans_FGSC_A4	jgi|Aspnid1|10601	AN5316
43	AN5318 cluster	3160322	3175207	ChrV_A_nidulans_FGSC_A4	jgi|Aspnid1|10602	AN5315
43	AN5318 cluster	3160322	3175207	ChrV_A_nidulans_FGSC_A4	jgi|Aspnid1|10603	AN5314
44	AN5610 cluster	2220929	2236285	ChrV_A_nidulans_FGSC_A4	jgi|Aspnid1|10275	AN5610
44	AN5610 cluster	2220929	2236285	ChrV_A_nidulans_FGSC_A4	jgi|Aspnid1|10276	AN10720
44	AN5610 cluster	2220929	2236285	ChrV_A_nidulans_FGSC_A4	jgi|Aspnid1|10277	AN5609
44	AN5610 cluster	2220929	2236285	ChrV_A_nidulans_FGSC_A4	jgi|Aspnid1|10278	AN5608
44	AN5610 cluster	2220929	2236285	ChrV_A_nidulans_FGSC_A4	jgi|Aspnid1|10279	AN9474
44	AN5610 cluster	2220929	2236285	ChrV_A_nidulans_FGSC_A4	jgi|Aspnid1|10280	AN9473
45	AN6236 cluster	797658	806915	ChrI_A_nidulans_FGSC_A4	jgi|Aspnid1|4011	AN6236
45	AN6236 cluster	797658	806915	ChrI_A_nidulans_FGSC_A4	jgi|Aspnid1|4012	AN6235
45	AN6236 cluster	797658	806915	ChrI_A_nidulans_FGSC_A4	jgi|Aspnid1|4013	AN6234
46	AN6431 cluster	185272	214310	ChrI_A_nidulans_FGSC_A4	jgi|Aspnid1|3788	AN6437
46	AN6431 cluster	185272	214310	ChrI_A_nidulans_FGSC_A4	jgi|Aspnid1|3789	AN6436
46	AN6431 cluster	185272	214310	ChrI_A_nidulans_FGSC_A4	jgi|Aspnid1|3790	AN6435
46	AN6431 cluster	185272	214310	ChrI_A_nidulans_FGSC_A4	jgi|Aspnid1|3791	AN6434
46	AN6431 cluster	185272	214310	ChrI_A_nidulans_FGSC_A4	jgi|Aspnid1|3792	AN6433
46	AN6431 cluster	185272	214310	ChrI_A_nidulans_FGSC_A4	jgi|Aspnid1|3793	AN10816
46	AN6431 cluster	185272	214310	ChrI_A_nidulans_FGSC_A4	jgi|Aspnid1|3794	AN6432
46	AN6431 cluster	185272	214310	ChrI_A_nidulans_FGSC_A4	jgi|Aspnid1|3795	AN6431
47	AN6791 cluster	3167248	3189431	ChrI_A_nidulans_FGSC_A4	jgi|Aspnid1|4860	AN6787
47	AN6791 cluster	3167248	3189431	ChrI_A_nidulans_FGSC_A4	jgi|Aspnid1|4861	AN6788
47	AN6791 cluster	3167248	3189431	ChrI_A_nidulans_FGSC_A4	jgi|Aspnid1|4862	AN6789
47	AN6791 cluster	3167248	3189431	ChrI_A_nidulans_FGSC_A4	jgi|Aspnid1|4863	AN6790
47	AN6791 cluster	3167248	3189431	ChrI_A_nidulans_FGSC_A4	jgi|Aspnid1|4864	AN11907
47	AN6791 cluster	3167248	3189431	ChrI_A_nidulans_FGSC_A4	jgi|Aspnid1|4865	AN6791
48	AN7084 cluster	1073452	1097835	ChrIV_A_nidulans_FGSC_A4	jgi|Aspnid1|3094	AN7086
48	AN7084 cluster	1073452	1097835	ChrIV_A_nidulans_FGSC_A4	jgi|Aspnid1|3095	AN12291
48	AN7084 cluster	1073452	1097835	ChrIV_A_nidulans_FGSC_A4	jgi|Aspnid1|3096	AN12290
48	AN7084 cluster	1073452	1097835	ChrIV_A_nidulans_FGSC_A4	jgi|Aspnid1|3097	AN7084
48	AN7084 cluster	1073452	1097835	ChrIV_A_nidulans_FGSC_A4	jgi|Aspnid1|3098	AN7083
48	AN7084 cluster	1073452	1097835	ChrIV_A_nidulans_FGSC_A4	jgi|Aspnid1|3099	AN10887
48	AN7084 cluster	1073452	1097835	ChrIV_A_nidulans_FGSC_A4	jgi|Aspnid1|3100	AN10886
48	AN7084 cluster	1073452	1097835	ChrIV_A_nidulans_FGSC_A4	jgi|Aspnid1|3101	AN7081
48	AN7084 cluster	1073452	1097835	ChrIV_A_nidulans_FGSC_A4	jgi|Aspnid1|3102	AN7080
49	AN7489 (mirC) cluster	1695642	1710911	ChrIV_A_nidulans_FGSC_A4	jgi|Aspnid1|3301	AN7485
49	AN7489 (mirC) cluster	1695642	1710911	ChrIV_A_nidulans_FGSC_A4	jgi|Aspnid1|3302	AN7487
49	AN7489 (mirC) cluster	1695642	1710911	ChrIV_A_nidulans_FGSC_A4	jgi|Aspnid1|3303	AN7488
49	AN7489 (mirC) cluster	1695642	1710911	ChrIV_A_nidulans_FGSC_A4	jgi|Aspnid1|3304	AN7489
49	AN7489 (mirC) cluster	1695642	1710911	ChrIV_A_nidulans_FGSC_A4	jgi|Aspnid1|3305	AN7490
49	AN7489 (mirC) cluster	1695642	1710911	ChrIV_A_nidulans_FGSC_A4	jgi|Aspnid1|3306	AN7491
49	AN7489 (mirC) cluster	1695642	1710911	ChrIV_A_nidulans_FGSC_A4	jgi|Aspnid1|3307	AN7492
49	AN7489 (mirC) cluster	1695642	1710911	ChrIV_A_nidulans_FGSC_A4	jgi|Aspnid1|3308	AN7493
50	AN7838 (AN12331) cluster	2818170	2837949	ChrIV_A_nidulans_FGSC_A4	jgi|Aspnid1|3714	AN11024
50	AN7838 (AN12331) cluster	2818170	2837949	ChrIV_A_nidulans_FGSC_A4	jgi|Aspnid1|3715	AN7836
50	AN7838 (AN12331) cluster	2818170	2837949	ChrIV_A_nidulans_FGSC_A4	jgi|Aspnid1|3716	AN12330
50	AN7838 (AN12331) cluster	2818170	2837949	ChrIV_A_nidulans_FGSC_A4	jgi|Aspnid1|3717	AN12331
50	AN7838 (AN12331) cluster	2818170	2837949	ChrIV_A_nidulans_FGSC_A4	jgi|Aspnid1|3718	AN7839
51	AN7884 cluster	74783	139717	ChrII_A_nidulans_FGSC_A4	jgi|Aspnid1|1289	AN7872
51	AN7884 cluster	74783	139717	ChrII_A_nidulans_FGSC_A4	jgi|Aspnid1|1290	AN11582
51	AN7884 cluster	74783	139717	ChrII_A_nidulans_FGSC_A4	jgi|Aspnid1|1291	AN7873
51	AN7884 cluster	74783	139717	ChrII_A_nidulans_FGSC_A4	jgi|Aspnid1|1292	AN7874
51	AN7884 cluster	74783	139717	ChrII_A_nidulans_FGSC_A4	jgi|Aspnid1|1293	AN7875
51	AN7884 cluster	74783	139717	ChrII_A_nidulans_FGSC_A4	jgi|Aspnid1|1294	AN7876
51	AN7884 cluster	74783	139717	ChrII_A_nidulans_FGSC_A4	jgi|Aspnid1|1295	AN7877
51	AN7884 cluster	74783	139717	ChrII_A_nidulans_FGSC_A4	jgi|Aspnid1|1296	AN7878
51	AN7884 cluster	74783	139717	ChrII_A_nidulans_FGSC_A4	jgi|Aspnid1|1297	AN7879
51	AN7884 cluster	74783	139717	ChrII_A_nidulans_FGSC_A4	jgi|Aspnid1|1298	AN7880
51	AN7884 cluster	74783	139717	ChrII_A_nidulans_FGSC_A4	jgi|Aspnid1|1299	AN7881
51	AN7884 cluster	74783	139717	ChrII_A_nidulans_FGSC_A4	jgi|Aspnid1|1300	AN11028
51	AN7884 cluster	74783	139717	ChrII_A_nidulans_FGSC_A4	jgi|Aspnid1|1301	AN11031
51	AN7884 cluster	74783	139717	ChrII_A_nidulans_FGSC_A4	jgi|Aspnid1|1302	AN7883
51	AN7884 cluster	74783	139717	ChrII_A_nidulans_FGSC_A4	jgi|Aspnid1|1303	AN7884
52	AN8105 cluster	766660	788423	ChrII_A_nidulans_FGSC_A4	jgi|Aspnid1|1544	AN8105
52	AN8105 cluster	766660	788423	ChrII_A_nidulans_FGSC_A4	jgi|Aspnid1|1545	AN8106
52	AN8105 cluster	766660	788423	ChrII_A_nidulans_FGSC_A4	jgi|Aspnid1|1546	AN11037
52	AN8105 cluster	766660	788423	ChrII_A_nidulans_FGSC_A4	jgi|Aspnid1|1547	AN11049
52	AN8105 cluster	766660	788423	ChrII_A_nidulans_FGSC_A4	jgi|Aspnid1|1548	AN8108
52	AN8105 cluster	766660	788423	ChrII_A_nidulans_FGSC_A4	jgi|Aspnid1|1549	AN11941
52	AN8105 cluster	766660	788423	ChrII_A_nidulans_FGSC_A4	jgi|Aspnid1|1550	AN11942
52	AN8105 cluster	766660	788423	ChrII_A_nidulans_FGSC_A4	jgi|Aspnid1|1551	AN8110
52	AN8105 cluster	766660	788423	ChrII_A_nidulans_FGSC_A4	jgi|Aspnid1|1552	AN8111
52	AN8105 cluster	766660	788423	ChrII_A_nidulans_FGSC_A4	jgi|Aspnid1|1553	AN8112
53	AN8142 cluster	876956	893977	ChrII_A_nidulans_FGSC_A4	jgi|Aspnid1|1584	AN12440
53	AN8142 cluster	876956	893977	ChrII_A_nidulans_FGSC_A4	jgi|Aspnid1|1585	AN8139
53	AN8142 cluster	876956	893977	ChrII_A_nidulans_FGSC_A4	jgi|Aspnid1|1586	AN8140
53	AN8142 cluster	876956	893977	ChrII_A_nidulans_FGSC_A4	jgi|Aspnid1|1587	AN8141
53	AN8142 cluster	876956	893977	ChrII_A_nidulans_FGSC_A4	jgi|Aspnid1|1588	AN8142
53	AN8142 cluster	876956	893977	ChrII_A_nidulans_FGSC_A4	jgi|Aspnid1|1589	AN8143
53	AN8142 cluster	876956	893977	ChrII_A_nidulans_FGSC_A4	jgi|Aspnid1|1590	AN8144
54	AN8209 (wA) cluster	1139655	1155381	ChrII_A_nidulans_FGSC_A4	jgi|Aspnid1|1666	AN8209
54	AN8209 (wA) cluster	1139655	1155381	ChrII_A_nidulans_FGSC_A4	jgi|Aspnid1|1667	AN12403
54	AN8209 (wA) cluster	1139655	1155381	ChrII_A_nidulans_FGSC_A4	jgi|Aspnid1|1668	AN12404
55	AN8504 cluster	681212	705994	ChrV_A_nidulans_FGSC_A4	jgi|Aspnid1|9802	AN8495
55	AN8504 cluster	681212	705994	ChrV_A_nidulans_FGSC_A4	jgi|Aspnid1|9803	AN8496
55	AN8504 cluster	681212	705994	ChrV_A_nidulans_FGSC_A4	jgi|Aspnid1|9804	AN8497
55	AN8504 cluster	681212	705994	ChrV_A_nidulans_FGSC_A4	jgi|Aspnid1|9805	AN8498
55	AN8504 cluster	681212	705994	ChrV_A_nidulans_FGSC_A4	jgi|Aspnid1|9806	AN8499
55	AN8504 cluster	681212	705994	ChrV_A_nidulans_FGSC_A4	jgi|Aspnid1|9807	AN8500
55	AN8504 cluster	681212	705994	ChrV_A_nidulans_FGSC_A4	jgi|Aspnid1|9808	AN8501
55	AN8504 cluster	681212	705994	ChrV_A_nidulans_FGSC_A4	jgi|Aspnid1|9809	AN8502
55	AN8504 cluster	681212	705994	ChrV_A_nidulans_FGSC_A4	jgi|Aspnid1|9810	AN8503
55	AN8504 cluster	681212	705994	ChrV_A_nidulans_FGSC_A4	jgi|Aspnid1|9811	AN8504
56	AN8910 cluster	481320	500516	ChrVII_A_nidulans_FGSC_A4	jgi|Aspnid1|6980	AN8910
56	AN8910 cluster	481320	500516	ChrVII_A_nidulans_FGSC_A4	jgi|Aspnid1|6981	AN8909
56	AN8910 cluster	481320	500516	ChrVII_A_nidulans_FGSC_A4	jgi|Aspnid1|6982	AN8908
56	AN8910 cluster	481320	500516	ChrVII_A_nidulans_FGSC_A4	jgi|Aspnid1|6983	AN12240
56	AN8910 cluster	481320	500516	ChrVII_A_nidulans_FGSC_A4	jgi|Aspnid1|6984	AN8907
56	AN8910 cluster	481320	500516	ChrVII_A_nidulans_FGSC_A4	jgi|Aspnid1|6985	AN8906
56	AN8910 cluster	481320	500516	ChrVII_A_nidulans_FGSC_A4	jgi|Aspnid1|6986	AN8905
57	AN9005 cluster	147871	169941	ChrVII_A_nidulans_FGSC_A4	jgi|Aspnid1|6871	AN9007
57	AN9005 cluster	147871	169941	ChrVII_A_nidulans_FGSC_A4	jgi|Aspnid1|6872	AN9006
57	AN9005 cluster	147871	169941	ChrVII_A_nidulans_FGSC_A4	jgi|Aspnid1|6873	AN9005
57	AN9005 cluster	147871	169941	ChrVII_A_nidulans_FGSC_A4	jgi|Aspnid1|6874	AN9004
57	AN9005 cluster	147871	169941	ChrVII_A_nidulans_FGSC_A4	jgi|Aspnid1|6875	AN9003
57	AN9005 cluster	147871	169941	ChrVII_A_nidulans_FGSC_A4	jgi|Aspnid1|6876	AN9002
58	AN9129 cluster	353936	360977	ChrVI_A_nidulans_FGSC_A4	jgi|Aspnid1|8533	AN9130
58	AN9129 cluster	353936	360977	ChrVI_A_nidulans_FGSC_A4	jgi|Aspnid1|8534	AN9129
59	AN9226 cluster	5379	44582	ChrVI_A_nidulans_FGSC_A4	jgi|Aspnid1|8409	AN9234
59	AN9226 cluster	5379	44582	ChrVI_A_nidulans_FGSC_A4	jgi|Aspnid1|8410	AN9233
59	AN9226 cluster	5379	44582	ChrVI_A_nidulans_FGSC_A4	jgi|Aspnid1|8411	AN9232
59	AN9226 cluster	5379	44582	ChrVI_A_nidulans_FGSC_A4	jgi|Aspnid1|8412	AN9231
59	AN9226 cluster	5379	44582	ChrVI_A_nidulans_FGSC_A4	jgi|Aspnid1|8413	AN9230
59	AN9226 cluster	5379	44582	ChrVI_A_nidulans_FGSC_A4	jgi|Aspnid1|8414	AN11202
59	AN9226 cluster	5379	44582	ChrVI_A_nidulans_FGSC_A4	jgi|Aspnid1|8415	AN11194
59	AN9226 cluster	5379	44582	ChrVI_A_nidulans_FGSC_A4	jgi|Aspnid1|8416	AN11201
59	AN9226 cluster	5379	44582	ChrVI_A_nidulans_FGSC_A4	jgi|Aspnid1|8417	AN11193
59	AN9226 cluster	5379	44582	ChrVI_A_nidulans_FGSC_A4	jgi|Aspnid1|8418	AN9227
59	AN9226 cluster	5379	44582	ChrVI_A_nidulans_FGSC_A4	jgi|Aspnid1|8419	AN9226
59	AN9226 cluster	5379	44582	ChrVI_A_nidulans_FGSC_A4	jgi|Aspnid1|8420	AN9225
59	AN9226 cluster	5379	44582	ChrVI_A_nidulans_FGSC_A4	jgi|Aspnid1|8421	AN9224
59	AN9226 cluster	5379	44582	ChrVI_A_nidulans_FGSC_A4	jgi|Aspnid1|8422	AN9223
60	AN9291 (AN11820) cluster	186927	199597	ChrVIII_A_nidulans_FGSC_A4	jgi|Aspnid1|5134	AN11820
60	AN9291 (AN11820) cluster	186927	199597	ChrVIII_A_nidulans_FGSC_A4	jgi|Aspnid1|5135	AN11821
60	AN9291 (AN11820) cluster	186927	199597	ChrVIII_A_nidulans_FGSC_A4	jgi|Aspnid1|5136	AN9292
60	AN9291 (AN11820) cluster	186927	199597	ChrVIII_A_nidulans_FGSC_A4	jgi|Aspnid1|5137	AN9293
60	AN9291 (AN11820) cluster	186927	199597	ChrVIII_A_nidulans_FGSC_A4	jgi|Aspnid1|5138	AN9294
61	AN9314 cluster	250153	255341	ChrVIII_A_nidulans_FGSC_A4	jgi|Aspnid1|5157	AN9313
61	AN9314 cluster	250153	255341	ChrVIII_A_nidulans_FGSC_A4	jgi|Aspnid1|5158	AN9314
62	No PKS/NRPS backbone 1	166689	182130	ChrVI_A_nidulans_FGSC_A4	jgi|Aspnid1|8465	AN9185
62	No PKS/NRPS backbone 1	166689	182130	ChrVI_A_nidulans_FGSC_A4	jgi|Aspnid1|8466	AN9184
62	No PKS/NRPS backbone 1	166689	182130	ChrVI_A_nidulans_FGSC_A4	jgi|Aspnid1|8467	AN9183
62	No PKS/NRPS backbone 1	166689	182130	ChrVI_A_nidulans_FGSC_A4	jgi|Aspnid1|8468	AN11190
62	No PKS/NRPS backbone 1	166689	182130	ChrVI_A_nidulans_FGSC_A4	jgi|Aspnid1|8469	AN11195
62	No PKS/NRPS backbone 1	166689	182130	ChrVI_A_nidulans_FGSC_A4	jgi|Aspnid1|8470	AN9181
62	No PKS/NRPS backbone 1	166689	182130	ChrVI_A_nidulans_FGSC_A4	jgi|Aspnid1|8471	AN9180
62	No PKS/NRPS backbone 1	166689	182130	ChrVI_A_nidulans_FGSC_A4	jgi|Aspnid1|8472	AN9179
63	No PKS/NRPS backbone 3	2862301	2881104	ChrVIII_A_nidulans_FGSC_A4	jgi|Aspnid1|6086	AN0660
63	No PKS/NRPS backbone 3	2862301	2881104	ChrVIII_A_nidulans_FGSC_A4	jgi|Aspnid1|6087	AN0659
63	No PKS/NRPS backbone 3	2862301	2881104	ChrVIII_A_nidulans_FGSC_A4	jgi|Aspnid1|6088	AN11278
63	No PKS/NRPS backbone 3	2862301	2881104	ChrVIII_A_nidulans_FGSC_A4	jgi|Aspnid1|6089	AN0658
63	No PKS/NRPS backbone 3	2862301	2881104	ChrVIII_A_nidulans_FGSC_A4	jgi|Aspnid1|6090	AN0657
63	No PKS/NRPS backbone 3	2862301	2881104	ChrVIII_A_nidulans_FGSC_A4	jgi|Aspnid1|6091	AN0656
63	No PKS/NRPS backbone 3	2862301	2881104	ChrVIII_A_nidulans_FGSC_A4	jgi|Aspnid1|6092	AN0655
63	No PKS/NRPS backbone 3	2862301	2881104	ChrVIII_A_nidulans_FGSC_A4	jgi|Aspnid1|6093	AN0654
63	No PKS/NRPS backbone 3	2862301	2881104	ChrVIII_A_nidulans_FGSC_A4	jgi|Aspnid1|6094	AN0653
64	No PKS/NRPS backbone 4	4766399	4773936	ChrVIII_A_nidulans_FGSC_A4	jgi|Aspnid1|6775	AN0044
64	No PKS/NRPS backbone 4	4766399	4773936	ChrVIII_A_nidulans_FGSC_A4	jgi|Aspnid1|6776	AN0043
64	No PKS/NRPS backbone 4	4766399	4773936	ChrVIII_A_nidulans_FGSC_A4	jgi|Aspnid1|6777	AN0042

## Sheet: Aspfu.HTGCs
Columns D to H are not empty if any SMGs are located in HTGCs (22 of the 251 SMGs are also HTGs)
HTGC ID	Genes (HTGs are labled with *)	NCBI Gene ID	SMGC ID	Curated cluster (Inglis et al. BMC Microbiology 2013, 13:91)	Start	End	Chromosome
0	*jgi|Aspfu1|69|*	Afu1g00850
0	*jgi|Aspfu1|70|*	Afu1g00880
1	*jgi|Aspfu1|78|*	Afu1g00970
1	*jgi|Aspfu1|79|*	Afu1g00980	4	Afu1g01010 cluster	344953	358955	Chr_1_A_fumigatus_Af293
1	*jgi|Aspfu1|80|*	Afu1g00990	4	Afu1g01010 cluster	344953	358955	Chr_1_A_fumigatus_Af293
1	*jgi|Aspfu1|81|*	Afu1g01000	4	Afu1g01010 cluster	344953	358955	Chr_1_A_fumigatus_Af293
1	*jgi|Aspfu1|82|*	Afu1g01010	4	Afu1g01010 cluster	344953	358955	Chr_1_A_fumigatus_Af293
2	*jgi|Aspfu1|102|*	Afu1g01220
2	*jgi|Aspfu1|103|*	Afu1g01230
3	*jgi|Aspfu1|304|*	Afu1g03280
3	*jgi|Aspfu1|305|*	Afu1g03290
3	*jgi|Aspfu1|306|*	Afu1g03300
3	*jgi|Aspfu1|307|*	Afu1g03310
4	*jgi|Aspfu1|368|*	Afu1g03960
4	jgi|Aspfu1|369|	Afu1g03970
4	jgi|Aspfu1|370|	Afu1g03992
4	jgi|Aspfu1|371|	Afu1g04010
4	jgi|Aspfu1|372|	Afu1g04020
4	*jgi|Aspfu1|373|*	Afu1g04040
5	*jgi|Aspfu1|703|*	Afu1g07370
5	jgi|Aspfu1|704|	Afu1g07380
5	*jgi|Aspfu1|705|*	Afu1g07400
5	jgi|Aspfu1|706|	Afu1g07420
5	*jgi|Aspfu1|707|*	Afu1g07430
6	*jgi|Aspfu1|1613|*	Afu1g17500
6	jgi|Aspfu1|1614|	Afu1g17520
6	jgi|Aspfu1|1615|	Afu1g17530
6	*jgi|Aspfu1|1616|*	Afu1g17540
6	jgi|Aspfu1|1617|	Afu1g17550
6	jgi|Aspfu1|1618|	Afu1g17560
6	jgi|Aspfu1|1619|	Afu1g17570
6	jgi|Aspfu1|1620|	Afu1g17580
6	jgi|Aspfu1|1621|	Afu1g17590
6	*jgi|Aspfu1|1622|*	Afu1g17600
7	*jgi|Aspfu1|1647|*	Afu2g00160
7	jgi|Aspfu1|1648|	Afu2g00170
7	jgi|Aspfu1|1649|	Afu2g00180
7	*jgi|Aspfu1|1650|*	Afu2g00190
7	jgi|Aspfu1|1651|	Afu2g00200
7	jgi|Aspfu1|1652|	Afu2g00210
7	jgi|Aspfu1|1653|	Afu2g00220
7	jgi|Aspfu1|1654|	Afu2g00230
7	jgi|Aspfu1|1655|	Afu2g00240
7	*jgi|Aspfu1|1656|*	Afu2g00250
8	*jgi|Aspfu1|1689|*	Afu2g00600
8	jgi|Aspfu1|1690|	Afu2g00620
8	jgi|Aspfu1|1691|	Afu2g00625
8	jgi|Aspfu1|1692|	Afu2g00630
8	jgi|Aspfu1|1693|	Afu2g00640
8	jgi|Aspfu1|1694|	Afu2g00650
8	*jgi|Aspfu1|1695|*	Afu2g00656
9	*jgi|Aspfu1|2929|*	Afu2g14525
9	jgi|Aspfu1|2930|	Afu2g14530
9	jgi|Aspfu1|2931|	Afu2g14540
9	*jgi|Aspfu1|2932|*	Afu2g14547
10	*jgi|Aspfu1|3290|*	Afu3g00200
10	*jgi|Aspfu1|3291|*	Afu3g00210
10	*jgi|Aspfu1|3292|*	Afu3g00220
10	*jgi|Aspfu1|3293|*	Afu3g00230
11	*jgi|Aspfu1|3340|*	Afu3g00730
11	jgi|Aspfu1|3341|	Afu3g00740
11	jgi|Aspfu1|3342|	Afu3g00750
11	*jgi|Aspfu1|3343|*	Afu3g00760
12	*jgi|Aspfu1|3350|*	Afu3g00820
12	jgi|Aspfu1|3351|	Afu3g00830
12	jgi|Aspfu1|3352|	Afu3g00840
12	jgi|Aspfu1|3353|	Afu3g00850
12	jgi|Aspfu1|3354|	Afu3g00860
12	jgi|Aspfu1|3355|	Afu3g00865
12	*jgi|Aspfu1|3356|*	Afu3g00870
13	*jgi|Aspfu1|3519|*	Afu3g02570	12	Afu3g02530 cluster	629945	673246	Chr_3_A_fumigatus_Af293
13	*jgi|Aspfu1|3519|*	Afu3g02570	13	Afu3g02570 cluster	629945	673246	Chr_3_A_fumigatus_Af293
13	jgi|Aspfu1|3520|	Afu3g02580	12	Afu3g02530 cluster	629945	673246	Chr_3_A_fumigatus_Af293
13	jgi|Aspfu1|3520|	Afu3g02580	13	Afu3g02570 cluster	629945	673246	Chr_3_A_fumigatus_Af293
13	*jgi|Aspfu1|3521|*	Afu3g02585	12	Afu3g02530 cluster	629945	673246	Chr_3_A_fumigatus_Af293
13	*jgi|Aspfu1|3521|*	Afu3g02585	13	Afu3g02570 cluster	629945	673246	Chr_3_A_fumigatus_Af293
13	jgi|Aspfu1|3522|	Afu3g02590	12	Afu3g02530 cluster	629945	673246	Chr_3_A_fumigatus_Af293
13	jgi|Aspfu1|3522|	Afu3g02590	13	Afu3g02570 cluster	629945	673246	Chr_3_A_fumigatus_Af293
13	*jgi|Aspfu1|3523|*	Afu3g02600	12	Afu3g02530 cluster	629945	673246	Chr_3_A_fumigatus_Af293
13	*jgi|Aspfu1|3523|*	Afu3g02600	13	Afu3g02570 cluster	629945	673246	Chr_3_A_fumigatus_Af293
13	*jgi|Aspfu1|3524|*	Afu3g02610	12	Afu3g02530 cluster	629945	673246	Chr_3_A_fumigatus_Af293
13	*jgi|Aspfu1|3524|*	Afu3g02610	13	Afu3g02570 cluster	629945	673246	Chr_3_A_fumigatus_Af293
14	*jgi|Aspfu1|3610|*	Afu3g03490
14	jgi|Aspfu1|3611|	Afu3g03500
14	jgi|Aspfu1|3612|	Afu3g03510
14	jgi|Aspfu1|3613|	Afu3g03520
14	*jgi|Aspfu1|3614|*	Afu3g03530
14	jgi|Aspfu1|3615|	Afu3g03540
14	*jgi|Aspfu1|3616|*	Afu3g03550
15	*jgi|Aspfu1|4081|*	Afu3g09430
15	jgi|Aspfu1|4082|	Afu3g09450
15	jgi|Aspfu1|4083|	Afu3g09460
15	jgi|Aspfu1|4084|	Afu3g09470
15	*jgi|Aspfu1|4085|*	Afu3g09480
15	jgi|Aspfu1|4086|	Afu3g09490
15	jgi|Aspfu1|4087|	Afu3g09500
15	jgi|Aspfu1|4088|	Afu3g09510
15	jgi|Aspfu1|4089|	Afu3g09520
15	*jgi|Aspfu1|4090|*	Afu3g09530
16	*jgi|Aspfu1|4425|*	Afu3g12900	15	Afu3g12920 cluster	3423866	3446129	Chr_3_A_fumigatus_Af293
16	*jgi|Aspfu1|4425|*	Afu3g12900	16	Afu3g12930 cluster	3423866	3446129	Chr_3_A_fumigatus_Af293
16	*jgi|Aspfu1|4426|*	Afu3g12910	15	Afu3g12920 cluster	3423866	3446129	Chr_3_A_fumigatus_Af293
16	*jgi|Aspfu1|4426|*	Afu3g12910	16	Afu3g12930 cluster	3423866	3446129	Chr_3_A_fumigatus_Af293
16	jgi|Aspfu1|4427|	Afu3g12920	15	Afu3g12920 cluster	3423866	3446129	Chr_3_A_fumigatus_Af293
16	jgi|Aspfu1|4427|	Afu3g12920	16	Afu3g12930 cluster	3423866	3446129	Chr_3_A_fumigatus_Af293
16	jgi|Aspfu1|4428|	Afu3g12930	15	Afu3g12920 cluster	3423866	3446129	Chr_3_A_fumigatus_Af293
16	jgi|Aspfu1|4428|	Afu3g12930	16	Afu3g12930 cluster	3423866	3446129	Chr_3_A_fumigatus_Af293
16	jgi|Aspfu1|4429|	Afu3g12940	15	Afu3g12920 cluster	3423866	3446129	Chr_3_A_fumigatus_Af293
16	jgi|Aspfu1|4429|	Afu3g12940	16	Afu3g12930 cluster	3423866	3446129	Chr_3_A_fumigatus_Af293
16	*jgi|Aspfu1|4430|*	Afu3g12950	15	Afu3g12920 cluster	3423866	3446129	Chr_3_A_fumigatus_Af293
16	*jgi|Aspfu1|4430|*	Afu3g12950	16	Afu3g12930 cluster	3423866	3446129	Chr_3_A_fumigatus_Af293
17	*jgi|Aspfu1|4610|*	Afu3g14790
17	jgi|Aspfu1|4611|	Afu3g14800
17	*jgi|Aspfu1|4612|*	Afu3g14810
17	*jgi|Aspfu1|4613|*	Afu3g14820
18	*jgi|Aspfu1|4622|*	Afu3g14910
18	jgi|Aspfu1|4623|	Afu3g14915
18	jgi|Aspfu1|4624|	Afu3g14920
18	*jgi|Aspfu1|4625|*	Afu3g14940
19	*jgi|Aspfu1|4649|*	Afu3g15200
19	jgi|Aspfu1|4650|	Afu3g15210
19	jgi|Aspfu1|4651|	Afu3g15220
19	jgi|Aspfu1|4652|	Afu3g15230
19	*jgi|Aspfu1|4653|*	Afu3g15240	19	Afu3g15270 cluster	4006483	4023468	Chr_3_A_fumigatus_Af293
19	jgi|Aspfu1|4654|	Afu3g15250	19	Afu3g15270 cluster	4006483	4023468	Chr_3_A_fumigatus_Af293
19	jgi|Aspfu1|4655|	Afu3g15260	19	Afu3g15270 cluster	4006483	4023468	Chr_3_A_fumigatus_Af293
19	jgi|Aspfu1|4656|	Afu3g15270	19	Afu3g15270 cluster	4006483	4023468	Chr_3_A_fumigatus_Af293
19	jgi|Aspfu1|4657|	Afu3g15280	19	Afu3g15270 cluster	4006483	4023468	Chr_3_A_fumigatus_Af293
19	*jgi|Aspfu1|4658|*	Afu3g15290	19	Afu3g15270 cluster	4006483	4023468	Chr_3_A_fumigatus_Af293
19	*jgi|Aspfu1|4659|*	Afu3g15300
19	*jgi|Aspfu1|4660|*	Afu3g15310
19	jgi|Aspfu1|4661|	Afu3g15330
19	*jgi|Aspfu1|4662|*	Afu3g15340
19	*jgi|Aspfu1|4663|*	Afu3g15350
20	*jgi|Aspfu1|4715|*	Afu4g00580
20	jgi|Aspfu1|4716|	Afu4g00590
20	jgi|Aspfu1|4717|	Afu4g00600
20	jgi|Aspfu1|4718|	Afu4g00610
20	jgi|Aspfu1|4719|	Afu4g00620
20	jgi|Aspfu1|4720|	Afu4g00630
20	*jgi|Aspfu1|4721|*	Afu4g00640
21	*jgi|Aspfu1|4732|*	Afu4g00750
21	jgi|Aspfu1|4733|	Afu4g00760
21	jgi|Aspfu1|4734|	Afu4g00770
21	jgi|Aspfu1|4735|	Afu4g00780
21	jgi|Aspfu1|4736|	Afu4g00790
21	*jgi|Aspfu1|4737|*	Afu4g00800
21	jgi|Aspfu1|4738|	Afu4g00810
21	*jgi|Aspfu1|4739|*	Afu4g00820
21	jgi|Aspfu1|4740|	Afu4g00830
21	*jgi|Aspfu1|4741|*	Afu4g00840
22	*jgi|Aspfu1|4789|*	Afu4g01340
22	jgi|Aspfu1|4790|	Afu4g01350
22	jgi|Aspfu1|4791|	Afu4g01360
22	jgi|Aspfu1|4792|	Afu4g01370
22	*jgi|Aspfu1|4793|*	Afu4g01380
22	jgi|Aspfu1|4794|	Afu4g01392
22	*jgi|Aspfu1|4795|*	Afu4g01400
22	jgi|Aspfu1|4796|	Afu4g01410
22	jgi|Aspfu1|4797|	Afu4g01420
22	jgi|Aspfu1|4798|	Afu4g01430
22	*jgi|Aspfu1|4799|*	Afu4g01440
22	*jgi|Aspfu1|4800|*	Afu4g01450
23	*jgi|Aspfu1|4816|*	Afu4g02620
23	jgi|Aspfu1|4817|	Afu4g02630
23	*jgi|Aspfu1|4818|*	Afu4g02640
24	*jgi|Aspfu1|5395|*	Afu4g09390
24	*jgi|Aspfu1|5396|*	Afu4g09400
25	*jgi|Aspfu1|5804|*	Afu4g13770
25	jgi|Aspfu1|5805|	Afu4g13780
25	*jgi|Aspfu1|5806|*	Afu4g13800
26	*jgi|Aspfu1|5854|*	Afu4g14280
26	jgi|Aspfu1|5855|	Afu4g14270
26	jgi|Aspfu1|5856|	Afu4g14290
26	jgi|Aspfu1|5857|	Afu4g14300
26	*jgi|Aspfu1|5858|*	Afu4g14310
26	jgi|Aspfu1|5859|	Afu4g14350
26	jgi|Aspfu1|5860|	Afu4g14360
26	*jgi|Aspfu1|5861|*	Afu4g14370
27	*jgi|Aspfu1|5869|*	Afu4g14460	21	Afu4g14560 cluster	3823707	3856383	Chr_4_A_fumigatus_Af293
27	*jgi|Aspfu1|5870|*	Afu4g14480	21	Afu4g14560 cluster	3823707	3856383	Chr_4_A_fumigatus_Af293
27	jgi|Aspfu1|5871|	Afu4g14470	21	Afu4g14560 cluster	3823707	3856383	Chr_4_A_fumigatus_Af293
27	jgi|Aspfu1|5872|	Afu4g14490	21	Afu4g14560 cluster	3823707	3856383	Chr_4_A_fumigatus_Af293
27	*jgi|Aspfu1|5873|*	Afu4g14500	21	Afu4g14560 cluster	3823707	3856383	Chr_4_A_fumigatus_Af293
27	jgi|Aspfu1|5874|	Afu4g14510	21	Afu4g14560 cluster	3823707	3856383	Chr_4_A_fumigatus_Af293
27	*jgi|Aspfu1|5875|*	Afu4g14520	21	Afu4g14560 cluster	3823707	3856383	Chr_4_A_fumigatus_Af293
28	*jgi|Aspfu1|5901|*	Afu4g14770
28	jgi|Aspfu1|5902|	Afu4g14780
28	*jgi|Aspfu1|5903|*	Afu4g14790
28	*jgi|Aspfu1|5904|*	Afu4g14800
28	*jgi|Aspfu1|5905|*	Afu4g14810
28	*jgi|Aspfu1|5906|*	Afu4g14820
28	*jgi|Aspfu1|5907|*	Afu4g14830
28	jgi|Aspfu1|5908|	Afu4g14840
28	*jgi|Aspfu1|5909|*	Afu4g14850
28	*jgi|Aspfu1|5910|*	Afu4g14870
29	*jgi|Aspfu1|5954|*	Afu5g00510
29	jgi|Aspfu1|5955|	Afu5g00520
29	*jgi|Aspfu1|5956|*	Afu5g00530
29	*jgi|Aspfu1|5957|*	Afu5g00540
29	*jgi|Aspfu1|5958|*	Afu5g00550
30	*jgi|Aspfu1|6010|*	Afu5g01080
30	*jgi|Aspfu1|6011|*	Afu5g01090
30	jgi|Aspfu1|6012|	Afu5g01100
30	*jgi|Aspfu1|6013|*	Afu5g01110
31	*jgi|Aspfu1|7178|*	Afu5g14090
31	jgi|Aspfu1|7179|	Afu5g14100
31	jgi|Aspfu1|7180|	Afu5g14110
31	jgi|Aspfu1|7181|	Afu5g14120
31	jgi|Aspfu1|7182|	Afu5g14130
31	jgi|Aspfu1|7183|	Afu5g14140
31	*jgi|Aspfu1|7184|*	Afu5g14150
31	jgi|Aspfu1|7185|	Afu5g14160
31	jgi|Aspfu1|7186|	Afu5g14170
31	jgi|Aspfu1|7187|	Afu5g14180
31	jgi|Aspfu1|7188|	Afu5g14190
31	jgi|Aspfu1|7189|	Afu5g14200
31	*jgi|Aspfu1|7190|*	Afu5g14210
32	*jgi|Aspfu1|7254|*	Afu5g14890
32	jgi|Aspfu1|7255|	Afu5g14900
32	*jgi|Aspfu1|7256|*	Afu5g14910
33	*jgi|Aspfu1|7273|*	Afu5g15080
33	jgi|Aspfu1|7274|	Afu5g15090
33	jgi|Aspfu1|7275|	Afu5g15130
33	*jgi|Aspfu1|7276|*	Afu5g15140
34	*jgi|Aspfu1|7279|*	Afu6g00110
34	jgi|Aspfu1|7280|	Afu6g00120
34	jgi|Aspfu1|7281|	Afu6g00130
34	*jgi|Aspfu1|7282|*	Afu6g00140
35	*jgi|Aspfu1|7324|*	Afu6g00560
35	jgi|Aspfu1|7325|	Afu6g00570
35	jgi|Aspfu1|7326|	Afu6g00580
35	jgi|Aspfu1|7327|	Afu6g00590
35	jgi|Aspfu1|7328|	Afu6g00600
35	*jgi|Aspfu1|7329|*	Afu6g00610
36	*jgi|Aspfu1|7341|*	Afu6g00740
36	jgi|Aspfu1|7342|	Afu6g00750
36	jgi|Aspfu1|7343|	Afu6g00760
36	jgi|Aspfu1|7344|	Afu6g00770
36	*jgi|Aspfu1|7345|*	Afu6g00780
36	*jgi|Aspfu1|7346|*	Afu6g00790
37	*jgi|Aspfu1|8007|*	Afu6g09340
37	jgi|Aspfu1|8008|	Afu6g09350
37	jgi|Aspfu1|8009|	Afu6g09353
37	jgi|Aspfu1|8010|	Afu6g09356
37	*jgi|Aspfu1|8011|*	Afu6g09360
38	*jgi|Aspfu1|8021|*	Afu6g09450
38	*jgi|Aspfu1|8022|*	Afu6g09470
39	*jgi|Aspfu1|8229|*	Afu6g11630
39	*jgi|Aspfu1|8230|*	Afu6g11640
40	*jgi|Aspfu1|8244|*	Afu6g11800
40	jgi|Aspfu1|8245|	Afu6g11810
40	*jgi|Aspfu1|8246|*	Afu6g11820
41	*jgi|Aspfu1|8261|*	Afu6g12000
41	*jgi|Aspfu1|8262|*	Afu6g12010
42	*jgi|Aspfu1|8273|*	Afu6g12120
42	jgi|Aspfu1|8274|	Afu6g12130
42	jgi|Aspfu1|8275|	Afu6g12140
42	jgi|Aspfu1|8276|	Afu6g12145
42	jgi|Aspfu1|8277|	Afu6g12150
42	jgi|Aspfu1|8278|	Afu6g12160
42	*jgi|Aspfu1|8279|*	Afu6g12170
43	*jgi|Aspfu1|8451|*	Afu6g13970	27	Afu6g13930 cluster	3549063	3572141	Chr_6_A_fumigatus_Af293
43	*jgi|Aspfu1|8452|*	Afu6g13980	27	Afu6g13930 cluster	3549063	3572141	Chr_6_A_fumigatus_Af293
44	*jgi|Aspfu1|8515|*	Afu6g14640
44	*jgi|Aspfu1|8516|*	Afu6g14660
45	*jgi|Aspfu1|8559|*	Afu7g00490
45	jgi|Aspfu1|8560|	Afu7g00510
45	jgi|Aspfu1|8561|	Afu7g00530
45	*jgi|Aspfu1|8562|*	Afu7g00540
46	*jgi|Aspfu1|8908|*	Afu7g05060
46	jgi|Aspfu1|8909|	Afu7g05070
46	jgi|Aspfu1|8910|	Afu7g05080
46	jgi|Aspfu1|8911|	Afu7g05085
46	jgi|Aspfu1|8912|	Afu7g05090
46	*jgi|Aspfu1|8913|*	Afu7g05100
47	*jgi|Aspfu1|8921|*	Afu7g05180
47	jgi|Aspfu1|8922|	Afu7g05190
47	*jgi|Aspfu1|8923|*	Afu7g05200
48	*jgi|Aspfu1|9093|*	Afu7g06930
48	*jgi|Aspfu1|9094|*	Afu7g06935
48	jgi|Aspfu1|9095|	Afu7g06940
48	jgi|Aspfu1|9096|	Afu7g06950
48	jgi|Aspfu1|9097|	Afu7g06960
48	jgi|Aspfu1|9098|	Afu7g06970
48	jgi|Aspfu1|9099|	Afu7g06981
48	*jgi|Aspfu1|9100|*	Afu7g06990
49	*jgi|Aspfu1|9117|*	Afu7g08200
49	*jgi|Aspfu1|9118|*	Afu7g08210
50	*jgi|Aspfu1|9130|*	Afu7g08340
50	*jgi|Aspfu1|9131|*	Afu7g08350
50	jgi|Aspfu1|9132|	Afu7g08360
50	jgi|Aspfu1|9133|	Afu7g08370
50	jgi|Aspfu1|9134|	Afu7g08380
50	jgi|Aspfu1|9135|	Afu7g08390
50	*jgi|Aspfu1|9136|*	Afu7g08400
51	*jgi|Aspfu1|9163|*	Afu8g00100
51	*jgi|Aspfu1|9164|*	Afu8g00110
52	*jgi|Aspfu1|9183|*	Afu8g00310
52	*jgi|Aspfu1|9184|*	Afu8g00320
52	jgi|Aspfu1|9185|	Afu8g00330
52	jgi|Aspfu1|9186|	Afu8g00342
52	jgi|Aspfu1|9187|	Afu8g00350
52	*jgi|Aspfu1|9188|*	Afu8g00360
52	jgi|Aspfu1|9189|	Afu8g00370
52	*jgi|Aspfu1|9190|*	Afu8g00380
52	*jgi|Aspfu1|9191|*	Afu8g00390
52	jgi|Aspfu1|9192|	Afu8g00400
52	jgi|Aspfu1|9193|	Afu8g00410
52	jgi|Aspfu1|9194|	Afu8g00420
52	*jgi|Aspfu1|9195|*	Afu8g00430
52	*jgi|Aspfu1|9196|*	Afu8g00440
52	jgi|Aspfu1|9197|	Afu8g00460
52	jgi|Aspfu1|9198|	Afu8g00470
52	*jgi|Aspfu1|9199|*	Afu8g00480
52	jgi|Aspfu1|9200|	Afu8g00490
52	jgi|Aspfu1|9201|	Afu8g00500
52	*jgi|Aspfu1|9202|*	Afu8g00510
52	*jgi|Aspfu1|9203|*	Afu8g00520
52	*jgi|Aspfu1|9204|*	Afu8g00530
52	jgi|Aspfu1|9205|	Afu8g00540
52	*jgi|Aspfu1|9206|*	Afu8g00550
52	jgi|Aspfu1|9207|	Afu8g00560
52	*jgi|Aspfu1|9208|*	Afu8g00570
53	*jgi|Aspfu1|9222|*	Afu8g00700
53	*jgi|Aspfu1|9223|*	Afu8g00710
54	*jgi|Aspfu1|9254|*	Afu8g01040
54	jgi|Aspfu1|9255|	Afu8g01050
54	jgi|Aspfu1|9256|	Afu8g01060
54	jgi|Aspfu1|9257|	Afu8g01070
54	*jgi|Aspfu1|9258|*	Afu8g01080
55	*jgi|Aspfu1|9700|*	Afu8g06560
55	jgi|Aspfu1|9701|	Afu8g06570
55	jgi|Aspfu1|9702|	Afu8g06580
55	jgi|Aspfu1|9703|	Afu8g06590
55	*jgi|Aspfu1|9704|*	Afu8g06600
56	*jgi|Aspfu1|9743|*	Afu8g07050
56	*jgi|Aspfu1|9744|*	Afu8g07060

## Sheet: Aspfu.SMGCs
SMGC ID	Curated cluster (Inglis et al. BMC Microbiology 2013, 13:91)	Start	End	Chromosome	JGI Gene ID	NCBI Gene ID
0	Fumigaclavine C (fga) cluster	4776939	4799090	Chr_2_A_fumigatus_Af293	jgi|Aspfu1|3266|	Afu2g17960
0	Fumigaclavine C (fga) cluster	4776939	4799090	Chr_2_A_fumigatus_Af293	jgi|Aspfu1|3267|	Afu2g17970
0	Fumigaclavine C (fga) cluster	4776939	4799090	Chr_2_A_fumigatus_Af293	jgi|Aspfu1|3268|	Afu2g17980
0	Fumigaclavine C (fga) cluster	4776939	4799090	Chr_2_A_fumigatus_Af293	jgi|Aspfu1|3269|	Afu2g17990
0	Fumigaclavine C (fga) cluster	4776939	4799090	Chr_2_A_fumigatus_Af293	jgi|Aspfu1|3270|	Afu2g18000
0	Fumigaclavine C (fga) cluster	4776939	4799090	Chr_2_A_fumigatus_Af293	jgi|Aspfu1|3271|	Afu2g18010
0	Fumigaclavine C (fga) cluster	4776939	4799090	Chr_2_A_fumigatus_Af293	jgi|Aspfu1|3272|	Afu2g18020
0	Fumigaclavine C (fga) cluster	4776939	4799090	Chr_2_A_fumigatus_Af293	jgi|Aspfu1|3273|	Afu2g18030
0	Fumigaclavine C (fga) cluster	4776939	4799090	Chr_2_A_fumigatus_Af293	jgi|Aspfu1|3274|	Afu2g18040
0	Fumigaclavine C (fga) cluster	4776939	4799090	Chr_2_A_fumigatus_Af293	jgi|Aspfu1|3275|	Afu2g18050
0	Fumigaclavine C (fga) cluster	4776939	4799090	Chr_2_A_fumigatus_Af293	jgi|Aspfu1|3276|	Afu2g18060
1	Fumitremorgin B (ftm) cluster	20854	45877	Chr_8_A_fumigatus_Af293	jgi|Aspfu1|9170|	Afu8g00170
1	Fumitremorgin B (ftm) cluster	20854	45877	Chr_8_A_fumigatus_Af293	jgi|Aspfu1|9171|	Afu8g00190
1	Fumitremorgin B (ftm) cluster	20854	45877	Chr_8_A_fumigatus_Af293	jgi|Aspfu1|9172|	Afu8g00200
1	Fumitremorgin B (ftm) cluster	20854	45877	Chr_8_A_fumigatus_Af293	jgi|Aspfu1|9173|	Afu8g00210
1	Fumitremorgin B (ftm) cluster	20854	45877	Chr_8_A_fumigatus_Af293	jgi|Aspfu1|9174|	Afu8g00220
1	Fumitremorgin B (ftm) cluster	20854	45877	Chr_8_A_fumigatus_Af293	jgi|Aspfu1|9175|	Afu8g00230
1	Fumitremorgin B (ftm) cluster	20854	45877	Chr_8_A_fumigatus_Af293	jgi|Aspfu1|9176|	Afu8g00240
1	Fumitremorgin B (ftm) cluster	20854	45877	Chr_8_A_fumigatus_Af293	jgi|Aspfu1|9177|	Afu8g00250
1	Fumitremorgin B (ftm) cluster	20854	45877	Chr_8_A_fumigatus_Af293	jgi|Aspfu1|9178|	Afu8g00260
2	Gliotoxin (gli) cluster	2346986	2372302	Chr_6_A_fumigatus_Af293	jgi|Aspfu1|8035|	Afu6g09630
2	Gliotoxin (gli) cluster	2346986	2372302	Chr_6_A_fumigatus_Af293	jgi|Aspfu1|8036|	Afu6g09640
2	Gliotoxin (gli) cluster	2346986	2372302	Chr_6_A_fumigatus_Af293	jgi|Aspfu1|8037|	Afu6g09650
2	Gliotoxin (gli) cluster	2346986	2372302	Chr_6_A_fumigatus_Af293	jgi|Aspfu1|8038|	Afu6g09660
2	Gliotoxin (gli) cluster	2346986	2372302	Chr_6_A_fumigatus_Af293	jgi|Aspfu1|8039|	Afu6g09670
2	Gliotoxin (gli) cluster	2346986	2372302	Chr_6_A_fumigatus_Af293	jgi|Aspfu1|8040|	Afu6g09680
2	Gliotoxin (gli) cluster	2346986	2372302	Chr_6_A_fumigatus_Af293	jgi|Aspfu1|8041|	Afu6g09690
2	Gliotoxin (gli) cluster	2346986	2372302	Chr_6_A_fumigatus_Af293	jgi|Aspfu1|8042|	Afu6g09700
2	Gliotoxin (gli) cluster	2346986	2372302	Chr_6_A_fumigatus_Af293	jgi|Aspfu1|8043|	Afu6g09710
2	Gliotoxin (gli) cluster	2346986	2372302	Chr_6_A_fumigatus_Af293	jgi|Aspfu1|8044|	Afu6g09720
2	Gliotoxin (gli) cluster	2346986	2372302	Chr_6_A_fumigatus_Af293	jgi|Aspfu1|8045|	Afu6g09730
2	Gliotoxin (gli) cluster	2346986	2372302	Chr_6_A_fumigatus_Af293	jgi|Aspfu1|8046|	Afu6g09740
3	Siderophore (sid) cluster	882542	928000	Chr_3_A_fumigatus_Af293	jgi|Aspfu1|3590|	Afu3g03300
3	Siderophore (sid) cluster	882542	928000	Chr_3_A_fumigatus_Af293	jgi|Aspfu1|3591|	Afu3g03310
3	Siderophore (sid) cluster	882542	928000	Chr_3_A_fumigatus_Af293	jgi|Aspfu1|3592|	Afu3g03315
3	Siderophore (sid) cluster	882542	928000	Chr_3_A_fumigatus_Af293	jgi|Aspfu1|3593|	Afu3g03320
3	Siderophore (sid) cluster	882542	928000	Chr_3_A_fumigatus_Af293	jgi|Aspfu1|3594|	Afu3g03330
3	Siderophore (sid) cluster	882542	928000	Chr_3_A_fumigatus_Af293	jgi|Aspfu1|3595|	Afu3g03340
3	Siderophore (sid) cluster	882542	928000	Chr_3_A_fumigatus_Af293	jgi|Aspfu1|3596|	Afu3g03350
3	Siderophore (sid) cluster	882542	928000	Chr_3_A_fumigatus_Af293	jgi|Aspfu1|3597|	Afu3g03370
3	Siderophore (sid) cluster	882542	928000	Chr_3_A_fumigatus_Af293	jgi|Aspfu1|3598|	Afu3g03380
3	Siderophore (sid) cluster	882542	928000	Chr_3_A_fumigatus_Af293	jgi|Aspfu1|3599|	Afu3g03390
3	Siderophore (sid) cluster	882542	928000	Chr_3_A_fumigatus_Af293	jgi|Aspfu1|3600|	Afu3g03400
3	Siderophore (sid) cluster	882542	928000	Chr_3_A_fumigatus_Af293	jgi|Aspfu1|3601|	Afu3g03410
3	Siderophore (sid) cluster	882542	928000	Chr_3_A_fumigatus_Af293	jgi|Aspfu1|3602|	Afu3g03420
3	Siderophore (sid) cluster	882542	928000	Chr_3_A_fumigatus_Af293	jgi|Aspfu1|3603|	Afu3g03430
3	Siderophore (sid) cluster	882542	928000	Chr_3_A_fumigatus_Af293	jgi|Aspfu1|3604|	Afu3g03440
3	Siderophore (sid) cluster	882542	928000	Chr_3_A_fumigatus_Af293	jgi|Aspfu1|3605|	Afu3g03445
3	Siderophore (sid) cluster	882542	928000	Chr_3_A_fumigatus_Af293	jgi|Aspfu1|3606|	Afu3g03450
3	Siderophore (sid) cluster	882542	928000	Chr_3_A_fumigatus_Af293	jgi|Aspfu1|3607|	Afu3g03460
4	Afu1g01010 cluster	344953	358955	Chr_1_A_fumigatus_Af293	jgi|Aspfu1|79|	Afu1g00980
4	Afu1g01010 cluster	344953	358955	Chr_1_A_fumigatus_Af293	jgi|Aspfu1|80|	Afu1g00990
4	Afu1g01010 cluster	344953	358955	Chr_1_A_fumigatus_Af293	jgi|Aspfu1|81|	Afu1g01000
4	Afu1g01010 cluster	344953	358955	Chr_1_A_fumigatus_Af293	jgi|Aspfu1|82|	Afu1g01010
5	Afu1g10380 (nrps1) cluster	2645807	2694887	Chr_1_A_fumigatus_Af293	jgi|Aspfu1|891|	Afu1g10270
5	Afu1g10380 (nrps1) cluster	2645807	2694887	Chr_1_A_fumigatus_Af293	jgi|Aspfu1|892|	Afu1g10280
5	Afu1g10380 (nrps1) cluster	2645807	2694887	Chr_1_A_fumigatus_Af293	jgi|Aspfu1|893|	Afu1g10290
5	Afu1g10380 (nrps1) cluster	2645807	2694887	Chr_1_A_fumigatus_Af293	jgi|Aspfu1|894|	Afu1g10300
5	Afu1g10380 (nrps1) cluster	2645807	2694887	Chr_1_A_fumigatus_Af293	jgi|Aspfu1|895|	Afu1g10310
5	Afu1g10380 (nrps1) cluster	2645807	2694887	Chr_1_A_fumigatus_Af293	jgi|Aspfu1|896|	Afu1g10320
5	Afu1g10380 (nrps1) cluster	2645807	2694887	Chr_1_A_fumigatus_Af293	jgi|Aspfu1|897|	Afu1g10330
5	Afu1g10380 (nrps1) cluster	2645807	2694887	Chr_1_A_fumigatus_Af293	jgi|Aspfu1|898|	Afu1g10340
5	Afu1g10380 (nrps1) cluster	2645807	2694887	Chr_1_A_fumigatus_Af293	jgi|Aspfu1|899|	Afu1g10350
5	Afu1g10380 (nrps1) cluster	2645807	2694887	Chr_1_A_fumigatus_Af293	jgi|Aspfu1|900|	Afu1g10355
5	Afu1g10380 (nrps1) cluster	2645807	2694887	Chr_1_A_fumigatus_Af293	jgi|Aspfu1|901|	Afu1g10360
5	Afu1g10380 (nrps1) cluster	2645807	2694887	Chr_1_A_fumigatus_Af293	jgi|Aspfu1|902|	Afu1g10370
5	Afu1g10380 (nrps1) cluster	2645807	2694887	Chr_1_A_fumigatus_Af293	jgi|Aspfu1|903|	Afu1g10380
6	Afu1g17200 (sidC) cluster	4688800	4713331	Chr_1_A_fumigatus_Af293	jgi|Aspfu1|1586|	Afu1g17200
6	Afu1g17200 (sidC) cluster	4688800	4713331	Chr_1_A_fumigatus_Af293	jgi|Aspfu1|1587|	Afu1g17210
6	Afu1g17200 (sidC) cluster	4688800	4713331	Chr_1_A_fumigatus_Af293	jgi|Aspfu1|1588|	Afu1g17220
6	Afu1g17200 (sidC) cluster	4688800	4713331	Chr_1_A_fumigatus_Af293	jgi|Aspfu1|1589|	Afu1g17230
6	Afu1g17200 (sidC) cluster	4688800	4713331	Chr_1_A_fumigatus_Af293	jgi|Aspfu1|1590|	Afu1g17240
7	Afu1g17740 cluster	4894248	4910256	Chr_1_A_fumigatus_Af293	jgi|Aspfu1|1633|	Afu1g17710
7	Afu1g17740 cluster	4894248	4910256	Chr_1_A_fumigatus_Af293	jgi|Aspfu1|1634|	Afu1g17720
7	Afu1g17740 cluster	4894248	4910256	Chr_1_A_fumigatus_Af293	jgi|Aspfu1|1635|	Afu1g17723
7	Afu1g17740 cluster	4894248	4910256	Chr_1_A_fumigatus_Af293	jgi|Aspfu1|1636|	Afu1g17725
7	Afu1g17740 cluster	4894248	4910256	Chr_1_A_fumigatus_Af293	jgi|Aspfu1|1637|	Afu1g17730
7	Afu1g17740 cluster	4894248	4910256	Chr_1_A_fumigatus_Af293	jgi|Aspfu1|1638|	Afu1g17740
8	Afu2g01290 cluster	304748	323380	Chr_2_A_fumigatus_Af293	jgi|Aspfu1|1758|	Afu2g01280
8	Afu2g01290 cluster	304748	323380	Chr_2_A_fumigatus_Af293	jgi|Aspfu1|1759|	Afu2g01290
8	Afu2g01290 cluster	304748	323380	Chr_2_A_fumigatus_Af293	jgi|Aspfu1|1760|	Afu2g01300
8	Afu2g01290 cluster	304748	323380	Chr_2_A_fumigatus_Af293	jgi|Aspfu1|1761|	Afu2g01310
8	Afu2g01290 cluster	304748	323380	Chr_2_A_fumigatus_Af293	jgi|Aspfu1|1762|	Afu2g01320
8	Afu2g01290 cluster	304748	323380	Chr_2_A_fumigatus_Af293	jgi|Aspfu1|1763|	Afu2g01330
9	Afu2g05760 cluster	1617787	1638778	Chr_2_A_fumigatus_Af293	jgi|Aspfu1|2196|	Afu2g05740
9	Afu2g05760 cluster	1617787	1638778	Chr_2_A_fumigatus_Af293	jgi|Aspfu1|2197|	Afu2g05750
9	Afu2g05760 cluster	1617787	1638778	Chr_2_A_fumigatus_Af293	jgi|Aspfu1|2198|	Afu2g05760
9	Afu2g05760 cluster	1617787	1638778	Chr_2_A_fumigatus_Af293	jgi|Aspfu1|2199|	Afu2g05770
9	Afu2g05760 cluster	1617787	1638778	Chr_2_A_fumigatus_Af293	jgi|Aspfu1|2200|	Afu2g05780
9	Afu2g05760 cluster	1617787	1638778	Chr_2_A_fumigatus_Af293	jgi|Aspfu1|2201|	Afu2g05790
9	Afu2g05760 cluster	1617787	1638778	Chr_2_A_fumigatus_Af293	jgi|Aspfu1|2202|	Afu2g05800
9	Afu2g05760 cluster	1617787	1638778	Chr_2_A_fumigatus_Af293	jgi|Aspfu1|2203|	Afu2g05810
9	Afu2g05760 cluster	1617787	1638778	Chr_2_A_fumigatus_Af293	jgi|Aspfu1|2204|	Afu2g05820
9	Afu2g05760 cluster	1617787	1638778	Chr_2_A_fumigatus_Af293	jgi|Aspfu1|2205|	Afu2g05830
10	Afu2g17600 cluster	4664841	4694405	Chr_2_A_fumigatus_Af293	jgi|Aspfu1|3221|	Afu2g17480
10	Afu2g17600 cluster	4664841	4694405	Chr_2_A_fumigatus_Af293	jgi|Aspfu1|3222|	Afu2g17490
10	Afu2g17600 cluster	4664841	4694405	Chr_2_A_fumigatus_Af293	jgi|Aspfu1|3223|	Afu2g17500
10	Afu2g17600 cluster	4664841	4694405	Chr_2_A_fumigatus_Af293	jgi|Aspfu1|3224|	Afu2g17520
10	Afu2g17600 cluster	4664841	4694405	Chr_2_A_fumigatus_Af293	jgi|Aspfu1|3225|	Afu2g17530
10	Afu2g17600 cluster	4664841	4694405	Chr_2_A_fumigatus_Af293	jgi|Aspfu1|3226|	Afu2g17540
10	Afu2g17600 cluster	4664841	4694405	Chr_2_A_fumigatus_Af293	jgi|Aspfu1|3227|	Afu2g17550
10	Afu2g17600 cluster	4664841	4694405	Chr_2_A_fumigatus_Af293	jgi|Aspfu1|3228|	Afu2g17560
10	Afu2g17600 cluster	4664841	4694405	Chr_2_A_fumigatus_Af293	jgi|Aspfu1|3229|	Afu2g17580
10	Afu2g17600 cluster	4664841	4694405	Chr_2_A_fumigatus_Af293	jgi|Aspfu1|3230|	Afu2g17600
11	Afu3g01410 cluster	348200	375819	Chr_3_A_fumigatus_Af293	jgi|Aspfu1|3407|	Afu3g01400
11	Afu3g01410 cluster	348200	375819	Chr_3_A_fumigatus_Af293	jgi|Aspfu1|3408|	Afu3g01410
11	Afu3g01410 cluster	348200	375819	Chr_3_A_fumigatus_Af293	jgi|Aspfu1|3409|	Afu3g01420
11	Afu3g01410 cluster	348200	375819	Chr_3_A_fumigatus_Af293	jgi|Aspfu1|3410|	Afu3g01430
11	Afu3g01410 cluster	348200	375819	Chr_3_A_fumigatus_Af293	jgi|Aspfu1|3411|	Afu3g01440
11	Afu3g01410 cluster	348200	375819	Chr_3_A_fumigatus_Af293	jgi|Aspfu1|3412|	Afu3g01450
11	Afu3g01410 cluster	348200	375819	Chr_3_A_fumigatus_Af293	jgi|Aspfu1|3413|	Afu3g01460
11	Afu3g01410 cluster	348200	375819	Chr_3_A_fumigatus_Af293	jgi|Aspfu1|3414|	Afu3g01470
11	Afu3g01410 cluster	348200	375819	Chr_3_A_fumigatus_Af293	jgi|Aspfu1|3415|	Afu3g01480
12	Afu3g02530 cluster	629945	673246	Chr_3_A_fumigatus_Af293	jgi|Aspfu1|3514|	Afu3g02520
12	Afu3g02530 cluster	629945	673246	Chr_3_A_fumigatus_Af293	jgi|Aspfu1|3515|	Afu3g02530
12	Afu3g02530 cluster	629945	673246	Chr_3_A_fumigatus_Af293	jgi|Aspfu1|3516|	Afu3g02540
12	Afu3g02530 cluster	629945	673246	Chr_3_A_fumigatus_Af293	jgi|Aspfu1|3517|	Afu3g02550
12	Afu3g02530 cluster	629945	673246	Chr_3_A_fumigatus_Af293	jgi|Aspfu1|3518|	Afu3g02560
12	Afu3g02530 cluster	629945	673246	Chr_3_A_fumigatus_Af293	jgi|Aspfu1|3519|	Afu3g02570
12	Afu3g02530 cluster	629945	673246	Chr_3_A_fumigatus_Af293	jgi|Aspfu1|3520|	Afu3g02580
12	Afu3g02530 cluster	629945	673246	Chr_3_A_fumigatus_Af293	jgi|Aspfu1|3521|	Afu3g02585
12	Afu3g02530 cluster	629945	673246	Chr_3_A_fumigatus_Af293	jgi|Aspfu1|3522|	Afu3g02590
12	Afu3g02530 cluster	629945	673246	Chr_3_A_fumigatus_Af293	jgi|Aspfu1|3523|	Afu3g02600
12	Afu3g02530 cluster	629945	673246	Chr_3_A_fumigatus_Af293	jgi|Aspfu1|3524|	Afu3g02610
12	Afu3g02530 cluster	629945	673246	Chr_3_A_fumigatus_Af293	jgi|Aspfu1|3525|	Afu3g02620
12	Afu3g02530 cluster	629945	673246	Chr_3_A_fumigatus_Af293	jgi|Aspfu1|3526|	Afu3g02630
12	Afu3g02530 cluster	629945	673246	Chr_3_A_fumigatus_Af293	jgi|Aspfu1|3527|	Afu3g02640
12	Afu3g02530 cluster	629945	673246	Chr_3_A_fumigatus_Af293	jgi|Aspfu1|3528|	Afu3g02650
13	Afu3g02570 cluster	629945	673246	Chr_3_A_fumigatus_Af293	jgi|Aspfu1|3514|	Afu3g02520
13	Afu3g02570 cluster	629945	673246	Chr_3_A_fumigatus_Af293	jgi|Aspfu1|3515|	Afu3g02530
13	Afu3g02570 cluster	629945	673246	Chr_3_A_fumigatus_Af293	jgi|Aspfu1|3516|	Afu3g02540
13	Afu3g02570 cluster	629945	673246	Chr_3_A_fumigatus_Af293	jgi|Aspfu1|3517|	Afu3g02550
13	Afu3g02570 cluster	629945	673246	Chr_3_A_fumigatus_Af293	jgi|Aspfu1|3518|	Afu3g02560
13	Afu3g02570 cluster	629945	673246	Chr_3_A_fumigatus_Af293	jgi|Aspfu1|3519|	Afu3g02570
13	Afu3g02570 cluster	629945	673246	Chr_3_A_fumigatus_Af293	jgi|Aspfu1|3520|	Afu3g02580
13	Afu3g02570 cluster	629945	673246	Chr_3_A_fumigatus_Af293	jgi|Aspfu1|3521|	Afu3g02585
13	Afu3g02570 cluster	629945	673246	Chr_3_A_fumigatus_Af293	jgi|Aspfu1|3522|	Afu3g02590
13	Afu3g02570 cluster	629945	673246	Chr_3_A_fumigatus_Af293	jgi|Aspfu1|3523|	Afu3g02600
13	Afu3g02570 cluster	629945	673246	Chr_3_A_fumigatus_Af293	jgi|Aspfu1|3524|	Afu3g02610
13	Afu3g02570 cluster	629945	673246	Chr_3_A_fumigatus_Af293	jgi|Aspfu1|3525|	Afu3g02620
13	Afu3g02570 cluster	629945	673246	Chr_3_A_fumigatus_Af293	jgi|Aspfu1|3526|	Afu3g02630
13	Afu3g02570 cluster	629945	673246	Chr_3_A_fumigatus_Af293	jgi|Aspfu1|3527|	Afu3g02640
13	Afu3g02570 cluster	629945	673246	Chr_3_A_fumigatus_Af293	jgi|Aspfu1|3528|	Afu3g02650
14	Afu3g02670 cluster	694320	708220	Chr_3_A_fumigatus_Af293	jgi|Aspfu1|3529|	Afu3g02670
14	Afu3g02670 cluster	694320	708220	Chr_3_A_fumigatus_Af293	jgi|Aspfu1|3530|	Afu3g02680
14	Afu3g02670 cluster	694320	708220	Chr_3_A_fumigatus_Af293	jgi|Aspfu1|3531|	Afu3g02685
14	Afu3g02670 cluster	694320	708220	Chr_3_A_fumigatus_Af293	jgi|Aspfu1|3532|	Afu3g02690
14	Afu3g02670 cluster	694320	708220	Chr_3_A_fumigatus_Af293	jgi|Aspfu1|3533|	Afu3g02700
14	Afu3g02670 cluster	694320	708220	Chr_3_A_fumigatus_Af293	jgi|Aspfu1|3534|	Afu3g02710
14	Afu3g02670 cluster	694320	708220	Chr_3_A_fumigatus_Af293	jgi|Aspfu1|3535|	Afu3g02720
15	Afu3g12920 cluster	3423866	3446129	Chr_3_A_fumigatus_Af293	jgi|Aspfu1|4424|	Afu3g12890
15	Afu3g12920 cluster	3423866	3446129	Chr_3_A_fumigatus_Af293	jgi|Aspfu1|4425|	Afu3g12900
15	Afu3g12920 cluster	3423866	3446129	Chr_3_A_fumigatus_Af293	jgi|Aspfu1|4426|	Afu3g12910
15	Afu3g12920 cluster	3423866	3446129	Chr_3_A_fumigatus_Af293	jgi|Aspfu1|4427|	Afu3g12920
15	Afu3g12920 cluster	3423866	3446129	Chr_3_A_fumigatus_Af293	jgi|Aspfu1|4428|	Afu3g12930
15	Afu3g12920 cluster	3423866	3446129	Chr_3_A_fumigatus_Af293	jgi|Aspfu1|4429|	Afu3g12940
15	Afu3g12920 cluster	3423866	3446129	Chr_3_A_fumigatus_Af293	jgi|Aspfu1|4430|	Afu3g12950
15	Afu3g12920 cluster	3423866	3446129	Chr_3_A_fumigatus_Af293	jgi|Aspfu1|4431|	Afu3g12960
16	Afu3g12930 cluster	3423866	3446129	Chr_3_A_fumigatus_Af293	jgi|Aspfu1|4424|	Afu3g12890
16	Afu3g12930 cluster	3423866	3446129	Chr_3_A_fumigatus_Af293	jgi|Aspfu1|4425|	Afu3g12900
16	Afu3g12930 cluster	3423866	3446129	Chr_3_A_fumigatus_Af293	jgi|Aspfu1|4426|	Afu3g12910
16	Afu3g12930 cluster	3423866	3446129	Chr_3_A_fumigatus_Af293	jgi|Aspfu1|4427|	Afu3g12920
16	Afu3g12930 cluster	3423866	3446129	Chr_3_A_fumigatus_Af293	jgi|Aspfu1|4428|	Afu3g12930
16	Afu3g12930 cluster	3423866	3446129	Chr_3_A_fumigatus_Af293	jgi|Aspfu1|4429|	Afu3g12940
16	Afu3g12930 cluster	3423866	3446129	Chr_3_A_fumigatus_Af293	jgi|Aspfu1|4430|	Afu3g12950
16	Afu3g12930 cluster	3423866	3446129	Chr_3_A_fumigatus_Af293	jgi|Aspfu1|4431|	Afu3g12960
17	Afu3g13730 cluster	3605885	3628226	Chr_3_A_fumigatus_Af293	jgi|Aspfu1|4500|	Afu3g13670
17	Afu3g13730 cluster	3605885	3628226	Chr_3_A_fumigatus_Af293	jgi|Aspfu1|4501|	Afu3g13680
17	Afu3g13730 cluster	3605885	3628226	Chr_3_A_fumigatus_Af293	jgi|Aspfu1|4502|	Afu3g13690
17	Afu3g13730 cluster	3605885	3628226	Chr_3_A_fumigatus_Af293	jgi|Aspfu1|4503|	Afu3g13700
17	Afu3g13730 cluster	3605885	3628226	Chr_3_A_fumigatus_Af293	jgi|Aspfu1|4504|	Afu3g13710
17	Afu3g13730 cluster	3605885	3628226	Chr_3_A_fumigatus_Af293	jgi|Aspfu1|4505|	Afu3g13720
17	Afu3g13730 cluster	3605885	3628226	Chr_3_A_fumigatus_Af293	jgi|Aspfu1|4506|	Afu3g13730
17	Afu3g13730 cluster	3605885	3628226	Chr_3_A_fumigatus_Af293	jgi|Aspfu1|4507|	Afu3g13740
17	Afu3g13730 cluster	3605885	3628226	Chr_3_A_fumigatus_Af293	jgi|Aspfu1|4508|	Afu3g13750
18	Afu3g14700 cluster	3895396	3910681	Chr_3_A_fumigatus_Af293	jgi|Aspfu1|4601|	Afu3g14690
18	Afu3g14700 cluster	3895396	3910681	Chr_3_A_fumigatus_Af293	jgi|Aspfu1|4602|	Afu3g14700
18	Afu3g14700 cluster	3895396	3910681	Chr_3_A_fumigatus_Af293	jgi|Aspfu1|4603|	Afu3g14710
18	Afu3g14700 cluster	3895396	3910681	Chr_3_A_fumigatus_Af293	jgi|Aspfu1|4604|	Afu3g14720
18	Afu3g14700 cluster	3895396	3910681	Chr_3_A_fumigatus_Af293	jgi|Aspfu1|4605|	Afu3g14730
19	Afu3g15270 cluster	4006483	4023468	Chr_3_A_fumigatus_Af293	jgi|Aspfu1|4653|	Afu3g15240
19	Afu3g15270 cluster	4006483	4023468	Chr_3_A_fumigatus_Af293	jgi|Aspfu1|4654|	Afu3g15250
19	Afu3g15270 cluster	4006483	4023468	Chr_3_A_fumigatus_Af293	jgi|Aspfu1|4655|	Afu3g15260
19	Afu3g15270 cluster	4006483	4023468	Chr_3_A_fumigatus_Af293	jgi|Aspfu1|4656|	Afu3g15270
19	Afu3g15270 cluster	4006483	4023468	Chr_3_A_fumigatus_Af293	jgi|Aspfu1|4657|	Afu3g15280
19	Afu3g15270 cluster	4006483	4023468	Chr_3_A_fumigatus_Af293	jgi|Aspfu1|4658|	Afu3g15290
20	Afu4g00210 cluster	54334	75724	Chr_4_A_fumigatus_Af293	jgi|Aspfu1|4677|	Afu4g00200
20	Afu4g00210 cluster	54334	75724	Chr_4_A_fumigatus_Af293	jgi|Aspfu1|4678|	Afu4g00210
20	Afu4g00210 cluster	54334	75724	Chr_4_A_fumigatus_Af293	jgi|Aspfu1|4679|	Afu4g00220
20	Afu4g00210 cluster	54334	75724	Chr_4_A_fumigatus_Af293	jgi|Aspfu1|4680|	Afu4g00225
20	Afu4g00210 cluster	54334	75724	Chr_4_A_fumigatus_Af293	jgi|Aspfu1|4681|	Afu4g00230
20	Afu4g00210 cluster	54334	75724	Chr_4_A_fumigatus_Af293	jgi|Aspfu1|4682|	Afu4g00235
20	Afu4g00210 cluster	54334	75724	Chr_4_A_fumigatus_Af293	jgi|Aspfu1|4683|	Afu4g00240
20	Afu4g00210 cluster	54334	75724	Chr_4_A_fumigatus_Af293	jgi|Aspfu1|4684|	Afu4g00250
20	Afu4g00210 cluster	54334	75724	Chr_4_A_fumigatus_Af293	jgi|Aspfu1|4685|	Afu4g00260
21	Afu4g14560 cluster	3823707	3856383	Chr_4_A_fumigatus_Af293	jgi|Aspfu1|5868|	Afu4g14450
21	Afu4g14560 cluster	3823707	3856383	Chr_4_A_fumigatus_Af293	jgi|Aspfu1|5869|	Afu4g14460
21	Afu4g14560 cluster	3823707	3856383	Chr_4_A_fumigatus_Af293	jgi|Aspfu1|5870|	Afu4g14480
21	Afu4g14560 cluster	3823707	3856383	Chr_4_A_fumigatus_Af293	jgi|Aspfu1|5871|	Afu4g14470
21	Afu4g14560 cluster	3823707	3856383	Chr_4_A_fumigatus_Af293	jgi|Aspfu1|5872|	Afu4g14490
21	Afu4g14560 cluster	3823707	3856383	Chr_4_A_fumigatus_Af293	jgi|Aspfu1|5873|	Afu4g14500
21	Afu4g14560 cluster	3823707	3856383	Chr_4_A_fumigatus_Af293	jgi|Aspfu1|5874|	Afu4g14510
21	Afu4g14560 cluster	3823707	3856383	Chr_4_A_fumigatus_Af293	jgi|Aspfu1|5875|	Afu4g14520
21	Afu4g14560 cluster	3823707	3856383	Chr_4_A_fumigatus_Af293	jgi|Aspfu1|5876|	Afu4g14530
21	Afu4g14560 cluster	3823707	3856383	Chr_4_A_fumigatus_Af293	jgi|Aspfu1|5877|	Afu4g14540
21	Afu4g14560 cluster	3823707	3856383	Chr_4_A_fumigatus_Af293	jgi|Aspfu1|5878|	Afu4g14550
21	Afu4g14560 cluster	3823707	3856383	Chr_4_A_fumigatus_Af293	jgi|Aspfu1|5879|	Afu4g14560
21	Afu4g14560 cluster	3823707	3856383	Chr_4_A_fumigatus_Af293	jgi|Aspfu1|5880|	Afu4g14570
21	Afu4g14560 cluster	3823707	3856383	Chr_4_A_fumigatus_Af293	jgi|Aspfu1|5881|	Afu4g14580
21	Afu4g14560 cluster	3823707	3856383	Chr_4_A_fumigatus_Af293	jgi|Aspfu1|5882|	Afu4g14590
21	Afu4g14560 cluster	3823707	3856383	Chr_4_A_fumigatus_Af293	jgi|Aspfu1|5883|	Afu4g14600
21	Afu4g14560 cluster	3823707	3856383	Chr_4_A_fumigatus_Af293	jgi|Aspfu1|5884|	Afu4g14610
22	Afu5g10120 cluster	2586928	2608369	Chr_5_A_fumigatus_Af293	jgi|Aspfu1|6791|	Afu5g10040
22	Afu5g10120 cluster	2586928	2608369	Chr_5_A_fumigatus_Af293	jgi|Aspfu1|6792|	Afu5g10050
22	Afu5g10120 cluster	2586928	2608369	Chr_5_A_fumigatus_Af293	jgi|Aspfu1|6793|	Afu5g10060
22	Afu5g10120 cluster	2586928	2608369	Chr_5_A_fumigatus_Af293	jgi|Aspfu1|6794|	Afu5g10070
22	Afu5g10120 cluster	2586928	2608369	Chr_5_A_fumigatus_Af293	jgi|Aspfu1|6795|	Afu5g10080
22	Afu5g10120 cluster	2586928	2608369	Chr_5_A_fumigatus_Af293	jgi|Aspfu1|6796|	Afu5g10090
22	Afu5g10120 cluster	2586928	2608369	Chr_5_A_fumigatus_Af293	jgi|Aspfu1|6797|	Afu5g10100
22	Afu5g10120 cluster	2586928	2608369	Chr_5_A_fumigatus_Af293	jgi|Aspfu1|6798|	Afu5g10110
22	Afu5g10120 cluster	2586928	2608369	Chr_5_A_fumigatus_Af293	jgi|Aspfu1|6799|	Afu5g10120
22	Afu5g10120 cluster	2586928	2608369	Chr_5_A_fumigatus_Af293	jgi|Aspfu1|6800|	Afu5g10130
23	Afu5g12730 cluster	3314537	3350139	Chr_5_A_fumigatus_Af293	jgi|Aspfu1|7048|	Afu5g12730
23	Afu5g12730 cluster	3314537	3350139	Chr_5_A_fumigatus_Af293	jgi|Aspfu1|7049|	Afu5g12740
23	Afu5g12730 cluster	3314537	3350139	Chr_5_A_fumigatus_Af293	jgi|Aspfu1|7050|	Afu5g12750
23	Afu5g12730 cluster	3314537	3350139	Chr_5_A_fumigatus_Af293	jgi|Aspfu1|7051|	Afu5g12760
23	Afu5g12730 cluster	3314537	3350139	Chr_5_A_fumigatus_Af293	jgi|Aspfu1|7052|	Afu5g12770
24	Afu6g03480 cluster	734987	756186	Chr_6_A_fumigatus_Af293	jgi|Aspfu1|7511|	Afu6g03430
24	Afu6g03480 cluster	734987	756186	Chr_6_A_fumigatus_Af293	jgi|Aspfu1|7512|	Afu6g03440
24	Afu6g03480 cluster	734987	756186	Chr_6_A_fumigatus_Af293	jgi|Aspfu1|7513|	Afu6g03450
24	Afu6g03480 cluster	734987	756186	Chr_6_A_fumigatus_Af293	jgi|Aspfu1|7514|	Afu6g03460
24	Afu6g03480 cluster	734987	756186	Chr_6_A_fumigatus_Af293	jgi|Aspfu1|7515|	Afu6g03470
24	Afu6g03480 cluster	734987	756186	Chr_6_A_fumigatus_Af293	jgi|Aspfu1|7516|	Afu6g03480
24	Afu6g03480 cluster	734987	756186	Chr_6_A_fumigatus_Af293	jgi|Aspfu1|7517|	Afu6g03490
25	Afu6g08560 cluster	2020153	2026507	Chr_6_A_fumigatus_Af293	jgi|Aspfu1|7928|	Afu6g08550
25	Afu6g08560 cluster	2020153	2026507	Chr_6_A_fumigatus_Af293	jgi|Aspfu1|7929|	Afu6g08560
26	Afu6g12080 cluster	3010494	3035305	Chr_6_A_fumigatus_Af293	jgi|Aspfu1|8265|	Afu6g12040
26	Afu6g12080 cluster	3010494	3035305	Chr_6_A_fumigatus_Af293	jgi|Aspfu1|8266|	Afu6g12050
26	Afu6g12080 cluster	3010494	3035305	Chr_6_A_fumigatus_Af293	jgi|Aspfu1|8267|	Afu6g12060
26	Afu6g12080 cluster	3010494	3035305	Chr_6_A_fumigatus_Af293	jgi|Aspfu1|8268|	Afu6g12070
26	Afu6g12080 cluster	3010494	3035305	Chr_6_A_fumigatus_Af293	jgi|Aspfu1|8269|	Afu6g12080
27	Afu6g13930 cluster	3549063	3572141	Chr_6_A_fumigatus_Af293	jgi|Aspfu1|8446|	Afu6g13920
27	Afu6g13930 cluster	3549063	3572141	Chr_6_A_fumigatus_Af293	jgi|Aspfu1|8447|	Afu6g13930
27	Afu6g13930 cluster	3549063	3572141	Chr_6_A_fumigatus_Af293	jgi|Aspfu1|8448|	Afu6g13940
27	Afu6g13930 cluster	3549063	3572141	Chr_6_A_fumigatus_Af293	jgi|Aspfu1|8449|	Afu6g13945
27	Afu6g13930 cluster	3549063	3572141	Chr_6_A_fumigatus_Af293	jgi|Aspfu1|8450|	Afu6g13950
27	Afu6g13930 cluster	3549063	3572141	Chr_6_A_fumigatus_Af293	jgi|Aspfu1|8451|	Afu6g13970
27	Afu6g13930 cluster	3549063	3572141	Chr_6_A_fumigatus_Af293	jgi|Aspfu1|8452|	Afu6g13980
27	Afu6g13930 cluster	3549063	3572141	Chr_6_A_fumigatus_Af293	jgi|Aspfu1|8453|	Afu6g13990
27	Afu6g13930 cluster	3549063	3572141	Chr_6_A_fumigatus_Af293	jgi|Aspfu1|8454|	Afu6g14000
28	Afu7g00170 cluster	27793	46481	Chr_7_A_fumigatus_Af293	jgi|Aspfu1|8524|	Afu7g00120
28	Afu7g00170 cluster	27793	46481	Chr_7_A_fumigatus_Af293	jgi|Aspfu1|8525|	Afu7g00130
28	Afu7g00170 cluster	27793	46481	Chr_7_A_fumigatus_Af293	jgi|Aspfu1|8526|	Afu7g00150
28	Afu7g00170 cluster	27793	46481	Chr_7_A_fumigatus_Af293	jgi|Aspfu1|8527|	Afu7g00160
28	Afu7g00170 cluster	27793	46481	Chr_7_A_fumigatus_Af293	jgi|Aspfu1|8528|	Afu7g00170
28	Afu7g00170 cluster	27793	46481	Chr_7_A_fumigatus_Af293	jgi|Aspfu1|8529|	Afu7g00180
28	Afu7g00170 cluster	27793	46481	Chr_7_A_fumigatus_Af293	jgi|Aspfu1|8530|	Afu7g00190
29	Afu8g01640 cluster	424867	433447	Chr_8_A_fumigatus_Af293	jgi|Aspfu1|9312|	Afu8g01630
29	Afu8g01640 cluster	424867	433447	Chr_8_A_fumigatus_Af293	jgi|Aspfu1|9313|	Afu8g01640
30	Afu8g02350 cluster	631460	650304	Chr_8_A_fumigatus_Af293	jgi|Aspfu1|9385|	Afu8g02350
30	Afu8g02350 cluster	631460	650304	Chr_8_A_fumigatus_Af293	jgi|Aspfu1|9386|	Afu8g02360
30	Afu8g02350 cluster	631460	650304	Chr_8_A_fumigatus_Af293	jgi|Aspfu1|9387|	Afu8g02380
30	Afu8g02350 cluster	631460	650304	Chr_8_A_fumigatus_Af293	jgi|Aspfu1|9388|	Afu8g02390
30	Afu8g02350 cluster	631460	650304	Chr_8_A_fumigatus_Af293	jgi|Aspfu1|9389|	Afu8g02400
30	Afu8g02350 cluster	631460	650304	Chr_8_A_fumigatus_Af293	jgi|Aspfu1|9390|	Afu8g02410
30	Afu8g02350 cluster	631460	650304	Chr_8_A_fumigatus_Af293	jgi|Aspfu1|9391|	Afu8g02420
30	Afu8g02350 cluster	631460	650304	Chr_8_A_fumigatus_Af293	jgi|Aspfu1|9392|	Afu8g02430
31	No PKS or NRPS backbone 4	1773	10498	Chr_5_A_fumigatus_Af293	jgi|Aspfu1|5911|	Afu5g00100
31	No PKS or NRPS backbone 4	1773	10498	Chr_5_A_fumigatus_Af293	jgi|Aspfu1|5912|	Afu5g00110
31	No PKS or NRPS backbone 4	1773	10498	Chr_5_A_fumigatus_Af293	jgi|Aspfu1|5913|	Afu5g00120
31	No PKS or NRPS backbone 4	1773	10498	Chr_5_A_fumigatus_Af293	jgi|Aspfu1|5914|	Afu5g00130
31	No PKS or NRPS backbone 4	1773	10498	Chr_5_A_fumigatus_Af293	jgi|Aspfu1|5915|	Afu5g00135
32	No PKS or NRPS backbone 5	73704	78768	Chr_7_A_fumigatus_Af293	jgi|Aspfu1|8537|	Afu7g00260
32	No PKS or NRPS backbone 5	73704	78768	Chr_7_A_fumigatus_Af293	jgi|Aspfu1|8538|	Afu7g00270
